# Supplementary material for: Multi-feature fusion-based consumer perceived risk prediction and its interpretability study
Source: PLoS One. 2025 Jan 3;20(1):e0316277. doi: 10.1371/journal.pone.0316277 (PMC11698466; doi:10.1371/journal.pone.0316277)
Supplement: S1 Table — (XLSX) [file pone.0316277.s001.xlsx]

## Sheet: product and merchant data
Relevant information has been desensitized.	Store Rating	Logistics Fulfillment	After-sales Support	Customer Consultation	Transaction Disputes	Price	Sales Volume			Store Rating	Logistics Fulfillment	After-sales Support	Customer Consultation	Transaction Disputes	Price	Sales Volume			Store Rating	Logistics Fulfillment	After-sales Support	Customer Consultation	Transaction Disputes	Price	Sales Volume			Store Rating	Logistics Fulfillment	After-sales Support	Customer Consultation	Transaction Disputes	Price	Sales Volume
Bluetooth headphones	4.6	4.7	5	4.6	4.7	210.82	6756		mobile phones	5	4.5	4.9	5	4.7	2410.49	8870		Air conditioner	4.3	5	4.5	4.4	4.8	4920.84	135		Face cream	4.2	5	5	4.8	4.2	259.47	1186
	4.8	4.4	4.4	4.6	4.4	259.32	4617			4.3	4.7	4.9	5	5	1721.89	30000			4.2	4.7	4.9	4.3	4.3	10353.5	45			4.8	4.8	5	4.9	4.8	29.97	7449
	4	5	4.6	4.9	5	294.93	7100			4.8	4.7	4.6	4.8	4.5	777.26	50000			4.1	5	4.4	4.7	4.7	6725.67	50			5	4.6	5	4.8	4.4	378.52	1518
	4.6	4.9	5	4.6	5	471.56	2411			4.4	5	4.7	4.2	4.4	4963.41	2163			4.3	4.6	5	4.5	4.8	2874.37	518			4.7	4.3	4.6	4.8	4.6	93.94	12221
	4.3	4.5	5	5	4.8	389.98	2977			4.3	5	5	4.3	4.7	3694.41	6562			5	4.6	4.7	4.9	4.9	2605.95	418			4.4	4.7	4.5	4.7	4.5	473.68	2000
	4.5	4.8	4.7	4.8	5	94.81	19627			4.4	4.3	4.8	4.7	4.6	1339.93	23300			5	4.5	4.5	4.5	4.8	9000.05	64			4.1	4.9	4.7	4.5	4.4	503.32	868
	5	5	5	4.2	4.9	531.79	2260			4.5	4.4	4.6	4.9	4.7	1452.21	10523			4.8	4.8	4.4	4.5	4.4	15774.4	12			4.3	4.9	4.7	4.8	4.4	728.01	533
	5	4.5	5	5	4.4	43.16	13492			4.5	4.6	5	4.4	4.6	1719	16041			4.3	4.8	5	4.2	4.9	6111.82	148			4.9	4.5	5	4.2	4.7	628.97	946
	4.4	4.5	5	4	4.7	307.91	5000			4.7	4.9	4.9	5	4.3	931.42	31090			4.1	4.4	5	4.4	4.9	3962.68	400			4.8	4.4	4.8	4.7	4	1349.58	251
	4.8	4.4	5	4.1	4.4	188.2	7252			4.3	4.6	4.6	4.7	4.4	3618.41	7701			4.6	4.9	5	5	4.4	2815.09	1000			4.7	4.4	4.4	4.5	4.4	1846.03	500
	5	4.2	4.8	4.8	4.9	851.72	1528			4.7	4.3	4.9	4.9	5	634.66	15827			4.1	4.7	5	5	4.8	4232.25	500			4.9	4.6	4.3	4.6	4.9	93.39	10484
	4.7	4.4	4.5	4.5	5	432.17	5000			4.3	4.1	4.7	4.7	4.7	3417.65	16561			4.2	4.9	4.6	5	4.8	2538.13	1000			4.5	4.9	4.9	4.6	4.6	74.91	20000
	4.9	4.9	4.6	4.8	4.6	1352.62	362			4.5	5	4.7	4.1	4.9	9602.62	1505			4	4.8	4.6	4.6	4.7	5530.87	147			4.7	4.3	4.8	4.8	4.3	44.5	7263
	4.4	4.4	4.2	4.7	4.2	105.39	7323			5	5	4.3	4.4	4.4	590.47	24255			4.3	4	5	4.8	4.7	7951.5	89			4.9	4.1	4	5	4.7	871.46	802
	4.4	4.5	4.9	4.3	4.8	697.97	2000			4.2	5	5	4.7	4.7	3350.92	4357			4.7	4.7	5	4.9	4.5	3962.83	314			4.6	5	5	4.2	4.8	83.66	20000
	4.4	4.6	4.8	3.9	4.6	37.31	26560			4.7	5	4.5	4.4	5	1579.02	15052			4.7	4.4	4.7	5	4.6	5230.38	146			4.3	4.7	4.4	4.6	4.6	533.72	2000
	4.4	4.3	4.7	4.6	4.5	625.03	1269			4.6	4.5	4.8	4.7	4.7	3735.3	8860			4.4	4.3	5	5	4.6	9303.25	52			4.5	4.7	4.7	4.2	4.7	381.3	2000
	4.7	4.5	4.5	4.8	4.8	518.42	3477			4.6	4.8	4.7	4.3	4.4	757.71	18051			4.3	4.5	4.8	5	4.9	2729.16	441			4.2	4.9	4.7	4.5	4.6	2303.54	429
	4.1	4.3	4.7	4.5	4.4	102.03	6886			4.4	4.9	4.5	4.8	4.9	1023.62	9851			5	4.4	5	4.4	4.9	4268.73	207			5	4.7	4.7	4.6	4.6	584.44	2000
	4.5	4.6	4.5	4.3	4.9	668.21	910			5	4.6	4.8	4.2	5	9253.45	1830			4.4	4.7	4.9	4.9	5	3315.75	265			4.5	4.6	4.5	4.9	4.6	1293.08	343
	4.3	4.6	5	5	4.7	121.49	4714			4.7	4.8	5	4	4	1364.16	30000			4.4	4.7	4.9	4.5	4.9	7752.79	67			4.8	4.4	4.6	4.5	4.4	550.89	1146
	4.7	4.8	5	4.9	4.8	476.99	3876			5	4.6	4.9	4.4	4.4	535.26	6407			4.6	4.7	4.4	5	5	6135.76	114			4.6	4.7	4.7	5	4.8	453.48	500
	4.7	4.1	4.4	4.5	4.7	725.26	906			4.3	4.1	4.3	4.6	4.9	1863.88	26603			4.4	4.8	4.9	4.4	4.3	3628.04	409			4.1	4.4	4.8	4.6	4.2	519.91	932
	4.8	4.7	4.2	4.3	4.9	138.38	3706			4.3	5	4.5	4.1	4.7	5765.45	4735			4.7	4.7	4.9	4.9	4.9	7174.35	31			4.9	4.8	4.8	4.1	4.3	29.26	3702
	4.7	4.9	4.8	4.7	4.6	77.66	30000			4.6	4.5	4.8	4.9	4.4	502.82	34257			4.3	4.9	4.8	4.8	4.9	2544.26	387			4.8	4.9	4.8	4.8	4.7	64.21	10973
	4.3	4.8	5	4.9	4.5	834.08	1477			4.3	4.7	4.7	4.5	5	569.86	25243			4.8	4.4	4.8	4.3	4.9	9110.97	100			4.1	4.6	4.5	4.4	4.8	78.65	10418
	4.9	4.6	5	4.6	4.8	130.51	5045			3.8	4.4	4.5	4.9	5	5622.73	4084			4.6	4.2	4.3	4.8	4.6	2978.47	249			4.7	4.4	5	4.7	4.6	133	1540
	4.9	4.4	4.9	4.2	4.9	64.39	8062			4.8	4.6	4.8	4.5	4.7	5006.26	8622			4.7	4.3	5	3.8	4.6	2107.6	649			4.8	4.6	4.8	4.8	5	64.72	11791
	4.1	4.9	5	4.8	4.7	942.7	576			5	5	5	4.6	5	2393.4	12318			4.2	4.6	4.5	4.4	4.5	5213.38	120			4.7	4.4	4.4	5	4.3	1656.72	277
	4.6	4.7	5	4.2	5	270.25	9202			4.2	5	4.6	4.4	5	1131.77	29834			4.7	5	4.4	4.5	5	6432.36	194			5	5	4.6	4.8	4.5	291.09	1079
	4.6	4.7	5	4.8	4.5	129.08	5451			4.6	4.6	4.7	4.9	4.1	1327.08	10599			4.5	4.7	5	4.1	4.9	2409.47	491			4.3	4.4	5	4.9	5	89.86	7367
	4.8	4.3	5	4.4	4.6	437.01	4254			4.7	4.8	5	5	4.8	11682.2	1675			4.4	4.2	4.7	5	4.2	6447.23	200			4.1	5	4.9	4.5	4.3	556.83	1669
	4.2	4.3	4.8	4.6	4.6	121.82	2750			4.6	4.9	4.7	4.8	4.5	971.2	14011			4.9	4.5	4.9	4.9	4.7	11996.1	41			4.4	4.6	4.8	4.4	4.5	80.94	6504
	4.6	4.2	4	5	4.5	354.3	2063			4.5	4.4	4.9	5	4.8	4102.01	4622			5	4.5	4.8	4.9	4.8	6048.64	58			4.6	4.5	4.7	4.5	4.6	186.18	1536
	4.8	4.4	4.7	4.7	4.9	429.16	4284			4.9	4.8	4.3	4.2	4.5	578.41	42409			4.5	4.7	5	4.4	4.6	2775.34	1000			4.8	4.9	5	4.3	4.4	54.76	9134
	4.6	4.4	4.7	4.4	4.5	297.46	3390			4.6	4.3	4.9	4.3	4.8	932.45	50000			5	4.5	4.3	4.2	4.8	2616.86	763			5	4.5	4.7	4.6	5	204.81	3621
	4.7	5	4.7	4.6	4.6	268.32	10000			4.8	4.3	4.7	5	4.3	8796.81	2276			4.7	4.6	5	5	4.2	2841.27	379			4.9	5	5	4.6	4.6	794.27	622
	5	4.5	4.6	4.9	4.9	568.74	4082			5	5	4.6	4.7	5	3309.07	7729			4.1	4.4	4.7	4.3	4.5	2629.08	505			4.8	4.9	4.8	4.8	4.3	520.6	2000
	4.9	4.4	4.9	4.5	4.5	273.44	3093			4.4	4.8	4.7	4	5	4604.23	10000			4.3	5	4.7	5	4.3	3235.69	380			4.3	5	5	4.6	4.3	320.42	967
	4.6	4.6	4.6	4.4	5	483.54	1512			4.5	4.9	5	4.7	4.9	1062.93	4382			4.7	4.6	5	4.9	4.3	4285.23	180			5	4.3	4.1	5	4.7	133.68	4251
	5	4.6	4.8	5	4.7	828.34	743			4.6	4.6	5	4.7	4.9	10717.5	5000			4.6	4.7	4.6	5	4.7	6037.8	119			4.7	5	4.5	4.7	4.9	121.64	5000
	4.7	4.6	4.6	4.5	4.1	401.42	2759			4.6	4.4	4.3	4.5	5	4257.89	4108			4.2	4.6	5	4.5	4.4	2947.89	695			5	4.3	4.7	4.7	4.8	219.79	2819
	4.5	5	4.8	4.6	5	137.66	8285			5	4.8	5	4.6	4.5	4631.56	6551			4.1	4.4	4.5	4.3	4.9	5965.34	69			4.6	4.5	4.6	4.4	4.5	399.13	1729
	5	4.8	5	5	4.6	149.87	6019			4.8	4.6	5	4.7	4.7	4246.87	6037			4.4	4.6	4.8	4.5	4.8	11447.1	19			4.8	4.8	4.6	4.3	4.3	288.65	4981
	4.3	5	4.6	4.4	4.3	671.91	1458			4.4	4.6	4.7	4.7	4.8	930.59	24106			4.3	4.8	4.4	3.9	4.5	8554.33	73			4.5	4.7	4.3	4.9	4.8	796.18	1000
	5	5	5	4.7	4.1	2879.99	297			4.1	5	4.6	4.9	5	2505.21	9897			4.7	4.6	4.6	4.2	4.5	2594.12	398			4.2	4.9	4.7	4.4	4.8	141.9	3103
	4.1	4.6	5	4.2	4.3	342.76	2566			4.6	4.8	4.7	4.8	5	1630.68	30000			4.9	4.5	4.7	4.6	4.1	2227.08	452			4.4	4.5	5	4.9	5	2210.16	403
	4.2	4.5	4.6	4.2	4.3	607.59	1130			4.9	5	4.8	5	4.8	5475.64	4704			4.9	4.8	5	4.7	4.7	4211.66	180			4.7	4.3	5	5	4.6	409.5	1252
	5	5	4.7	4.9	4.3	260.77	5826			5	4.2	4.4	4.9	4.4	965.3	29773			4.7	4.7	4.7	4.6	4.8	8174.88	52			4.4	4.7	4.1	4.2	5	445.98	1588
	5	4.4	4.9	4.5	4.7	210.25	4924			4.1	4.6	4.5	4.3	4.4	2840.24	20000			4.8	4.7	4.9	4	4.2	5832.11	108			4.4	4.7	4.9	4.3	4.8	82.51	8982
	4.3	4.6	5	4.4	4.4	980.45	974			4.7	4.4	5	4.7	4.6	772	26637			4.8	4.7	4.8	4.6	4.5	5194.77	103			4.6	4.4	4.6	4.8	4.2	287.98	1640
	4.1	4.8	4.4	4.6	4.5	564.81	3812			4.7	5	5	4.3	4.8	1982.63	18241			4.9	5	4.9	4.6	4.8	4815.74	500			4.8	4.3	5	4.8	4.2	250.75	3246
	4.3	4.1	4.5	4.4	4.4	113.8	8248			4.2	4.3	4.7	4.9	4.9	7373.09	3405			4.4	4.9	5	4.3	4.9	5022.38	50			4.6	4.7	4.7	4.7	4.9	266.42	1636
	4.5	4.4	4.4	4.7	4.6	604.49	808			4.8	4.5	4.7	4.5	5	2498.84	12019			4.8	5	4.9	4.7	5	4581.22	372			5	4.3	4.1	4.6	4.6	1645.06	500
	4.2	4.9	5	4.5	5	303.8	5000			4.2	4.2	4.6	4.7	4.2	10982.6	2509			4.2	4.8	4.7	4.3	4.3	3862.18	394			4.7	4.7	5	4.4	4.3	34.34	5351
	4.6	4.2	5	4.5	4.4	191.03	3515			4.7	5	4.5	4.6	4.7	1752.18	27521			4.7	4.6	5	5	4.4	8167.73	38			4.9	4.6	4.7	5	4.9	254.74	5000
	5	4.6	4.9	4.5	4.6	84.37	19596			5	4.4	4.7	4.6	4.5	1699.91	22049			4.1	5	5	4.9	4.8	9289.32	61			4.3	4.7	4.8	5	4.8	403.64	1412
	4.7	4.6	5	4.6	4.5	564.13	1436			4.6	4.5	4.9	4.4	4.2	1924.71	7233			4.6	4.7	4.4	4.6	4.4	6791.44	150			4.7	4.6	5	4.1	4.6	931.66	1000
	4.8	4.9	4.6	4.8	4.6	515.42	4710			4.7	4.8	4.8	4.1	4.5	5497.34	3886			4.7	4.5	5	4	4.5	3021.76	219			4.3	4.6	4.7	4.7	4.5	185.09	3569
	4.4	4.4	4.9	4.3	4.5	381.81	2724			4.4	4.8	4.4	4.8	4.7	1050.41	9379			4.3	4.9	5	4.5	4.8	14400.1	16			4.2	4.8	5	4.4	4.8	704.08	483
	4.3	4.5	4.9	4.6	4.7	554.75	1983			4.2	4.7	4.8	5	4.7	1409.27	15913			4.6	4.5	4.8	4.3	4.3	4945.55	494			4.9	4.4	4.4	4.9	4.5	746.53	407
	4.5	4.5	4.3	4.7	4.8	477.29	2359			4.7	4.4	4.6	4.5	4.8	11913.6	1430			4.6	4.8	5	5	4.9	6065.57	50			4.1	4.4	4.8	5	4.4	462.32	1893
	4.3	4.6	5	4.9	4.7	120.27	4415			4.6	4.5	4.8	4.8	4.9	5573.24	4533			4.5	4.6	4.8	4.2	4.5	4134.33	321			4.1	4.6	4.9	4.4	4.2	118.3	5000
	4.6	4.2	4.5	5	4.4	477.54	5000			4.8	4.8	4.5	4.3	4.5	4776.72	3649			4.7	4.5	4.5	4.7	4.7	2400.48	387			4.7	4.9	4.8	4.9	4.5	249.5	5000
	4.5	4.8	5	4.6	4.4	259.84	3908			4.7	4.1	5	4.4	4.5	1501.08	30000			4.6	4.2	4.7	4.9	4.7	2331.54	395			5	4.6	5	4.9	5	136.78	5000
	5	4.3	4.7	5	4.4	167.61	10000			4.2	4.2	4.3	4.6	4.7	2027.96	20000			4.5	4.5	5	4.8	4.8	6405.49	111			4.7	4.4	5	4.6	4.5	582.7	791
	4.8	5	4.5	4.8	4.6	469.94	992			4.5	4.4	5	4.7	4.8	1789.82	23530			4.1	4.7	4.8	4.6	4.8	6328.48	92			4.2	5	4.9	5	4.9	912.14	781
	4.6	4.5	4.9	4.8	4.9	316.78	3540			4.3	4.4	4.5	4.8	4.4	2468.61	5778			5	5	4.6	4.4	4.9	2146.65	294			4.6	4.3	5	4	4.7	164.56	1395
	4.5	4.2	4.7	4.4	4.7	166.32	9694			4.9	4.5	4.6	4.1	4.8	2662.13	19589			5	4.8	5	4.2	4.5	4304.72	366			5	4.6	4.6	4	4.8	851.81	831
	4.6	4.3	4.8	4.4	4.8	425.84	3159			4.8	4.5	4.9	4.1	4.7	1127.89	17588			4.6	4.9	5	4.6	4.5	4667.35	347			4.7	4.9	5	4.5	4.8	64.91	15972
	4.9	4.7	5	4.6	4.8	915.09	715			4.4	4.8	5	4.3	4.8	960.26	22731			4.4	4.9	4.7	4.4	4.6	2991.29	936			4	4.8	4.7	4.3	4.7	167.58	3051
	4.7	4.7	5	4.7	4.7	458.26	2167			5	4.7	4.9	4.1	4.7	8135.51	3467			4.4	4.3	5	4.9	4.8	2499.96	416			4.7	4.3	4.8	4.8	4.6	192.28	5000
	4.5	4.6	4.6	4.7	4.5	50.84	24304			5	4.5	4.8	4.4	4.7	1328.26	17104			4.4	4.4	4.8	4.4	4.2	4077.73	447			4.2	4.7	4.7	4.2	4.7	479.03	1660
	4.9	4.3	4.7	4.8	4.8	532.6	1280			4.5	5	4.7	4.7	4.8	7939.22	2289			4.5	4.4	4.7	4.4	4.9	2697.3	1000			4.6	4.6	4.7	5	4.8	154.53	1931
	4.7	5	4.8	4.3	4.3	436.78	1921			4.4	4.4	4.6	5	4.5	1696.62	12912			4.3	4.3	4.4	4.1	4.3	3477.51	122			4.7	4.3	4.4	4.3	4.6	372.66	1337
	4.5	5	5	5	4.7	828.6	874			4.5	4.8	4.5	4.4	4.6	1922.81	21149			4.9	4.6	4.9	4.9	4.9	4213.63	272			4.5	4.4	5	4.6	4.7	258.86	1468
	4.4	4.8	4.7	4.5	4.8	115.31	3372			4.3	4.6	4.5	4.5	4.8	4281.54	10000			4.3	4.1	4.7	4.6	4.4	3758.37	466			4.7	4.5	4.6	4.8	4.6	223.55	2049
	4.7	4.7	4.7	4.5	4.8	792.45	1839			4.4	5	5	4.7	4.5	3326.93	11253			5	4.7	4.4	4.9	4.7	6014.76	97			4.5	4.8	4.7	4.8	4.8	207.77	2990
	4.3	4.7	4.8	5	4.6	338.22	5000			4.3	4.4	4.2	4.6	4.5	1764.2	20674			4.9	4.6	4.8	4.4	4.4	7046.21	54			4	4.5	4.8	4.2	4.9	645.88	549
	4.3	4.4	4.4	4.8	4.3	38.86	16611			4.2	4.9	4.9	4.8	4.9	1342.47	9330			4.6	4.6	4.3	5	4.7	2884.77	416			4.3	4.8	4.8	4.3	4.5	134.96	3156
	4.5	4.8	4.9	4.8	4.5	287.92	7811			5	4.7	4.3	4.3	4.5	3947.04	7647			4.6	4.3	4.3	4.3	4.4	3108.89	312			4.5	4.7	4.9	4.7	4.5	204.1	2993
	4.9	4.8	4.9	4.5	5	236.96	2971			4.7	4.5	4.7	4.9	4.4	1077.99	19771			4.5	5	4.8	4.2	5	7202.85	100			4.9	4.6	4.7	4.2	4.8	59.93	20000
	4.6	4.9	4.3	4.2	4.8	138.64	3615			4.6	4.8	4.5	4.6	4.3	1804.72	12612			4.4	4.8	4.7	4.4	4.7	10610.9	37			4.9	4.8	4.8	4.5	4.5	50.8	8474
	4.7	4.7	4.6	4.6	4.3	608.59	1185			5	4.4	4.4	4.5	4.3	1470.08	24941			4.7	4.6	4.6	5	4.8	5716.92	108			4.5	4	4.5	4.4	4.3	353.71	815
	4.6	4	4.3	4.4	4.8	70.19	16495			4.5	4.6	4.7	4.1	4.9	684.16	38283			4.4	4.8	4.4	5	4.8	2915.73	922			4.2	4.6	4.8	4.8	4.5	687.73	544
	4.8	4.6	4.7	5	4.8	123.91	4823			4.8	4.5	4.8	5	4.5	657.19	25334			4.6	4.3	5	4.5	4.6	2589.96	670			4.2	4.6	4.8	4.7	4.8	593.38	500
	4.6	5	4.5	4.7	4.4	352.57	5000			4.8	4.8	4.6	4.6	4.4	3650.23	10459			4.9	4.7	4.8	4.8	5	5009.7	200			4.7	4.1	4.2	5	4.7	746.8	497
	4.7	4.6	4.6	4.9	4.9	45.32	18265			4.5	4.6	4.6	4.7	4.9	3725.18	9228			4.6	4.5	4.7	4.7	4.8	2441.51	324			4.2	4.7	4.5	4.7	4.1	60.72	3000
	4.8	4.4	4.5	4.6	4.7	161.56	3276			4.4	4.6	5	4.3	4.3	2519.47	9338			4	4.3	4.6	4.6	4.7	5874.82	176			4.6	4.7	4.6	4.9	5	738.57	848
	5	4.7	5	4.8	4.4	90.16	15906			4.7	4.9	4.5	4.8	4.7	5489.3	10000			4.7	4.4	4.8	4.8	4.9	5588.38	200			4.3	4.3	4.3	4.9	4.3	298.96	3477
	4.7	4.7	4.6	4.4	4.4	185.19	6004			4.8	4.8	4.6	4.3	4.4	1275.45	30000			5	4.7	5	3.9	4.7	3555.26	253			4.7	4.7	4.7	4.9	4.7	1965.47	179
	5	4.8	4.9	4.3	4.5	125.36	2826			4.7	4.4	5	4.7	4.5	3176.8	11774			4.8	4.7	5	4.3	4.5	6484.17	104			4.3	4.6	4.6	4.5	5	60.05	5689
	4.1	5	4.9	5	4.7	138.48	8198			4.2	4.3	4.6	4.1	4.1	9695.24	2327			4.6	4.6	5	5	4.6	5238.12	137			4.3	4.9	4.8	4.9	4.3	208.88	5000
	4.5	4.8	4.8	5	4.7	36.66	10377			4.6	4.8	4.6	4.4	5	8744.45	1800			5	4.3	4.2	4.8	4.5	5875.9	111			5	4.6	4.7	5	4.7	570.63	590
	4.8	4.5	4.9	4.4	4.9	142.77	3902			4.6	4.4	4.9	4.5	4.8	1127.9	17085			4.8	4.6	4.4	4.5	4.6	5124.07	94			4.9	5	4.9	4.4	4.7	48.63	13740
	4.9	4.4	4.8	4.9	4.6	520.49	1663			4.4	4.7	4.7	5	4.6	1871.78	25144			4.6	4.7	4.7	5	4.5	2185.54	1000			4.6	4.4	4.8	4.5	4.7	216.58	2802
	4.9	4.9	4.4	4.3	4.4	65.32	14143			4.7	4.7	5	4.7	4.8	4125.53	5786			5	4.7	4.4	4.5	4.1	2966.18	1000			4.9	4.4	4.6	3.9	4.2	342.04	699
	4.5	4.3	5	4.2	5	584.82	1848			4.6	4.6	4.9	5	4.8	3735.09	4193			4.6	4.9	4.9	4.7	4.4	2917.56	643			4.6	4.3	4.4	3.7	4.6	175.53	2993
	4.7	4.2	4.8	4.3	4.7	404.9	5000			4.7	4.6	4.6	4.4	4.2	702.64	25417			4.5	4.7	4.4	4.7	4.9	3840.47	195			4.6	4.7	4.9	4.5	4.5	378.25	600
	4.9	5	4.4	4.5	4.4	183.97	10000			5	5	5	4.8	4.6	9950.03	5000			4.5	4.7	4.8	4.6	4.3	3905.51	284			4.8	4.7	4.8	4.6	4.6	521.62	1644
	4.3	5	4.6	4.5	4.5	65.02	13825			4.3	4.2	5	4.5	4.6	2115.18	10226			4.6	4.5	4.7	4.5	4.7	4229.58	412			4.3	4.9	4.6	4.5	5	225.36	2290
	4.4	4.6	5	4.3	4.8	95.59	13746			5	4.7	4.9	4.4	4.4	5815.31	3032			4	5	5	4.4	4.6	5281.29	110			4.9	4.2	4.9	4.7	4.8	182.16	5000
	4.7	4.3	5	4.5	4.4	615.47	1684			4.4	5	4.5	4.5	4.5	1602.56	30000			4.8	4.5	4.8	4.7	4.8	4491.91	455			4.4	5	4.6	4.4	4.7	177.93	3678
	5	4.5	4.3	5	4.4	263.74	6735			4.6	4.8	4.9	4.3	4.8	6554.04	4450			5	4.9	4.9	4.5	4.7	4384.72	122			4.7	4.7	4.6	5	4.8	68.65	16594
	4.6	4.8	4.7	4.8	4.5	270.43	3961			4.5	4.8	4.5	4.9	4.5	3797.61	8267			4.4	4.5	4.4	5	4	6226.4	74			4.6	4.9	5	4.6	4.5	77.54	12320
	4.9	5	4.9	4.8	4.6	885.41	1365			4.6	4.5	4.9	4.5	4.5	1697.88	22950			5	4.5	5	5	4.1	5504.57	200			4.5	4.8	5	5	4.5	274.86	3978
	4.9	4.7	5	4.9	4.9	413.21	5000			4.7	5	4.9	3.9	4.7	1048.39	30000			4.7	4.7	4.7	4.5	4.6	7158.88	51			4.6	4.4	4.7	5	4.8	349.12	1566
	4.5	4.4	5	4.1	4.9	80.4	10373			4.5	4.7	4.9	4.2	4.6	1207.13	8980			4.5	4.3	4.8	4.8	4.5	4816.27	401			4.4	4.7	5	4.4	4.4	184.78	2065
	4.3	5	4.8	4.8	4.9	550.72	1700			4.9	4.5	4.4	4.3	4.7	609.01	30894			4.7	4.8	4.4	4.8	4.9	3937.76	387			4.8	4.8	4.2	4.2	4.8	143.26	3031
	4.8	4.7	4.6	4.6	4.5	186.45	3120			3.8	4.5	4.8	5	4.3	11032.8	3278			4.2	4.3	4.7	4.6	4.7	2026.65	450			4.4	4.5	4.7	4.2	4.3	58.13	7289
	4.8	4.8	5	5	4.6	1649.83	661			4.9	4.5	4.5	4.5	4.5	879.1	13750			4.8	4.8	4.7	4.1	5	9343.43	57			4.7	4.3	4.9	5	5	235.46	4074
	4.9	4.6	4.9	4.9	4.6	62.97	25690			5	4.7	4.4	5	4.3	1567.77	18188			5	4.3	4.9	4.4	4.4	2124.57	291			4.4	5	5	4.1	4.1	133.39	1846
	4.3	4.7	4.8	4.3	4.6	139.58	4429			5	4.6	4.6	4.1	4.8	2219.84	20000			4.5	4.3	5	4.6	4.7	8608.51	65			4.4	4.3	4.4	4.4	4.2	984.11	451
	4.2	4.9	4.9	4.9	4.7	102.06	6754			4.9	4.4	4.8	4.7	5	3253.82	7051			4.6	4.7	4.8	5	4.5	4976.94	357			4.5	4.1	4.9	4.2	4.5	226.04	4214
	4.2	4.6	4.7	4.9	4.7	42.95	8715			4.2	4.6	4.8	4.4	4.5	1289.77	5094			4.6	4.3	5	4.2	4.4	2785.09	216			5	4.2	5	4.7	4.5	164.66	1000
	4.7	5	4.6	4.6	4.8	354.63	4934			4.2	4.7	5	4.4	4.9	3019.89	7810			5	4	4.4	4.9	4.8	3771.88	460			4.1	4.7	4.9	4.1	4.5	707.91	445
	4.2	4.6	4.1	4.8	4.5	78.89	7935			4.7	4.7	5	4.9	4.7	2942.61	7073			4.8	4.6	4.6	4.5	4.4	4311.35	227			4.4	4.6	4.9	5	4.7	96.86	14735
	4.1	4.3	4.5	5	4.1	63.66	23879			4.6	4.2	4.9	4.9	4.8	6299.93	5000			4.6	4.8	4.4	5	4.5	2935	1000			5	4.7	4.7	4.9	4.7	59.03	15099
	4.6	4.7	4.4	4.9	4.3	710.51	1427			4.6	4.7	4.6	4	4.8	9577.23	3086			4.7	4.5	4.2	4.9	4.8	5908.61	200			4.6	4.6	5	4.5	4.7	221.25	4421
	5	4.5	5	5	4.7	38.7	16406			4.2	4.6	4.6	4.7	4.6	3809.46	14865			4.1	4.5	4.9	4.9	4.6	3661.15	193			4.4	4.1	4.9	4.7	4.5	860.7	458
	4.4	5	4.6	4.8	4.7	269.82	3736			4.7	4.5	4.8	4.4	4.7	2893.19	13916			5	4.7	4.9	4.2	4.7	4596.03	170			4.6	4.8	4.6	4.8	4.8	203.66	5000
	4.6	5	4.6	4.5	4.2	177.52	8053			4.4	4.8	5	4.5	4.7	1695.01	12174			4.9	4.6	4.5	4.4	4.8	2112.22	577			4.3	4.6	4.7	4.7	4.6	411.51	831
	4.3	4.4	4.4	4.1	5	213.14	2248			4.9	4.6	5	4.4	4.8	1368.88	27439			4.6	4.3	4.8	4.7	4.6	14846.3	18			5	4.7	5	4.9	4.8	165.64	1049
	4.6	4.8	4.8	4.2	4.4	87.49	27231			4.4	4.6	4.9	5	4.3	7304.41	2200			5	4.8	4.7	4.1	4.4	2193.01	342			4.8	5	4.5	4.9	4.7	62.54	13804
	4.5	4.1	4.7	3.8	4.8	93.5	30000			4.2	4	4.9	4.8	4.7	1320.54	30000			4.7	4.8	4.7	4.8	4.5	3647.72	100			4.3	4.8	4.8	4.6	4.5	566.37	759
	4.3	4.5	4.6	4.8	4.9	90.1	15264			4.8	4.8	4.8	4.6	4.9	1580.57	8814			4.6	4.7	4.5	4.8	4.9	2868.37	644			4.5	4.5	4.7	4.7	5	158.7	3575
	4.5	4.8	4.5	4.6	5	311.92	4062			4.3	4.7	4.6	4.5	4.6	1278.72	9796			4.5	5	5	4.5	4.5	6575.82	152			4.7	4.9	4.9	4.8	5	238.23	2597
	4.8	4.8	4.7	4.4	4.7	237.91	9493			4.7	4.7	5	4.1	4.7	676.54	29952			4.4	4.7	4.3	4.3	4.8	7781.74	46			4.8	4.5	4.8	4.8	4.3	541.36	1150
	4.4	5	4.7	4.9	4.3	233.76	7248			4.7	4.3	4.8	4.7	4.6	1259.84	26539			4	4.7	4.5	4.7	4.9	14254.8	45			4.5	4.2	5	4.4	4.6	228.53	1766
	4.6	4.5	4.9	4.4	4.7	980.69	2000			4.4	4.5	5	4.4	4.6	560.02	34989			4.4	4.9	5	4.2	4.2	2082.14	705			4.7	4.4	4.9	4.4	4.2	1973.31	142
	4	4.8	4.6	4	4.5	224.81	3071			5	4.9	5	4.6	4.5	1345.41	16081			4.4	4.8	4.7	5	4.5	7061.34	70			5	4.6	4.8	4.7	4.8	165.3	1639
	4.6	4.8	4.7	4.3	5	62.23	18015			4.9	4.6	4.7	4.1	4.8	4610.99	5698			4.1	4.7	4.5	4.4	4.8	3973.36	200			4.4	4.4	4.5	4.5	4.6	166.7	3627
	4.3	4.8	4.7	4.8	5	97.14	26709			5	4.7	4.9	4.5	4.8	4913.77	7814			4.6	4.8	4	4.3	4.8	3357.63	314			4.6	4.8	4.8	4.6	4.8	177.62	2223
	4.7	4.1	4.6	4.6	4.6	212.25	5337			5	4.7	4.2	4.4	5	5605.82	10000			4.4	4.9	4.7	4.6	5	4642.91	241			4	4.8	4.4	5	4.5	76.48	14700
	4.7	5	5	4.4	4.3	1363.69	298			4.5	4.8	4.8	4.3	4.6	1428.06	30000			5	5	4.9	4.2	4.4	13566.5	40			4.9	4.7	4.5	4	4.8	582.09	744
	4.9	4.5	5	5	4.7	561.72	3382			4.4	4.2	5	4.2	4.5	6693.24	3037			4.7	4.4	4.9	5	5	4611.04	100			4.5	4.8	4.8	4.6	4.9	170.87	2826
	4.3	4.4	4.4	4.1	4.5	346.56	3948			4.3	4.7	4.8	5	4.6	950.03	16382			5	3.8	4.8	4.1	4.7	4763.27	146			4.8	4.7	4.6	4.2	5	798.54	304
	4.8	4.5	4.6	4.1	4.3	567.9	4811			4.6	5	4.5	4.5	4.6	1531.26	15819			4.9	4.4	4.5	4.7	5	3490.82	500			4.8	4.7	4.5	4.3	4.4	383.15	757
	4.5	4.5	4.7	5	4.6	301.25	3009			4.3	4.9	4.9	4.8	4.8	547.18	36798			4.6	5	4.4	4.7	4.4	2896.48	651			4.3	4.6	4.5	4.8	5	460.5	881
	4.8	4.9	5	5	4.4	66.31	30000			4.3	5	4.6	5	4.7	1752.1	12328			4.4	4.8	4.9	4.8	4.6	5781.56	156			4.8	4.7	4.8	4.8	4.8	82.64	17856
	4	4.5	4.9	4.6	4.8	2799.85	1000			4.7	4.3	5	4.3	4.9	4949.28	4514			4.1	4.5	4.8	5	4.6	2655.57	1000			3.8	4.8	4.9	3.9	4.7	519.85	1638
	4.3	4.6	4.8	4.4	4.4	386.49	5000			4.4	4.4	5	4.4	4.5	1928.17	4175			4.3	4.2	4.7	5	4.9	14432.5	19			4.5	4.8	4.2	4.7	4.2	257.1	2130
	4.3	4.4	4.8	4.5	4.8	188.51	6721			4.5	4.6	4.7	4.9	5	699.35	10962			4.7	5	5	4.8	4.6	2542.78	542			4.7	4.1	4.8	4.5	4.9	81.05	15415
	4.8	4.6	4.7	4.5	4.6	24.77	26763			4.7	4.5	4.9	4.3	4.4	4175.53	3188			4.8	4.3	4.2	5	4.8	3294.56	500			4.5	4.7	5	4.8	4.4	289.32	3554
	4.3	4.4	5	5	4.4	259.54	7320			4.3	4.6	4.8	4.5	4.8	1027.9	5405			4.1	4.6	4.7	4.4	4.9	2307.01	200			4.4	4.5	4.7	4.8	4.8	157.4	5000
	4.5	4.4	4.8	4.4	5	417.5	2468			4.4	4.5	4.6	5	4.4	5300.08	10000			5	4.3	5	4.9	4.1	8614.12	38			4.2	4.8	4.6	4.4	4.6	127.62	2083
	4.7	4.7	4.6	4.6	4.8	483.54	3706			4.8	3.9	4.3	4.4	4.7	1499.97	17877			4.2	4.8	4.4	4.6	4.3	2544.82	1000			4.8	4.3	4.9	4.5	4.4	55.9	20000
	5	4.4	5	4.7	4.9	91.4	19198			4.1	4.9	4.7	4.4	4.6	912.09	30628			4.9	4.5	5	5	4.5	6991.79	200			4.5	4.4	4.9	4.4	4.4	564.43	1456
	4.3	4.9	4.6	4.2	4.3	723.8	1531			4.6	4.8	4.7	4.8	4.8	1302.13	18813			4.3	4.2	4.5	4.8	4.6	4657.82	262			4.7	4.9	4.9	4.9	4.5	779.83	210
	4.3	4.4	4.5	4.7	4.9	298.34	10000			4.3	4.2	4.8	4.6	5	3823.59	20000			4.8	4.6	5	4.6	4.6	2106.01	702			4.6	4.9	4.7	4.7	4.8	31.28	9319
	4.4	4.5	4.4	4.6	4.4	428.82	2582			4.5	4.2	4.6	5	4.6	1873.89	12209			4	4.5	5	4.9	5	6501.95	200			4.7	4.6	4.9	4.7	4.5	398.08	981
	4.2	4.8	5	4.8	4.9	37.19	13845			4.9	4.5	5	4.5	4.5	1479.05	30000			4.9	4.4	5	3.8	4.5	4797.04	260			4.6	4.9	4.5	4.3	5	138.12	1332
	4.2	3.9	5	4.7	4	71.48	18755			4.3	5	4.7	4.5	4.8	917.71	33790			4.4	4.7	4.5	4.6	4.7	2891.75	466			4.2	4.3	4.9	4.5	4.7	387.86	1984
	4.9	4.4	4.6	4.8	4.2	199.96	7036			4.3	4.5	5	5	4.9	1535.02	12754			4.9	4.4	4.9	4.6	4.9	2014.36	843			5	5	4.7	4.5	4.9	282.37	5000
	5	5	4.9	5	4.8	252.33	7092			4.4	4.8	4.7	5	4.6	882.81	18221			4.8	4.6	4.9	4.7	4.8	5137.08	190			4.5	4.5	4.7	4.4	4.9	169.24	1738
	4.7	4.4	4.5	4.8	4.7	273.51	4335			4.5	5	4.5	4.9	4.8	5306.27	10000			4.4	4.6	4.4	5	4.6	6374.35	67			4.4	4.9	5	4.5	4.7	983.89	1000
	5	4.3	4.2	5	4.9	275.08	3581			4.5	4.6	4.8	4.4	4.6	3463.26	20000			4.7	4.9	5	4.4	4.6	2980.22	928			4.4	4.7	4.5	4.2	4.6	201.37	5000
	4.6	5	4.6	4.4	4.7	626.89	764			4.9	5	4.6	4.5	4.9	3304.65	12886			4	5	5	4.7	4.9	5064.77	157			3.8	4.8	4.5	4.8	5	266.58	2075
	4.4	4.8	4.8	4.3	5	1181.32	1000			4.5	4.5	4.4	4.2	4.4	1941.49	29825			4.4	4.6	4.5	4.9	4.6	8150.87	52			4.2	4.1	4.6	4.9	4.9	80.59	10647
	4.8	4.7	5	4.3	4.7	143.66	7519			4.7	4.6	4.7	4.6	4.8	807.5	24707			4.6	4.9	4.8	4.9	4.9	3021.62	394			4.5	4	5	4.6	5	1163.98	500
	5	4.9	4.9	4.5	4.9	419.39	2537			4.5	4.6	4.8	4.6	4.5	1621.47	12530			4.3	5	4.8	4.7	4.8	6433.74	123			5	4.9	4.8	4	4.8	293.31	3097
	4.3	4.9	4.9	4.7	4.6	329.11	3488			5	4.3	4.7	4.3	4.3	2251.27	10077			4.8	4.7	4.5	4.8	4.9	6105.33	136			4.4	5	4.9	5	4.5	104.29	5000
	4.4	4.1	4.6	4.3	4.6	487.62	3920			4.3	4.5	4.6	4.9	4.7	553.34	23553			4.3	4.6	4.9	5	4.8	5677.08	200			5	4.9	5	4.5	4.3	162.95	1223
	4.4	5	4.8	4.7	4.9	1766.7	331			4.1	4.9	4.9	5	5	8060.8	5000			4.8	4.8	4.9	4.6	4.8	2175.5	340			4.5	4.3	5	4.6	4.5	210	4384
	4.9	4.6	4.8	4.2	4.8	192.14	9987			4.7	4.6	5	4.5	4.7	3617.12	8452			4.5	4.6	5	4.8	4.7	4705.91	340			5	4.4	4.7	3.9	4.7	62.09	9020
	4.9	4.5	5	5	5	45.59	10122			5	4.2	4.4	4.5	4.5	4690.68	3897			5	4.7	4.8	4.7	4.6	2351.59	623			4.5	4.3	4.5	4.5	5	58.23	5110
	5	4.6	4.6	4.3	4.4	803.85	1180			4.5	4.4	4.8	4.6	4.5	1695.8	15539			5	4.8	4.5	5	4.6	4548.1	142			4.6	4.8	4.1	4.4	4.9	189.63	5000
	5	4.4	4.7	3.7	4.3	48.61	17993			4.7	4.8	4.5	4.7	4.5	1113.31	13911			4.5	4.1	4.8	4.8	4.5	4851.04	102			4.6	4.2	5	5	5	355.05	1752
	4.6	4.8	4.9	4.9	4.6	666.67	579			4.3	4.6	4.8	4.3	4.5	9630.92	1317			4.2	4.5	5	4.1	4.4	2042.98	462			4.6	4.9	4.6	4.8	4.9	108.89	5000
	4.8	5	4.4	4.5	4.9	222.42	7973			5	4.5	4.5	4.7	4.5	5367.39	3417			4.3	4.1	4.8	4.8	4.7	2319.62	1000			4.7	3.8	5	4.9	4.6	519.91	1641
	4.9	4.6	4.6	4.7	4.5	92.7	30000			4.4	4.7	4.9	4.2	4.6	904.44	33645			4.7	4.9	4.6	4.9	4.6	4320.48	374			4.9	4.6	4.9	4.3	4.5	273.65	5000
	4.8	4.6	5	4.6	4.6	506.11	2140			4.7	4.4	4.7	4.2	4.9	3535.09	18551			4.9	4.5	4.8	4.8	4.9	9488.36	40			4.8	5	5	4.7	4.8	80.29	20000
	4	4.9	4.6	4.6	4.8	548.56	2544			4.7	4.3	5	4.5	5	3580.43	3909			3.9	5	5	5	4.5	4271.12	295			4.6	4.9	4.7	3.9	4.4	109.13	3819
	4.8	4.6	4.9	4.9	4.8	82.38	17063			4.1	4.6	4.4	5	4.5	4967.81	8046			4.6	4.5	4.7	4.3	4.3	5866.26	50			4.3	4.7	4.5	5	5	185.59	3443
	5	4.4	4.6	4.5	5	659.5	1491			5	4.6	4.8	5	4.7	777.74	38823			4.8	4.8	4.2	4.7	4.8	4765.68	290			5	4.5	4.9	4.4	4.6	71.62	4055
	4.9	4.6	5	4.3	5	176.53	7069			4.9	4.7	4.4	4.8	4.8	579.9	43399			4.4	4.6	4.7	5	4.6	5905.47	162			4.6	4.9	4.8	4.9	4.5	369.35	500
	4.4	4.8	4.7	5	5	329.86	1004			4.8	4.7	5	4.4	4.8	1602.34	8664			3.8	4.6	5	4.7	4.1	5201.2	58			4.2	4.4	5	4.6	4.9	967.05	574
	5	4.1	4.5	4.3	4.2	83.52	30000			4.5	5	4.8	4.3	4.9	5561.9	7603			4.6	4.5	4.5	4.5	4.8	2064.15	233			4.4	4.5	5	4	4.4	647.54	689
	4.7	4.9	5	5	4.6	389.13	2293			4.6	4.5	4.4	4.3	4.2	3572.02	20000			4.5	4.8	4.6	4.4	5	6180.85	156			4.8	4.7	4.1	4.7	4.9	244.42	3692
	5	4.8	5	3.9	4.8	227.38	7492			4.4	5	4.9	4.9	4.6	1548.15	11655			4.6	4.7	5	4	4.4	2043.96	1000			4.9	4.6	4.5	4.9	5	104.12	5000
	4.4	4.5	5	4.5	4.4	29.22	13488			4.9	4.8	4.8	4.8	4.4	4798.93	7524			4.4	4.9	4.6	4.5	4.8	4907.21	220			4.7	4.6	4.6	4.9	4.5	540.17	500
	5	5	4.6	4.6	4.7	149.79	6266			4.3	4.8	4.6	4.9	4.5	1122.98	9375			4	4.5	4.6	3.8	4.5	2108.61	345			4.8	4.3	4.6	5	5	546.51	1467
	4.7	4.7	5	4.6	4.4	180.92	4165			4.5	4.5	4.6	4.9	4.3	1867.39	7371			4.8	4.5	4.9	4.4	4.5	4415.1	230			5	4.5	4.5	4.5	5	60.81	18843
	4.3	3.8	5	4.6	5	501.64	1875			5	4.4	4.9	4.5	4.6	2516.35	6439			4.2	4.8	4.6	4.4	4.4	3940.71	491			4.2	4.7	4.5	4.6	4.6	660.3	294
	4.9	4.6	4.5	4.3	4.6	283.6	4133			4.4	4.8	4.3	4.6	5	1924.37	10825			4.9	4.7	4.4	4.7	4.3	4139.51	366			4.6	4.6	5	4.8	5	1279.58	500
	4.6	4.8	4.5	4.1	4.8	288.8	4135			4.8	4.5	5	4.3	4.5	2748.04	6534			4.8	4.9	4.6	4.7	4.9	2045.7	911			4.4	4.3	5	4.5	4.4	649.76	992
	4.3	4.6	4.1	4.7	4.5	325.52	3915			4.9	4.6	4.8	4.7	4.4	1512.25	20361			4.6	4.7	4.9	4.6	4.5	5666.98	174			4.8	4.8	4.9	4.3	4.6	336.54	2000
	4.2	4.4	4.7	4.6	4.7	596.15	1297			5	4.9	5	4	5	11561.5	4148			4.2	4.8	5	4.6	4.5	2275.36	313			5	4.5	4.5	4.2	4.5	87.72	5223
	4.4	4.5	4.6	4.1	4.8	129.62	10000			4.5	4.9	4.7	4.5	4.5	1557.66	7807			4.9	4.4	5	4.8	4.8	7883.07	66			5	4.9	4.4	4.7	5	444.51	1515
	4.1	4.4	4.8	4.2	4.5	543.38	3785			4.1	4.5	4.6	4.4	4.8	1379.1	13658			4.9	5	4.3	4.5	4.8	4745.8	500			4.8	5	4.6	4.5	4.9	114.68	5000
	4.3	4.2	4.7	4.9	4.8	861.88	1091			4.7	4.7	4.8	4.8	4.7	3648.22	7184			4.5	4.5	5	4.9	4.6	6579.82	150			4.5	5	5	4.7	4.4	2974.9	216
	4.4	4.6	4.7	4.7	4.3	169.74	4486			4.3	4.5	4.7	4.5	4.2	912.38	30428			4.5	4.2	4.9	4.5	4.9	2689.27	604			5	4.4	4.3	4.5	4.9	66.52	8445
	4.6	4.4	4.9	3.6	4.8	108.47	3238			4.7	4.5	4.4	4.5	5	1427.2	22172			4.6	5	5	4.7	4.8	6681.43	151			4.6	4.3	4.8	4.4	4.8	172.7	1583
	4.6	4.7	5	4.4	4.7	345.44	1986			4.6	4.9	5	4.6	5	2492.02	15617			4.7	4.7	4.2	4.4	4.6	11964.1	12			4.9	4.5	5	4.8	4.8	592.53	1432
	4.3	4.2	5	4.6	4.9	48.95	28393			4.5	4.7	4.8	4.5	4.3	5415.5	10000			4.3	4.7	4.6	4.6	4.8	4614.46	137			4.8	4.6	5	5	4.3	402.85	2000
	4.9	4.9	4.9	4.6	5	98.88	17354			4.9	4.1	4.7	5	4.8	2358.09	3932			4.5	4.9	5	4.2	4.6	4378.75	184			4.5	4.7	4.8	5	4.1	82.29	3944
	4.3	4.9	4.8	4.3	4.1	1750.62	715			4.5	4.6	4.8	4.5	4.4	2405.52	10976			4.6	4.5	4.5	5	4.7	2635.42	754			4.6	4.2	4.7	5	4	327.9	2000
	3.9	4.4	4.8	4.1	4.8	84.95	14596			4.7	5	4.4	4.8	4.5	1189.02	21542			4.6	4.7	4.8	4.5	4.5	8859.82	100			4.8	5	3.9	5	4.5	392.83	2000
	4.6	4.4	4.8	4.1	4.7	354.92	4722			4.3	4.6	5	4.7	4.3	948.46	34877			4.7	4.6	4.8	4.4	4.9	12138.3	27			4.7	4.9	4.6	4.4	4.5	274.73	3303
	5	4.4	4.2	4.7	4.8	2280.4	613			4.6	5	5	4.7	4.9	5878.12	3273			4.7	4.9	4.5	3.6	4.4	8129.07	31			5	4.5	4.5	4.1	4.8	318.11	1813
	4.6	4.5	4.8	5	4.8	27.56	19580			4.7	4.9	5	4.5	4.9	2634.03	15489			4.5	4.6	4.9	4.6	4.4	3182.12	167			4.4	4.4	5	4.6	5	216.02	1794
	4.9	4.4	4.7	4.8	4.6	167.79	4822			4.2	4.7	4.8	4.5	4.8	2362.55	15290			4.8	4.7	4.4	5	4.3	13163.2	50			4.3	4.5	4.7	4.9	4.7	477.16	801
	5	4.9	4.6	4.2	4.5	460.65	4539			4.7	4.7	4.8	4.3	4.3	2762.73	20000			4.6	4.5	4.7	4.4	4.8	14743.2	50			5	4.6	5	4.5	4.7	196.62	3762
	4.3	4.6	4.4	4.7	4.7	217.92	10000			4.5	4.7	4.6	4.4	4.3	854.02	32121			4.6	4.4	5	4.8	4.3	5539.19	89			4.8	4.4	4.5	4.6	4.4	39.03	20000
	5	4.8	4.8	4.5	4.4	435.18	1999			4.8	4.8	4.5	4.4	4.8	1202.15	13189			4.6	4.8	5	4.3	4.6	6786.88	119			4.8	4.8	4.3	4.3	4.6	95.73	14150
	4.4	4.9	5	4.5	4.6	476.7	1418			4.8	4.7	4.4	4.3	4.8	3199.3	16448			4.7	4.4	4.7	4.3	4.4	9296.5	100			4.6	4.5	4.6	4.7	4.4	336.96	1014
	4.4	4.5	4.5	5	4.8	2535.59	929			4.5	3.9	5	4.6	4.8	908.42	17246			4.5	4.7	4.8	4.7	4.9	5383.27	66			4.4	4.9	4.9	5	4.6	226.99	4743
	4.6	4.9	4.7	4.6	4.8	39.46	14070			4.7	4.8	4.9	4.4	4.7	3525.08	11743			4.7	4.5	4.8	5	4.5	4883.78	224			4.9	4.8	5	4.5	4.7	145.4	1778
	4.4	4.4	4.8	4.5	4.4	268.79	4402			4.5	5	5	4.6	4.5	1945.57	30000			4.7	4.3	4.4	4.2	4.5	9185.61	60			5	4.7	4.3	4.9	4.6	49.66	11735
	4.7	4.4	4.9	4.9	5	353.25	4833			4.8	4.7	5	4.2	4.5	2951.63	10755			4.2	4.5	4.7	5	4.5	7903.14	69			4.3	4.3	4.8	4	4.6	1031.4	419
	4.5	4.2	5	4.6	4.8	509.18	5000			4.9	4.5	4.7	4.7	4.6	1274.8	11033			4.7	4.7	5	5	5	3476.8	500			5	4.4	4.5	4.8	5	244.71	3834
	5	4.7	4.3	4.3	4.5	67.33	29736			4.5	4.8	4.5	4.2	4.8	5762.95	9606			4.2	4.3	5	4.5	4.9	2442.15	894			4.6	4.4	5	5	4.5	371.3	700
	5	4.4	4.6	4.6	4.8	49.12	27944			4.3	4.2	4.6	4.4	4.4	561.93	33461			5	4.4	4.8	4.4	4.2	2091.03	805			4	4.3	4.5	4.8	4.4	733.91	463
	5	4.6	4.7	4.3	4.8	74.18	12093			4.1	4.6	5	4.6	4.2	3928.48	15545			4.6	4.3	4.9	4.7	4.8	6018.71	144			4.4	4.5	4.6	4.7	4.6	172.13	2310
	4.8	5	4.8	4.8	4.7	275.28	10000			4.4	4.9	4.5	4.7	4.7	904.88	50000			4.7	4.7	4.9	4.4	4.6	3261.23	500			4.9	4	4.8	5	4.3	190.83	5000
	4.1	4.4	5	4.2	5	277.9	5837			4.5	4.8	4.8	4.2	4.5	604.24	14029			4.7	5	4.9	4.5	4.8	6168.62	64			4.7	4.3	4.5	5	4.8	38.83	12479
	4.4	4.3	4.6	4.4	4.9	579.91	3290			4.3	4.5	4.7	4.2	4.3	11098.8	1540			4.6	3.9	5	4.1	4.7	2713.07	347			4	4.5	4.6	4.7	4.6	164.63	3498
	4.2	4.3	5	4.2	4.5	453.56	3062			4.1	4.7	4.4	4.1	4.5	8787.14	2427			4.3	4.5	4.9	4.9	4.4	4710.78	333			5	4.3	5	4.4	4.3	277.08	5000
	4.8	4.8	4.9	4.6	4.4	472.06	5000			4.9	4.9	4.8	4.6	4.3	611.89	50000			4.8	4.4	4.8	4.3	4.9	3567.81	500			4.6	4.4	4.5	4.4	4.9	503.68	745
	4.6	4.9	5	4.3	4.9	196.87	10000			4.9	4.3	4.7	4.6	4.4	967.57	30932			4.4	4.7	4.8	4.5	4.9	6530.6	181			4.4	4.6	4.9	4.1	4.4	706.72	529
	4.7	4.4	4.8	4.1	4.4	414.88	1923			4.4	4.5	4.5	4.2	4.9	5557.08	4530			4.2	4	4.9	4.7	4.5	3869.62	443			4.3	4.3	4.8	5	4.8	297.1	5000
	4.8	5	4.9	4.6	4.6	622.75	1261			4.1	4.9	5	4.6	4.9	2366.24	10032			4.5	4.6	4.9	4.6	5	9434.9	58			4.2	4.6	4.9	5	4.3	136.55	2543
	4.8	4.7	4.3	4.2	4.7	1746.98	578			4.5	4.9	4.7	4.6	5	5427.54	8611			4.1	4.4	5	4.6	4.5	2128.29	817			4.4	4.7	4.5	4.6	4.5	175	1831
	4.7	4	4.2	4.8	4.8	608.61	681			4.7	4.6	4.8	3.9	4.9	690.14	37002			4.8	4.7	4.7	4.2	4.5	11375.4	25			4.5	4.6	4.1	4.5	4.6	446.77	692
	4.5	4.5	4.7	4.1	4.3	92.08	25042			4	4.5	4.7	4.8	4.2	1349.28	9564			4.8	4.3	4.5	4.7	4.9	6791.15	105			4.6	4.3	5	4.3	4.4	2609.48	305
	4.8	4.3	4.9	4.7	4.1	51.6	15831			4.8	4.2	4.8	4.6	4.4	3168.98	15016			4.5	4.9	5	4.6	4.6	2591.25	401			5	4.5	4.6	4.3	5	41.24	17361
	4.9	4.9	4.9	4.4	5	60.78	30000			4.5	5	4.9	4.3	4.7	1638.52	16066			5	5	4.5	4.7	4.5	3296.89	496			4.4	4.9	4.9	4.7	4.9	980.75	454
	4.5	5	4.8	4.9	4.6	1228.04	278			4.5	4.8	4.7	5	4.7	1927.32	11022			4.1	4.6	5	4.3	4.7	6912.19	50			4.8	4.1	5	4.5	4.4	560.43	2000
	4.8	4.5	4.6	4.7	4.7	66.95	17957			5	4.6	4.6	4.8	4.5	4130.22	4380			4.5	4.5	5	4	4.6	4989.61	500			4.9	4.9	4.7	5	5	206.54	3500
	5	4.5	5	4.9	4.4	205.84	4584			4.4	4.7	5	4.6	4.6	3117.25	14836			4.9	4.8	5	4.6	4.5	4359.7	383			5	5	4.7	4.5	4.8	1929.41	405
	4.4	4.8	4.6	4.7	4.5	371.23	2659			4.7	4.2	4.5	4.8	4.3	1890.59	9166			4.7	4.6	4.8	4.6	4.8	4099.14	160			4.2	4.9	4.6	4.5	4.5	254.83	2614
	4.7	4.5	4.4	4.5	5	209.23	6102			4.9	4.2	5	4.6	4.6	2384.19	8773			4.5	4.4	4.3	4.6	4.8	6208.05	82			4.5	4	4.6	4.8	4.6	2864.79	145
	5	4.3	4.6	4.5	4.7	420.78	5000			4.4	5	4.6	4.4	5	1221.14	25367			3.9	4.8	4.9	4.7	5	4078.18	147			4.1	4.5	5	4.3	4.6	1016.21	500
	4.4	5	4.7	5	4.3	198.56	4391			4.7	4.4	4.4	4.7	5	4561.39	4551			5	4.8	4.5	4.4	4.7	4295.4	371			4.8	4.2	5	4.8	4.3	1690.1	114
	4.3	4.4	5	4.5	4.7	282.87	5242			4.8	4.5	5	4.3	4.6	5836.7	5344			4.9	4.8	4.9	4.3	4.6	10082.2	18			4.3	4.6	4.6	4.1	4.1	260.51	2589
	3.9	4.7	5	4.8	4.4	93.79	12354			4.9	4.8	5	4.3	4.9	2534.46	5389			4.8	4.3	5	4.8	4.7	7433.54	53			5	4.8	4.5	4.9	4.9	111.5	2153
	4.3	4.5	4.4	4.6	5	306.76	2804			4.7	4.7	4.5	4.2	4.5	5583.48	10000			4.4	4.3	5	4.8	4.6	4626.12	168			4.7	4.5	4.8	4.2	4.7	239.04	1132
	4.9	5	4.8	4.5	4.9	88	29015			4.5	4.5	4.7	4.4	4.6	2340.23	18211			4.9	4.1	4.9	4.5	4.8	2335.24	216			4.5	4.6	4.7	4.9	4.8	162.81	5000
	4.9	4.5	5	4.7	4.7	764.57	593			4.7	4.4	4.7	5	4.5	655.4	24087			5	4.5	4.5	5	4.8	6572.05	54			4.7	4.8	4.2	4.6	4.7	261.24	3032
	4.3	4.2	4.3	4.7	5	213.82	5929			4.9	4.6	4.6	3.9	5	744.45	19102			4.5	4.6	4.3	4.3	4.6	3627.6	258			5	4.4	5	4.4	5	112.48	3633
	4.3	4.5	4.8	4.8	4.8	160.24	4490			4.1	4.4	4.5	4.9	4.6	1809.78	15080			4.7	4.5	4.8	4.7	4.5	11905.1	17			4.9	4.4	4.8	4.6	4.6	2654.38	179
	4.2	4.3	5	4.8	4.4	262.72	3814			4.8	5	4.7	5	4.2	3266.97	8890			4.9	4.8	4.8	4.8	4.6	10277.7	34			4.2	4.7	4.6	3.6	4.7	480.9	2000
	5	4.7	5	4.5	4	105.42	4491			4.7	4.9	4.9	5	4.4	4714.92	3587			4.5	4.4	4.7	4.2	4.9	4757.83	100			5	4.6	4.7	4.8	5	2981.79	487
	4.3	4.8	5	5	4.4	369.72	4268			4.2	4.2	4.7	4.5	4.9	4469.09	4697			4.7	4.9	5	4.4	4.8	3555.11	214			4.6	4.9	4.1	4.5	4.6	72.69	7546
	5	5	4.9	5	4.6	174.19	5201			4.8	4.4	4.8	4	4.5	653.28	13793			4.2	4.6	4.7	4.6	4.4	2835.23	403			4.7	4.5	4.9	4.4	4.9	634.5	970
	4.8	4.5	4.7	4.7	4.8	22.32	26473			4.8	4.8	5	5	4.9	1808.99	30000			4.3	4.6	4.6	4.5	4.9	2597.96	562			4.1	4.6	4.5	5	4.3	2685.67	321
	5	4.6	4.7	4.3	5	35.11	19864			5	4.6	4.8	4	4.6	4188.34	10000			4.9	4.8	4.8	4.9	4.6	5250.72	143			4.9	4.5	4.8	5	4.3	130.04	2857
	4.5	4.7	4.7	4.8	4.8	471.19	2473			4.9	4.1	4.7	4.6	4.6	6500.23	3415			4.3	5	4.8	5	5	2616.67	620			5	5	4.8	4.8	4.5	329.43	1353
	4.3	4.7	4.8	4.5	4.5	105.57	8270			4.4	5	4.6	4.6	4.6	1410.09	15793			4.9	4.6	3.9	4.7	4.3	4987.51	363			4.9	5	4.4	4.9	4.7	552.63	1160
	4.8	4.7	5	4.3	4.4	72.71	10041			3.8	4.3	4.9	4.9	4.5	1792.85	30000			5	4.6	4.9	5	4.8	5323.6	122			4.4	4.3	4.7	4.3	4.5	287.93	2439
	4.7	4.4	4.6	4.7	4.9	123.35	3589			4.1	4.6	5	4.6	4.9	4908.15	10000			5	4.3	4.6	4.2	4.8	4991.11	403			4.9	4.5	4.9	4.8	4.5	308.77	1392
	4.8	4.7	4.2	4.6	4.4	173.75	6215			4.2	5	4.3	5	4.6	4533.3	10000			4.2	4.5	5	4.9	5	5337.6	182			4.5	4.7	4.8	4.1	4.5	1305.19	433
	4.9	4.8	4.7	4.8	5	254.62	4527			4	4.8	4.4	4.6	4.6	7618.72	1568			4.5	4.7	4.8	4.6	4.7	9358.7	42			4.1	4.6	5	4.1	4.6	2569.21	241
	5	4.2	5	4.5	4.9	192.69	8281			4.4	4.9	4.1	4.3	4.4	4939.66	3784			4.6	4.7	4.3	4.6	4.6	2873.98	701			5	4.3	5	4	4.5	567.25	644
	5	4.7	5	4.2	4.7	181.12	5417			5	4.5	5	4.7	5	10999.7	3998			4.2	4.5	4.9	5	4.5	5085.47	148			4.5	3.9	4.8	4.4	4.7	84	20000
	4.3	4.3	4.8	4.3	4.4	2882.42	573			4.6	4.4	5	4.1	4.7	806.12	10568			4.8	4.3	4.5	4.2	4.4	4729.93	500			4.4	4.4	5	4.4	4.3	84.12	10292
	4.6	4.6	5	4.4	4.3	541.04	3867			4.7	4.4	4.3	4	4.8	514.33	13184			4.6	4.6	4.6	4.6	5	4494.92	421			5	4.4	5	4.4	4.3	52.79	11089
	5	4.7	4.7	4.5	4.9	286.05	3699			3.6	4.4	4.4	4.6	4.5	2226.49	6882			4.9	4.8	5	4.5	4.3	5434.31	161			5	4.8	4.6	4.9	4.5	536.77	500
	4.4	4.4	4.7	4.9	4.6	244.21	10000			4.9	4.4	4.6	4.4	4.8	569.14	42015			4.7	4.8	4.6	4.4	4.5	6241.26	124			4.8	4.6	4.7	4.8	4.7	33.1	16363
	4.8	4.6	4.6	4.5	4.4	45.54	6271			4.6	4.7	4.3	4.7	5	1819.7	7449			4.7	4.6	4.6	4.7	4.7	6543.02	135			4.6	4.4	4.7	3.9	4.7	694.55	805
	4.4	4.5	4.5	4.7	4.6	424.95	2217			5	4.7	4.8	4.8	5	1668.91	18306			4.8	4.9	5	5	4.9	14201.6	25			4.9	4.6	4.7	4.6	5	57.89	15125
	4.7	5	4.9	4.1	4.7	275.34	5713			4.3	4.6	4.6	4.5	4.7	1225.69	21398			4.6	4.6	5	4.4	5	3759.97	500			4.7	4	4.8	4.9	5	79.24	9624
	4.7	4.9	5	4.1	4.3	888.99	1035			5	5	4.7	4.8	4.7	801.21	50000			4.9	4.6	4.8	4.5	4.4	4375.67	240			3.8	4.9	5	5	4.3	76.73	7141
	4.5	4.5	4.7	4.4	4.8	71.08	24755			3.7	4.5	4.9	4.3	4.9	3283.65	11659			4.5	4.5	4.6	4.6	4.3	6190.05	157			4.6	4.9	4.5	5	4.4	582.61	875
	4.2	4.3	5	4.6	4.9	116.21	7194			4.1	4.8	4.3	4.6	4.8	2344.58	4484			4.5	4.6	4.5	4.5	4.4	13459.8	34			4.6	4.9	4.3	4.5	4.3	200.97	2533
	4.4	4.2	4.8	4.8	5	49.01	15555			4.8	4.5	4.9	4.9	4.2	11193.1	4500			4.4	5	4.9	5	4.3	6799.58	95			4	5	5	4.8	4.8	382.65	2000
	4.7	5	5	4.7	4.3	712.73	562			5	4.9	4.8	4.8	4.4	5325.1	3258			5	4.4	4.9	4.5	4.6	3167.75	500			4.7	4.8	4.8	4.3	4.7	64.55	7379
	4.7	4.7	4.7	4.3	4.2	333.26	3375			5	4.5	5	4.5	5	968.76	18980			4.4	5	4.4	4.6	4.5	6469.09	50			5	4.4	5	4.2	4.9	148.32	4736
	4.6	4.6	4.5	4.6	5	110.66	10000			4.7	4.7	4.4	4.8	5	5766.93	5337			4.3	4.5	4.9	4.7	5	2718.74	780			4.9	4.3	4.8	4.4	4.5	53.27	17725
	4.6	4.8	4.4	4.4	5	205.55	4556			4.2	4.2	4.6	4.6	4.5	1248.21	24691			4.4	4.9	4.5	4.4	4.9	8930.78	66			4.8	5	4.4	4	4.8	194.38	5000
	4.8	4.7	4.6	4	4.4	2492.97	407			4.9	4.7	4.7	4.9	4.6	7616.18	2576			5	4.5	4.9	4.8	4.2	3343.29	181			4.5	5	4.5	5	4.7	406.79	954
	4.5	4.5	4.7	4.2	4.4	315.09	3149			4.5	4.6	4.7	4.9	4.6	1994.07	9565			4.5	4.6	4.7	4.7	4.8	8405.3	30			4.7	4.5	4.7	5	4.7	990.65	693
	4.6	4.4	4.4	5	4.7	199.72	4184			4.6	4.7	4.3	4.1	4.8	4257.9	6291			4.8	4.9	4.5	4.2	4.8	9619.02	29			4.5	4.4	5	4.4	4.9	607.27	488
	4.4	5	4.8	5	4.8	2722.58	477			4.7	4.8	4.7	5	4.1	813.19	20350			4.7	4.5	4.9	4.4	4.8	2834.17	664			4.1	4.4	4.9	4.4	4.5	86.4	11941
	4.8	4.9	4.8	4.4	4.7	461.98	3624			4.2	4.4	5	5	5	1091.86	14892			4.5	4.9	4.8	4.3	5	2780.31	842			4.5	4.3	4.7	4.5	4.7	153.03	2533
	4.3	4.3	4.8	4.7	4.7	94.52	19035			4.9	4.2	4.9	5	5	2136.39	19932			4.9	4.3	5	4.7	4.6	3575.33	174			4.9	5	4.5	4.9	5	203.96	3121
	4.5	4.2	4.5	4.8	4.3	142.08	4220			4.2	4.5	5	4.5	4.1	1407.33	16313			4.3	4.3	4.8	5	4.6	5942.78	200			4.3	4.9	4.7	4.8	4.6	2378.89	193
	4.2	4.5	4.7	4.5	4.6	67.51	10011			4.3	4.9	4.9	4.7	4.8	4610.3	10000			4.4	4.7	5	4.6	4.8	6265.97	200			4.2	4.4	5	4.6	4.1	37.74	10928
	5	4.5	4.6	5	4.8	21.45	12966			4.3	4.8	4.4	4.3	4.2	821.75	16885			4.5	4.7	4.8	3.9	4.5	2846.12	548			3.9	4.6	4.7	4.4	4.9	131.69	1760
	4.7	4.8	4.5	4.2	4.7	154.11	4481			4.6	4.8	4.5	4.6	4.3	4479.11	9425			4.6	4.4	4.7	4.9	4.6	4314.56	334			4.3	4.8	4.7	4.7	4.9	73.47	5701
	4.4	4.4	4.6	4.1	4.9	867.31	893			4.1	4.5	5	4.4	4.3	1399.72	30000			4.6	4.7	4.3	4.9	4.7	5592.68	127			5	4.6	4.5	4.2	4.6	56.44	11956
	4.8	4.9	4.4	4	4.4	122.53	9562			4.3	4.5	4.9	4.2	4.7	3800.48	10600			5	4.9	4.8	5	4.3	5309.45	50			5	4.4	5	3.7	4.2	86.55	7759
	4.6	4.7	4.9	4.8	4.8	179.05	4981			4.4	4.6	4.3	4.4	4.6	612.93	18559			4.7	4.3	4.6	4.8	4.9	5189.18	72			4.9	4.6	4.9	4.2	4.8	664.49	448
	4.9	4.3	5	4.6	4.8	558.05	1817			4.8	4.8	4.8	4.3	4.2	3637.92	15764			5	4.7	4.6	5	4.8	2758.52	345			4.4	4.6	4.6	5	4.6	548.54	874
	4.4	4.7	5	5	4.9	193.12	8031			5	5	4.9	5	4.6	1816.74	28372			4.3	4.3	5	4.4	4.3	2213.92	447			5	4.1	4.5	4.5	4.5	821.24	600
	4.2	4.4	5	4.4	4.3	265.87	9027			4.5	4.8	4.3	4.2	4.9	1138.91	28474			5	4.7	5	4.6	4.9	4391.8	309			4.6	4.7	4.5	4.1	4.6	530.7	1651
	4.7	4.2	4.8	4.8	4.7	186.24	5615			5	4.9	5	4.6	4.9	1448.84	15909			4.5	4.6	4.5	5	4.6	4093.59	500			4.8	4.7	4.9	4.5	4.6	65.51	20000
	5	4.8	4.8	5	4.8	33.1	10941			4.1	4.6	5	4.7	4.7	617.83	37633			4.5	4.6	5	4.6	4.8	2404.73	593			4.6	4.8	4.5	4.5	4.5	199.54	5000
	4.3	4.5	5	4.4	4.7	858.4	1429			4.8	4.8	5	4	5	3768.86	5342			4.2	4.1	5	4.5	4.7	3071.54	476			4.7	4.3	4.8	3.8	4.8	175.51	4004
	4	4.8	4.9	4.6	4.6	34.88	17863			4.3	5	4.8	4.4	4.7	1328.26	9457			4.6	4.7	5	4.8	4.4	5996.55	168			3.6	4.5	4.4	4.1	4.8	68.07	13381
	4.5	5	5	4.5	4.7	454.77	5000			5	4.7	4.9	4.8	4.8	6959.04	1939			4.6	4.7	4.5	4.3	4.8	7129.32	66			4.1	4.8	5	4.4	4.8	934.56	923
	4.5	4.6	4.9	4.9	4.7	97.17	25048			4.8	4.8	4.9	4.4	5	728.47	27435			4.3	4.7	4.7	4.9	4.9	4028.65	187			3.9	4.5	4.3	4.9	5	250.57	2017
	4.9	4.5	4.7	4.5	4.4	245.75	2812			4.2	4.6	4.9	4.3	4.7	1878.98	26821			4.8	4.6	5	4.4	4.5	2221.32	339			4.9	4.6	4.7	4.6	4.5	201.29	4643
	3.6	4.8	4.5	4	4.9	30.6	7512			4.9	5	4.6	4.2	4.3	3029.03	8091			4.7	4.8	5	4.1	5	2178.54	468			4	4.7	4.6	4.9	4.6	222.13	4850
	4.6	5	4.5	4.1	4.7	122.66	10000			4.6	4.3	4.5	4.5	4.9	1461.34	19889			4.5	4.9	4.8	4.1	4.5	6817.76	73			5	4.3	4.5	4.4	4.7	667.59	296
	4.8	4.5	5	4.1	4.9	86.09	26339			4.6	4.7	4.5	4.7	5	5797.11	9891			4.7	4.5	4.5	4.9	4.5	4984.72	260			4.6	5	4.5	4.1	4.9	688.09	1000
	4.3	4.5	4.1	4.7	4.3	255.81	6779			4.7	4.8	4.8	4.9	4.7	5005.33	7267			4.6	4.6	4.9	4.6	4.6	6599.4	68			4.1	4.2	4.8	4.6	4.1	536.29	775
	5	4.5	4.8	4.6	5	287.4	6472			4.4	5	4.7	4.5	4.5	8986.3	1529			4.7	4.6	4.8	4.7	4.4	4762.76	236			4.5	4.5	4.9	4.6	4.5	268.58	3433
	4.3	4.6	4.7	4.9	4.3	21.74	9901			4	4.9	4.7	4.2	4.5	649.09	29544			4.7	4.2	4.8	4.1	4.6	2947.11	328			5	4.6	5	5	4.4	491.38	2000
	4.6	4.7	4.5	4.7	4.3	84.6	24543			5	4.4	4.7	5	4.2	2306.56	17569			4.6	4.5	4.4	4.2	4.4	5732.75	72			4.7	4.6	4.6	4.1	5	353.88	1076
	4.3	4.4	5	4.9	4.2	210.05	3937			4.4	4.2	4.7	4.9	4.7	1562.54	10878			4.5	4.6	5	4.5	4.6	3546.58	314			4.5	4.7	4.7	4.5	4.3	216.53	4940
	5	4.4	4.8	4.3	4.8	410.38	2760			4.5	5	4.7	4.1	4.4	3390.86	4499			4.5	4.4	5	4.9	5	4245.1	167			4.3	4.7	4.7	4.5	4.5	2619.32	378
	4.5	4.7	4.9	4.2	4.7	406.34	1635			4.4	4.5	4.8	4	4.5	2392.82	18418			4.4	4.4	5	4.4	4.6	6581.83	200			4.6	4.9	4.9	4.4	4.6	2293.29	340
	4.9	4.4	4.5	4.3	4.9	282.35	5906			4.5	4.9	4.7	4.7	4.5	4943.32	3768			4.8	4.8	4.6	4.5	4.7	3588.4	394			4.7	4.4	5	5	4.6	115.54	2833
	5	4.4	4.8	4.7	4.7	175.47	1918			4.5	4.7	4.9	4.8	4.4	4473.87	8048			4.5	4.8	4.5	4.8	4.9	5936.27	69			5	4.8	4.9	4.6	4.5	79.26	12504
	5	4.7	4.7	5	4.8	84.47	7327			4.5	4.7	5	4.6	4.5	8036.3	1457			4.5	4.9	4.6	4.9	4.3	4258.89	426			4.8	4.8	4.9	4.6	4.9	483.58	1612
	4	4.2	5	5	4.8	545.91	898			5	4.5	4.8	4.7	4.6	540.33	23573			4.4	4.5	4.4	4.6	4.6	3710.23	105			4.5	4.8	5	5	4.3	89.93	4929
	4.4	4.6	4.4	4.6	5	612.18	2000			4.7	4.5	4.7	4.1	4.8	8606.56	874			5	4.1	5	4.6	4.9	7208.94	73			5	4.8	5	4.9	4.2	885.89	788
	4.7	4.5	4.6	4.6	4.7	556.7	1739			4.6	4.3	5	4.7	4.8	1072.53	20445			4.7	4.3	4.3	4.2	4.6	9700.62	88			4.6	5	4.7	4.5	4.6	37.18	20000
	4.7	4.7	5	5	4.7	68.58	21919			4.4	4.4	4.9	5	4.3	761.88	50000			4.6	5	4.7	3.5	4.5	7730.1	73			4.7	5	5	4.8	4.7	467.33	921
	4.9	4.5	4.7	4.4	4.5	73.78	13483			4.9	4.7	4.5	4.2	4.4	1186.93	17933			4.8	4.4	4.9	4.4	4.7	2121.18	313			4.4	4.8	4.6	4.7	4.3	46.64	12243
	4.6	4.5	4.7	4.9	5	118.12	4812			4.6	5	5	4.6	4.3	1038.44	13663			4.7	4.4	4.6	5	4.7	2979.64	760			4.6	4.7	4.3	4.7	4.6	302.11	776
	5	4.4	4.9	4.6	4.4	200.54	3245			4.9	4.3	4.4	4.7	4.6	683.19	32619			4.7	4.5	4.6	4.6	5	3998.25	265			4.3	5	5	4.5	4.8	470.44	2000
	4.6	4.5	5	4.1	5	207.45	5928			4.4	4.4	4.9	4.5	4.7	3306.09	7055			4.7	4.9	4.8	3.9	4.5	5291.01	50			5	4.4	4.5	4.9	4.9	216.26	3703
	4.8	4.2	4.5	5	4.7	235.82	6170			4.7	4.8	4.9	4.7	5	3525.73	17326			5	4.9	4.9	4.9	4.3	6029.34	200			4.5	4.6	4.8	4.5	4.3	838.89	515
	4.6	4.2	5	4.4	4.6	638.58	994			4.5	4.7	4.9	4.3	4.8	1987.42	30000			4.6	4.7	4.1	4.7	4.9	2715.62	912			4.9	5	4.9	4.2	4.6	91.69	10358
	4.4	4.5	4.3	4.4	4.6	329.82	1548			4.7	4.6	5	4.3	5	1884.62	15502			4.8	4.9	5	4.9	4.8	8912.59	42			4.5	4.6	5	4.7	4.6	278.71	3318
	4.5	4.7	4.8	5	4.7	253.29	8865			4.3	5	4.7	4.8	4.7	1119.53	15621			4.3	4.8	4.8	4.7	4.7	5234.18	114			4.2	4.9	4.9	4.1	4.5	328.98	819
	4.6	4.4	4.9	4.2	5	125.34	5012			4.4	4.9	4.7	4.4	4.8	3997.41	20000			4.3	4.6	4.7	4.6	5	6558.38	200			4.7	4.6	5	4.5	4.4	454.73	1540
	4.5	4.3	4.9	4.4	4.6	21.65	10929			4.6	4.9	4.8	3.9	4.4	760.81	20692			4.6	5	4.6	5	4.7	4505.33	100			4.3	4.1	4.7	4.8	5	112.42	2804
	4.7	4.6	5	5	4.4	953.01	610			4.7	4.5	4.7	4.4	4.6	944.09	50000			4.6	5	4.7	4.6	4.5	4625.33	473			3.9	4.2	4.8	4.7	4.5	507.91	1417
	4.1	4.2	4.4	4.8	4.4	521.32	1927			4.8	4.5	4.9	4.4	4.4	1537.93	10406			4.7	4.4	4.7	5	4.6	2960.35	370			5	4.5	4.9	4.3	4.7	187.42	3144
	4.9	4.7	4.2	4.6	4.6	292.53	5123			4.7	4.4	4.8	4.1	4.4	791.58	18239			4.5	4.4	4.9	4.7	4.6	3943.27	296			4.8	5	4.9	4.3	4.8	457.83	1248
	4.5	4.7	4.6	4.7	4.8	577.54	1678			4.4	4.4	5	4.4	5	3740.76	20000			4.8	4.8	4.9	4.4	4.5	6763.66	58			4.6	4.6	4.6	4.3	4.6	322.89	2000
	4.9	4.2	4.8	5	4.4	169.05	4488			4.6	4.9	4.4	5	4.2	1813.9	19572			5	4.8	5	4.8	4.6	3288.07	450			4.5	4.8	4.8	5	4.7	234.32	4086
	4.4	4.5	4.7	3.7	4.7	42.75	20502			4.7	4.6	5	4.3	4.8	570.08	33506			4.7	5	4.5	4.3	4.6	8973.22	92			4.9	4.6	5	5	4.5	905.46	786
	4	4.3	5	4.5	4.9	454.36	1844			5	5	4.8	4.1	4.7	4885.95	4869			3.9	4.5	5	4.6	4.5	2734.91	627			4.6	4.1	5	4.6	4.5	412.95	2000
	4.6	4.5	4.6	4.2	4.9	347.14	5000			4.4	4.6	4.9	4.7	4.8	3410.35	20000			4.4	4.8	5	4.6	4.5	6967.94	200			4.8	4.5	5	4	4.7	74.01	8765
	4.4	5	4.4	4.2	4.9	24.64	12879			4.7	5	4.7	4.7	4.8	10779.6	2133			4.9	4.5	5	4.4	5	2026.08	489			4.4	4.1	4.7	4.3	4.8	366.66	1331
	5	4.3	5	4.5	4.9	270.75	8109			4.5	4.1	4.9	4.3	4.7	913.49	14108			4.8	4.8	4.8	4.7	4.9	4701.13	230			5	4.3	4.6	4.8	5	976.01	594
	4	4.6	4.5	5	4.7	25.23	9969			5	5	4.3	4.3	4.2	925.25	11235			4.7	4.7	4.9	4.5	4.7	8723.61	32			4.9	4.5	5	4.9	5	70.62	6141
	4.7	4.6	5	4.1	4.5	536.62	3221			5	4.3	4.8	4.1	4.5	1085.36	10448			4.5	4.5	4.3	4.9	4.6	3734.9	197			4.4	4.6	5	5	4.7	137.31	3072
	4.5	4.4	4.8	4.2	4.7	53.41	12290			5	4.6	5	5	4.5	8898.75	3450			4.7	4.3	4.4	4.8	4.5	6401.28	65			4.6	4.2	4.4	4.8	4.6	235.89	2647
	4.5	4.6	4.5	4.9	5	1698.28	372			5	4.5	4.7	4.8	4.3	5581.24	2457			5	5	4.9	4.2	4.5	5246.43	69			4.5	4.8	5	4.4	4.5	877.66	1000
	4.2	4.7	5	4.6	4.7	295.77	3897			4.2	4	4.9	4.7	4.7	1265.31	7848			4.1	4.1	5	5	5	3763.59	246			4.4	4.5	4.6	4.2	4.6	256.29	3878
	4.6	4.9	4.5	5	4.8	191.69	6614			4.7	4.5	5	4.6	4.6	1264.93	14426			4.5	4.4	4.7	4.3	5	6385.79	50			4.2	4.4	4.9	5	4.4	975.62	472
	4	4.4	4.7	5	4.3	203.47	3963			4.7	4.5	4.2	5	4.6	1757.13	16934			3.9	5	4.3	4.4	5	4634.42	242			4.4	4.5	4.6	4.4	4.4	89.07	3910
	4.8	4.1	4.9	4.7	4.6	158.57	5226			4.7	5	4.7	5	4.7	4618.47	6323			4.6	4.7	4.6	4.9	4.7	2243.24	559			4.9	4.5	5	4.7	4.2	770.18	1000
	4.6	4.7	4.6	5	4.3	941.7	723			4.3	4.7	4.6	4.9	4.7	1403.91	20632			4.1	4.6	4.7	4.6	4.9	2634.47	1000			5	4.6	5	4.5	4.7	202.85	2767
	4.3	4.4	4.8	4.6	4.2	457.25	2937			4.2	4.3	4.7	4.4	4.6	4612.26	8466			4.7	4.2	4.4	4.7	4.3	2215.37	488			5	4.5	5	4.5	4.7	213.35	2835
	4.7	4.6	4.8	4.8	4.8	153.2	10000			4.9	4.4	4.7	4.6	4.9	3384.16	10285			4.2	4.5	4.9	4.9	5	2516.85	593			4.6	4.3	4.6	4.6	4.9	191.41	3515
	4.8	5	4.3	4.4	4.4	88.13	8674			4.6	4.5	5	4.4	4.5	997.37	40203			4.8	4.2	4.5	5	4.4	2052.62	557			4.6	4.4	4.4	3.9	4.9	410.95	1408
	4.5	4.2	4.4	4.8	5	65.82	11637			5	4.5	5	4.4	4.8	8709.89	3542			4.7	5	4.7	4.7	4.5	6264	58			4.7	4.5	5	4.6	4.3	671.11	381
	4.3	4.6	4.8	4.1	4.9	142.8	2013			5	4.6	4.9	4.7	4.4	1393.29	15335			4.5	4.7	4.7	5	4.6	6952.78	136			4.3	4.1	4.8	4.5	4.7	102.43	4029
	4.5	4.6	4.6	4.8	4.9	209.11	4046			4.4	4.9	5	4.4	4.4	1221.35	18456			4.4	4.4	4.9	4.4	4.6	2808.71	492			4.9	4.4	5	4.3	4.7	89.93	15484
	4.8	4.8	4.7	4.6	4.3	35.12	15529			4.3	5	4.5	4.5	4.2	1075.16	29089			4.6	4.6	4.9	4.1	4.6	3662.17	500			4.4	4.4	4.9	4.2	4.7	2052.03	131
	5	4.3	4.8	4.6	4.8	188.64	3413			3.7	4.6	4.6	4.8	4.2	605.66	37405			4.6	4.4	5	4.8	4.3	3437.37	500			4.7	5	4.8	4	4.9	577.56	650
	4.6	4.6	4.4	4.6	4.7	329.91	5000			4.8	4.6	4.7	4.2	4.7	1011.46	23518			4.5	4.3	5	4.4	4.8	2559.62	874			4.3	4.4	5	4.4	4.5	31.86	6145
	4.7	4.5	4.8	4.9	4.4	29.11	18340			4.5	4.2	5	4.1	4.9	4023.95	3754			5	4.5	5	4.2	4.1	2167.9	423			4.2	4.6	4.6	5	4.6	719.45	743
	5	4.7	4.9	4.7	4.8	147.84	4616			4.9	4.8	4.9	5	4.7	1993.89	11408			4.3	4.8	4.7	3.9	4.8	9917.65	100			4.1	4.8	4.9	4.3	5	2903.68	126
	4.3	4.1	4.9	4.7	4.2	32.13	15918			3.8	4.8	4.4	4.5	4.9	699.25	50000			4.7	4.5	4.5	4.6	5	6659.01	66			4.9	4.7	4.7	4.8	4.7	996	546
	3.9	4.7	4.9	3.8	5	330.42	1305			5	4.6	4.5	4.4	4.2	5628.45	4213			4.5	5	4.7	4.9	4.7	7720.9	100			4.4	4.6	4.8	4.2	5	29.94	7420
	4.3	4.2	4.9	4.8	4.7	107.83	3461			4.5	4.7	4.5	4.6	4.7	979.29	49049			4.5	4.5	4.9	4.2	4.7	4429.3	172			4.4	4.6	4.8	4.9	4.8	51.7	11362
	4.8	4.5	4.5	4.9	4.6	203.25	5312			4.3	4.7	4.9	5	4.9	2277.12	17407			4.9	5	5	4.5	5	5144.08	50			4.9	4.9	4.8	4.5	4.7	53.11	7391
	4.3	4.6	4.9	4.2	4.8	54.37	27066			4.8	4.6	4.7	4.2	4.5	1952.8	10668			4.4	5	4.6	4.4	4.6	2409.7	906			5	4.6	4.8	4.4	4.8	317.5	2000
	4.1	4.9	4.8	5	4.3	982.34	1561			4.8	5	4.3	4.7	4.1	1817.71	24259			4.4	4.2	4.6	4.6	4.7	2696.74	248			4.8	4.4	4.7	4.5	4.9	330.07	2000
	4.6	4.5	4.7	4.4	5	1306.11	835			5	4.1	4.6	4.8	4.6	11277.6	3222			4.5	4.6	5	4.6	4.5	2741.67	1000			4.3	4.4	4.9	4.2	4.4	93.01	11270
	4.9	4.9	4.5	4.4	5	186.23	2640			4.7	4.4	4.4	5	4.7	1934.52	29771			4.4	4.4	4.6	4.9	4.8	6207.59	200			4.8	4.5	4.4	4.6	4.7	47.56	11621
	4.3	4.4	5	5	4.8	78.97	13089			4	4.9	4.6	4.4	4.3	4252.7	3471			4.6	4.3	5	4.6	5	6426.84	146			5	4.7	4.9	5	4.5	110.61	3216
	4.4	4.6	4.2	4.4	4.8	29.89	30000			4.7	4.6	5	4.3	4.5	2844.8	14810			4.3	4.4	4.6	5	4.8	2443.67	799			4.5	4.5	4.8	4.8	5	137.98	3721
	4.7	4.5	4.9	5	4.5	407.25	1528			4.6	4.8	4.7	4.5	4.7	1883.66	19518			4.4	5	5	4.6	5	3181.58	315			4.1	4.7	5	5	4.9	63.95	8386
	5	5	4.8	4.3	4.9	311.13	2547			4.9	4.3	5	4.3	4.7	5876.84	5998			4.7	4.4	5	4.4	4.3	5466.85	141			4.5	4.5	4.8	4.2	4.1	1609.7	117
	5	4.6	4.9	4.1	5	247.67	4621			3.8	4.7	5	4.3	4.4	660.42	50000			4.6	4.8	4.6	4.7	4.7	2208.55	547			4.8	4.5	4.7	4.6	5	385.59	664
	4.9	4.5	4.5	4.5	4.4	279.55	6937			4.8	4.7	4.5	4.5	4.8	757	31555			5	4.9	5	4.8	4.6	2761.16	471			4.6	4.2	4.7	4.9	4.8	61.44	20000
	4.6	4.4	4.8	4.6	5	295.91	9846			4.6	4.7	5	4.6	4.5	540.43	23340			4.7	4.4	5	4.6	4.7	5740.59	200			4.6	4.7	4.3	4.3	4.9	664.46	521
	4.9	5	5	4.5	4.9	211.92	5623			4.4	4.6	4.7	4.2	4.5	2719.18	9981			4.5	4.5	5	4.6	4.8	4398.33	293			4.9	4.8	4.8	4.8	4.7	76.41	8977
	4.6	4.8	4.7	4.7	4.5	708.64	539			5	4.4	5	4.6	4.6	2802.25	14653			4.4	4.5	4.9	4.8	5	3490.17	350			4.6	4.4	4.6	4.2	4.8	422.06	2000
	4.6	4.6	5	4.6	4.5	286.15	4925			4.6	4.8	5	4.8	4.7	1369.94	23651			4.6	4.9	5	4.5	4.6	4463.29	500			4.8	5	5	4.7	5	136.79	1748
	4.4	4.4	4.8	4.3	4.8	108.16	9816			4.9	5	4.8	4	3.9	2599.11	9564			4.5	4.7	5	4.6	4.5	5655.96	96			4.9	4.4	5	4.9	4.7	30.44	6614
	4.9	4.5	4.8	4.2	5	129.65	10000			4.4	4.6	4.8	5	4.6	1944.35	14448			5	4.1	4.9	4.7	4.4	14973.4	50			5	4.5	5	4.4	5	822.65	497
	4.6	4.5	4.5	4.3	4.4	397.45	2063			4.8	4.6	5	4.8	4.9	992.31	45416			4.9	4.5	4.8	4.2	5	3196.22	500			4.8	4.6	4.5	4.5	4.7	388.62	1325
	4.2	4.7	4.6	4.3	4.4	480.51	5000			4.6	4.4	5	4.6	4	2868.73	10115			4.9	4.6	5	4.3	4.8	4701.58	397			5	4.4	4.8	4.7	4.4	151.68	2652
	4.3	4.6	4.9	5	4.9	577.07	2343			4.3	4.5	4.7	4.6	4.7	682.02	17149			4.8	4.5	4.5	4.4	4.8	2956.25	933			4.2	4.5	4.9	4.7	4	199.58	3521
	4.9	4.5	4.2	5	4.8	616.9	1330			4.8	4.8	4.2	4.1	4.7	1491.65	19840			4.2	5	4.9	4.2	4.6	6413.12	77			4.7	4.6	5	4.8	4.2	589.64	771
	5	4	4.3	4.4	5	840.86	1748			4.2	5	5	4.5	5	5149.39	5558			4.3	4.8	4.8	4.8	5	3713.5	197			5	5	4.4	4	4.9	283.2	3670
	4.6	4.7	5	4.3	4.7	947.06	1511			4.4	4.3	4.8	4.4	4.5	10370.9	5000			4.8	4.8	4.9	4.5	4.4	3799.31	179			4.5	4.6	4.9	4.5	4.8	1571.56	256
	4.9	4.9	4.7	4.5	4.4	83.18	24791			4.6	4.7	4.6	4.4	4.4	1811.31	7310			4.6	4.5	4.9	5	4.6	3899.98	417			4.5	4.6	4.7	4.5	4.5	30.92	4095
	4.7	4.5	4.8	4.4	4.7	69.71	11421			5	4.9	4.4	4.9	4.8	1313.61	30000			4.4	4.8	4.7	4.2	5	2878.31	267			4.8	5	5	3.9	4.6	251.04	1623
	4.3	4	4.6	4.1	4.8	453.64	1550			4.9	4.7	5	5	4.6	751.81	24039			4.2	4.6	4.8	4.5	4.6	2108.31	527			4.3	4.7	4.7	4.4	4.9	891.22	621
	4.7	4.4	4.8	4.3	4.5	147.28	6104			4.1	4.9	4.4	4.7	5	1053.04	18988			4.7	4	4.9	4.8	5	7750.3	41			4.4	4.5	4.7	4.8	4.8	580.4	2000
	5	4.4	4.5	5	4.9	131.75	4667			4.6	4.8	4.7	4.5	4.8	5030.76	4124			5	4.6	4.5	4.6	4.9	4013.17	164			4.7	4.2	5	4	5	496.78	830
	4.7	5	4.8	4.6	4.8	149.94	1999			4.6	4.7	4.7	4.6	4.1	2518.29	13278			4.6	4.6	4.8	5	4.5	3652.26	219			4.9	4.9	4.7	4.6	4.6	450.25	1864
	4.3	4.4	4.2	4.4	5	114.77	1849			4.3	5	4.7	4.1	4.6	10007.4	1782			4.7	5	4.2	5	4.5	3484.61	201			4.4	5	4.8	4.7	4.7	104.65	4257
	4.1	4.8	5	4.3	4.8	298.81	4391			5	4.9	4.8	5	4.3	942.47	17099			5	4.8	4.7	5	4.6	2571.96	754			4.9	4.9	5	4.8	4.3	746.61	409
	4.6	4.1	4.6	4.6	4.1	326.47	2213			4.4	4.2	5	4.5	5	691.63	34369			4.4	4.6	5	5	4.3	4851.62	187			4.9	4.8	4.8	4.1	4.5	875.83	566
	4.4	4.5	4.8	4.8	4.3	115.96	7684			4.8	4.2	4.5	4.7	4.7	1080.78	10349			4.3	4.8	4.4	4.6	4.6	2000.23	1000			4.3	4.6	5	4.6	4.9	91.85	5978
	4.3	4.1	4.7	4.4	4.4	214.04	4988			4.7	4.2	4.9	4.5	4.1	661.47	20139			4.7	4.9	5	4.2	4.7	3909.32	305			4.3	4.5	4.5	4.4	4.3	1876.12	434
	4.5	4.8	4.8	4.4	4.8	660.24	2000			4.7	4.5	4.5	4.6	4.5	10596.5	5000			5	4.9	5	4.7	4.2	4982.25	473			4.9	4.3	4.5	4.6	4.8	167.6	2942
	4.8	4.6	4.8	4.3	4.4	112.53	10000			4.6	4.1	4.7	4.7	4.7	2849.74	12046			4.5	4.7	5	4.3	4.7	3160.46	411			4.4	4.8	5	4.4	5	190.93	4681
	4.4	4.4	4.9	5	4.5	92.66	8341			4.5	4.3	4.6	4.4	4.8	4452.25	2589			4.4	5	4.6	4.4	4.3	5748.32	81			4.2	4.1	4.2	3.8	4.5	281.22	1154
	4.6	4.4	5	4.9	4.7	216.13	1539			4.8	4.3	5	3.9	4.5	1810.31	11568			4	4.9	4.6	4.4	4.8	4664.65	100			4.7	4.7	4.8	4.1	4.1	90.49	9348
	4.6	4.1	4.5	4.6	4.9	167.77	4325			4.7	4.7	4.7	5	4.9	855.26	46786			4.4	4.8	4.8	4.7	4.7	2147.74	1000			4.4	4.6	4.6	3.7	5	89.19	5960
	4.5	4.5	5	4.4	4.6	276.84	3994			4.3	4.4	4.4	4.8	4.9	665.2	35202			4.6	5	4.9	4.7	4.7	3785.12	500			4	4.8	5	4.8	5	518.95	1628
	4.4	4.7	4.7	4.5	5	427.18	3646			4.6	4.4	4.9	4.6	3.9	3470.65	6869			4.3	4.8	4.8	4.7	4.6	4704.72	307			4.4	4.5	5	5	4.6	172.27	4504
	4.8	4.9	4.4	5	4.5	579.96	3031			4.1	4.2	4.4	4.9	5	1014.85	16660			4.6	4.9	4.8	4.3	4.9	3461.45	264			4.5	5	5	4.4	4.7	83.01	20000
	4.6	4.8	5	4.6	4.9	123.77	1796			4.4	4.5	4.3	4.9	5	3572.03	9329			5	4.5	5	4	4.8	2832.05	324			3.8	5	4.8	4.9	4.4	304.76	828
	5	4.4	4.8	4.9	5	43.96	12401			4.6	4.6	4.3	4.6	4.7	678.96	27861			4.4	4.8	4.4	4.5	4.3	9571.14	100			4.4	4.6	4.7	4.4	4.4	325.68	2000
	4.4	4.5	4.6	5	4.6	178.28	5169			4.2	4.9	5	4.3	4.5	573.82	21791			5	4.9	4.4	4.9	4.5	2333.58	1000			4.9	4.3	4.5	4.6	4.7	323.63	1606
	4.2	4.6	5	4.5	4.8	288.83	3542			4.8	4.5	4.6	4.8	4.4	1161.06	17446			4.4	4.6	5	4.6	4.4	9361.44	20			5	5	4.4	4.5	4.4	196.83	5000
	4.5	4.4	5	4.6	4.4	58.06	7648			4.5	4.9	4.6	4.8	4.9	1691.76	11675			4.3	4.5	5	4.5	4.3	2681.97	533			4.1	4.4	4.5	4.5	4.6	84.43	19476
	4.6	4.8	4	4.7	4.8	230.39	5190			4.7	4.5	4.6	4	4.9	1735.04	14683			4.6	4.3	4.2	4.4	4.6	2924.77	269			4.6	4.7	4.5	4.8	5	36.15	17538
	4.7	4.6	4.9	5	4.3	76.1	30000			4.7	4.9	4.7	5	4.5	1719.37	16899			4.3	4.5	5	4.9	4.6	3554.65	237			4.6	4.9	4.8	4.8	4.4	178.06	1940
	4.4	4.9	5	5	4.6	259.6	2266			4.8	5	4.8	4.7	4.6	4726.35	6736			4.6	4.5	5	4.7	4.6	9629.24	42			4.9	4.4	4.7	4.6	4.7	255.33	3488
	4.4	4.6	4.7	4.8	4.6	1678.46	767			4.3	4.5	4.8	4.7	4.8	2930.47	6835			4.7	4.9	4.6	4.2	4.7	2752.18	513			4.6	4.5	4.8	4.2	5	365.24	795
	4.4	4.8	4.1	5	4.6	389.97	1796			5	4.7	5	3.6	4.5	5233.61	6319			4.5	4.5	4.5	4.4	4.6	4524.09	339			4.5	4.6	5	4.7	4.2	587.69	551
	4.3	4.5	5	4.6	4.9	384.99	2424			4.7	4.7	5	4.9	4.2	10785.2	3027			4.7	4.8	4.7	3.9	4.6	6694.73	156			4.3	5	4.5	4.5	4.7	1683.23	193
	4.1	5	4.8	4.3	5	71.77	26253			5	4.9	4.9	4.3	4.3	6115.6	2302			4.7	4.6	4.8	4.3	4.6	6484	142			4.6	4.6	4.8	3.9	4.7	793.95	1000
	4.6	4.2	4.9	4.4	4.7	204.44	4290			4.6	4.9	5	4.3	4.8	11944.8	1474			4.2	5	4.8	4.3	4.4	3822.17	249			4	4.4	4.7	5	4.5	463.11	1876
	4.4	4.5	4.6	5	4.5	422.71	4306			4.8	4.9	4.9	4.4	4.8	4334.45	8692			4.7	4.5	4.7	4.6	4.7	2387.69	863			4.6	5	5	4.6	5	34.26	14076
	3.7	4.6	4.7	4.5	5	388.36	1901			4.7	4.4	4.6	5	4.5	5071.18	8323			4.5	4.7	4.7	4.2	4.1	6108.29	82			4.3	4.8	5	4.5	5	294.09	1470
	4.6	4.5	4.6	4.5	4.9	98.73	7318			4.3	4.6	5	4.6	4.5	1674.92	12671			5	4.7	4.6	4.9	5	2295.95	1000			4.6	4.8	4.9	4.8	4.7	498.27	696
	4.9	4.8	4.9	4.4	4.2	238.33	10000			4.2	4.5	5	4.5	4.8	5107.57	8348			5	4.7	4.8	4.6	4.3	6239.16	130			4.8	4.3	4.8	4.8	4.5	517.91	815
	4.3	4.8	4.6	4.5	4.7	358.3	5000			5	4.5	5	4.9	4.8	1525.7	13900			4.9	4.2	5	4.6	4.7	4733.2	295			4.5	4.5	4.7	4.5	5	497.6	893
	5	4.5	5	4.6	4.5	32.17	26066			4.5	4.5	4.5	4.1	5	793.39	32250			4.2	5	4.9	5	4.8	4811.63	409			4.6	4.5	4.9	5	4.5	42.88	17308
	4.8	4.5	4.4	4.8	4.3	280.3	2503			4.4	4.4	4.7	4.5	4.3	1971.12	20984			4.1	4.3	4.9	5	4.8	7463.74	82			5	4.5	4.8	5	4.8	51.73	5718
	4.5	4.8	4.9	4.3	4.4	128.25	6680			4.7	4	4.6	5	4.7	1240.66	13436			4.1	4.8	4.8	4.3	4.6	3804.09	261			4.5	5	4.7	4.1	4.3	613.34	223
	4.8	4.5	4.8	4.8	4.5	54.38	19747			4.9	4.9	4.6	4.4	5	3319.84	7238			4.4	4.5	5	4.5	4.2	4944.18	275			4.5	4.5	5	4.5	4.7	645.25	668
	4.6	4.8	5	4.7	4.9	47.23	14653			4.6	5	5	4.8	4.4	3946.08	8484			4.5	4.4	4.7	4.4	4.2	7124.62	40			4.7	4.8	4.6	4	4.5	576.87	1638
	4.5	5	4.9	5	4.6	244.99	9014			4.9	4.5	4.6	4.9	4.2	1329.54	7517			4	4.7	4.4	4.3	4.8	6312.71	59			4.6	5	4.8	4.8	4.8	540.29	2000
	4.8	4.7	4.8	4.6	4.7	499.73	3892			4.4	4.4	4.3	4.6	4.8	2396.35	9377			4.9	5	4.5	5	4.3	4218.87	291			4.7	4.4	4.7	4	4.7	864.62	404
	4.7	4.7	4.9	4.6	4.7	114.24	10000			4.8	4.7	4.5	4.9	4.1	3817.46	20000			4.9	4.8	5	4.5	4.5	4246.65	374			3.9	4.7	5	4.3	4.7	168.59	4362
	4.9	4.8	4.7	5	4	644.11	1712			4.7	4.8	4.8	4.4	4.6	11295.9	3416			4.8	4.8	5	3.7	4.9	6894.76	74			4.5	4.6	4.6	4.6	4.5	133.98	5000
	4.6	4.6	4.3	4.7	4.6	953.68	1420			4.1	4.6	4.5	4.3	4.6	6958.95	3482			4.8	5	4.4	4.7	4.6	9231.65	49			5	4.7	4.9	4.4	4.8	1530.5	155
	4.7	5	4.7	4.9	5	167.21	5356			4.5	5	4.6	4.3	4.7	592.65	19154			4.6	4.6	5	5	4.4	4560.93	500			4.5	4.4	4.8	4.1	4.8	368.2	888
	4.6	4.4	4.9	5	4.8	934.82	1703			4	4.4	4.9	4.8	4.4	1117.76	17430			5	4.8	4.7	4.9	4.4	6014.41	116			4.6	4.2	5	4.2	4.7	699.65	759
	4.9	4.6	4.3	4.4	4.6	482.23	4220			4	4.9	4.8	4.8	4.4	1358.07	10668			4.5	4.6	4.8	4.5	4.7	5193.36	85			4.4	4.6	4.9	4.6	4.7	36.58	17963
	4.4	4.6	5	5	4.9	26.73	19534			4.2	4.5	4.7	4.9	5	920.61	50000			4.4	4.7	4.3	4.3	4.5	2632.23	924			4.5	4.6	4.9	4.6	5	886.17	1000
	4.4	4.5	4.6	4.6	4.5	74.27	12953			4.4	4.2	4.9	4.8	4.5	917.52	32821			4.6	4.8	5	4.9	4.7	5366.02	124			4.2	4.6	5	4.4	5	73.43	13153
	4.1	4.8	4.8	4.9	4.6	337.42	2986			5	4.7	4.8	4.8	4.2	11848.1	3422			4.6	4.5	4.7	5	5	6305.4	200			4.6	4.4	4.9	4.7	4.7	58.83	11594
	4.5	4	5	4.4	5	258.74	3727			4.6	4.4	4.9	4.1	5	1561.49	19633			5	4.1	4.7	4.6	4.5	4716.51	251			4.2	4.8	4.7	5	4.3	108.82	3219
	4.6	4.4	4.5	4.4	5	447.78	3339			4.6	4.8	4.1	4.6	4.7	7595.82	2496			4.4	4.9	4.6	4.7	4.6	4229.27	500			5	4.6	4.8	5	4.6	460.9	2000
	4.8	4.3	4.7	4.2	4.7	372.78	5000			4.6	5	5	4.9	4.2	5956.62	9365			4.8	4.5	4.7	4.3	5	2050.58	1000			4.9	4.5	4.4	4.2	5	88.06	13928
	3.6	5	4.4	4.7	4.6	815.87	1371			4.6	5	5	4.4	4.7	3204.77	8671			4.7	5	4.6	4.8	4.5	3024.14	393			4.8	4.9	4.7	4.5	4.5	959.14	513
	4.7	4.7	5	4.3	4.9	377.69	2536			4.3	4.8	5	4.7	4.6	3014.28	7330			3.9	5	4.9	4.2	4.3	4122.57	249			4.6	4.7	4.4	4.3	4.5	84.01	20000
	5	4.1	4.8	5	4.5	364.74	2634			4.8	5	5	4.2	4.6	943.3	15672			4	4.9	5	5	4.4	6367.53	197			4.2	4.4	4.4	4.9	4.2	226.53	4557
	4.1	4.1	5	4.4	4.7	727.14	718			4.9	4.3	5	4.2	4.7	1383.27	4670			4.2	4.8	4.5	4.5	5	8623.56	39			4.2	4.7	4.9	3.9	4.7	907	1000
	4.7	4.6	4.3	4.5	4.6	201.62	5188			5	4.4	4.9	4.1	4.2	679.39	43534			4.1	4.3	4.9	4.5	5	3110.01	216			4.4	4.7	4.8	4.6	4.7	173.37	2935
	4.3	5	5	4.3	4.5	451.36	5000			4.8	4.1	4.5	4.6	4.6	642.2	25387			4.4	4.7	4.5	4.5	4.4	2797.36	694			4.5	4.4	4.8	4.9	4.8	345.26	2000
	5	5	5	4.6	5	250.8	2972			4.4	4.5	5	5	4.6	3704.42	17796			5	4.4	5	4.6	4.5	3276.48	191			4.1	4.9	4.5	4.3	4.5	774.26	300
	4.3	4.3	4.8	4.5	4.5	404.76	2390			4.7	4.5	4.3	5	4.7	2639.18	13222			4.3	4.7	5	4.4	4.4	4482.24	315			4.7	4.8	5	4.9	5	369.82	1844
	4.7	4.5	5	4.4	4.5	239.66	5845			4.5	4.5	4.6	4.3	5	2183.67	12202			4.3	4.5	4.4	4.7	4.5	4501.87	468			4.5	4.7	4.6	4.4	5	536.5	1666
	4.5	4.4	4.8	4	4.8	281.7	6202			4.8	4.5	4.7	3.9	4.5	6227.32	2138			4.4	5	4.4	4.2	5	8823.96	47			5	4.8	4.7	5	4.8	101.88	5000
	4.5	4.9	4.5	4.7	4.9	393.8	2186			4.4	5	4.8	4.5	4.6	2093.49	20000			4.2	4.6	4.8	4.6	4.3	2576.08	433			4.6	4.5	4.8	4.4	4.6	146.22	4523
	4.6	4.3	4.5	4.6	4.9	84.81	27749			4.8	4.5	4.3	4.6	4.5	1853.18	10961			4.3	4.8	4.7	4.6	5	3429.9	500			3.8	4.3	4.5	4.9	4.6	198.28	5000
	4.9	3.9	4.9	4.1	4.9	293.14	10000			4.7	4.7	4.7	4.8	4.5	5855.24	6679			4	4.7	4.5	4.2	4.6	6709.2	127			5	4.9	4.8	4.6	4.8	225.92	2550
	3.8	4.9	4.8	4.1	4.9	33.23	23733			4.3	5	5	4.6	4.4	5656.17	6867			4.2	4.7	5	5	4.9	3377.39	484			4.8	4.7	4.9	4.8	4.6	74.2	13636
	4.9	4.7	4.8	5	4.7	241.85	3243			4.6	4.9	5	4.8	4.9	5296.69	7426			4.6	4.8	4.5	4.4	4.5	2467.45	1000			4.9	4.1	4.5	4.8	4.5	44.27	12094
	4.2	5	5	4.5	5	68.19	14676			5	4.7	5	4.9	4.9	3058.4	5592			4.3	4.7	4.7	4.8	4.6	5837.51	168			4.1	4.6	4.7	5	4.7	2154.99	223
	4.8	4.5	4.6	4.9	4.8	431.58	685			5	4.9	4.8	4.3	4.6	2335.94	17309			4.7	4.3	5	4.4	4.7	4757.15	211			4.9	4.8	4.9	4.9	4.5	269.19	2797
	4.5	4.6	4.2	4.6	4.4	433.19	1748			4.8	4.8	4.8	4.2	5	1212.07	19066			4.3	4.1	4.6	4.5	4.6	3402.12	301			4.3	4	4.9	4.9	4.4	399.75	2000
	4.5	4.5	5	4.8	4.9	1024.05	429			4.7	4.4	4.7	4.4	4.5	1186.67	14407			4.4	4.5	4.3	4.9	4.6	6234.8	90			4.8	4.4	4.4	4.9	4.9	501.66	1172
	4.8	4.8	4.6	4.7	4.5	411.54	5000			4.5	4.5	4.6	4.8	4.1	605.63	50000			4.4	4.8	4.7	4.2	4.2	4463.19	404			4.9	4.5	5	4.7	5	33.96	11086
	4.8	4.8	4.7	4.8	4.8	49.31	12126			4.3	4.4	4.9	4.6	4.5	4695.78	1695			5	4.3	4.7	4.6	5	2183.96	1000			4	4.5	4.8	4.4	4.5	425.13	2000
	4.6	4.2	4.8	3.9	4.8	66.13	9427			3.8	4.6	4.8	4.4	4.8	2980.81	8865			5	4.5	4.8	4.8	4.6	5782.24	200			4.6	4.7	4.4	5	4.4	860.48	1000
	5	5	4.7	4.8	4.7	180.71	4658			4.8	4.9	4.6	4.5	4.7	936.39	23481			4.8	4.7	5	5	4.4	3281.04	379			4.6	4.9	4.5	4	4.7	655.44	536
	4.2	4.6	4.6	4.7	4.9	590.02	4207			4.5	4.8	5	4.7	4.7	905.63	33984			4.5	4.6	4.7	4.6	4.4	13519.9	32			4.3	4.4	4.6	4.7	4.4	872.34	1000
	5	4.8	4.8	4.8	4.5	298.49	5944			4.8	4.6	4.7	5	4.3	874.18	50000			4.6	5	4.3	4.9	4.7	8795.78	46			4.7	4.9	4.9	4.8	4.2	279.01	2444
	4.3	4.4	5	4.3	4.5	333.31	2850			4.6	4.3	4.8	4.3	4.6	9742.47	3038			4.8	4.5	4.4	4.3	4.8	6649.93	134			4.1	4.3	4.3	4.8	4.2	598.96	761
	5	4.5	5	4.3	4.7	451.64	3168			4.7	4.4	4.9	4.9	4.4	625.36	15531			4.7	4.7	4.7	4.3	4.4	5427.25	144			4.7	4.7	5	4.9	3.9	195.86	5000
	4.8	4.7	4.1	4.8	4.9	244.07	10000			4.5	4.9	4.6	4.4	4.8	4790.96	4877			4.6	4.5	4.5	4.4	4.7	3716.23	201			4.4	4.6	5	4.9	4.8	623.43	458
	4.8	4.5	5	4.3	4.8	37.12	21050			4.8	4.4	4.4	4.4	4.9	1549.66	12676			4.4	4.6	4.7	5	4.7	3569.52	251			4.5	4.9	4.9	4.9	4.9	243.44	3092
	5	4.7	5	4.5	4.6	250.63	3261			4.6	4.5	4.7	4.5	4.6	1369.14	8281			5	4.5	5	4.4	4.6	2914.61	961			5	5	4.6	5	4.5	603.21	800
	4.8	4.7	4.7	4.8	4.8	381.03	1673			4.5	5	4.9	4.8	4.5	6915.18	4008			4.8	4.6	4.6	4.5	4.8	3621.86	364			4.4	4.8	4.7	4.8	5	323.09	2000
	4.7	4.5	4.5	4.7	4.4	103.9	3991			4.9	4.5	5	4.7	4.7	2333.99	12676			4.5	4.7	4.8	4.6	4.6	2618.99	510			5	4.6	4.8	4.4	4.6	580.14	1325
	4.5	4.7	4.4	4.8	4.5	55.87	11407			4.8	4	5	4.7	4.8	3127.99	11388			4.5	4.9	4.6	5	4.6	3933.66	500			4.8	5	5	4.7	4.4	568.61	1671
	4.5	4.7	4.7	4.8	4.8	56.99	30000			4.4	4.5	5	4.7	4.7	1097.46	14674			4.5	4.4	5	4.7	5	3346.05	456			4.3	4.2	4.8	4.5	4.5	567.82	949
	4.6	5	5	4.1	4.7	852.44	822			4.5	4.8	5	4.7	4.7	4027.97	10000			4.6	4.4	4.6	4	4.8	5026.26	108			4.2	4.6	4.6	4.5	4.6	587.88	1136
	4.3	4.2	4.8	4.7	4.9	195.23	3908			4.7	4.7	5	4.2	4.4	4831.33	7218			4.5	4.8	4.1	4.6	4.4	8072.51	80			4.6	4.5	4.1	4.5	4	226.07	3131
	4.2	5	4.7	4.8	4.7	154.4	1852			4	4.7	4.6	4.9	4.8	3470.19	9246			4.4	4.8	4.9	4.8	4.3	5156.69	126			4	4.7	5	4.2	5	470.46	1075
	4.5	4.5	4.8	4.8	4.5	258.3	8704			4.9	4.5	4.6	4.5	4.9	1846.62	30000			5	4.6	4.7	5	4.3	2243.52	564			4.6	4.9	4.6	5	4.6	632.23	1000
	4.5	5	4.2	5	5	135.29	5161			5	4.1	4.8	4.6	4.6	1328.23	7573			4.7	4.6	4.9	4.4	4.2	4248.46	231			4.4	4.7	4.5	4.8	4.2	188.61	3280
	4.3	4.5	5	4.5	5	395.97	1598			4.6	4.8	4.4	5	4.7	802.35	16910			4.4	4.7	4.8	4.5	4.7	3676.15	116			4.3	4.4	4.6	4.6	4.9	182.88	1647
	4.2	4.5	4.8	4.6	5	242.91	7127			4.4	4.7	5	4.4	4.8	650.42	20685			4.7	4.6	4.9	4	4.8	9196.68	60			4.8	5	4.8	4.7	5	501.09	762
	4.4	4.9	4.8	4.9	5	180.76	4682			5	4.5	4.3	4.5	4.8	2484.35	6357			4.6	4.4	5	4.5	5	15002.6	11			4.7	4.8	4.4	3.9	4.9	566.25	500
	5	4.4	4.7	4.8	4.8	33.13	14577			4.2	4.4	4.9	5	4.8	2652.99	15736			4.7	4.3	4.7	4.8	5	4043.53	323			4.7	4.5	4.3	5	4.8	1430.46	470
	4	4.5	4.9	4.1	4.7	391.6	3085			4.5	4.4	5	4.7	4.9	1498.59	30000			4.5	4.8	4.9	5	4.8	9734.43	66			4.6	4.6	4.6	4.9	4.8	104.06	4056
	4.2	4.6	4.9	4.9	4.8	34.39	18824			4.9	5	4.5	5	4.3	1511.35	13931			4.4	4.7	4.9	4.3	4.5	3488.38	138			4.9	4.6	4.6	4.4	5	31.84	4512
	4.3	4.3	4.5	4.5	4.3	86.48	11601			4.6	4.7	5	4.9	4.6	4577.48	3856			5	4.5	4.5	4.2	4.3	2076.81	979			4.5	4.5	4.8	4.5	4.7	841.17	351
	5	4.6	5	4.4	4.6	95.3	21225			4.6	4.4	5	4.4	4.6	1275.15	16725			4.7	4.7	4.6	4.8	4.6	2003.62	733			4.4	4.4	4.3	4.1	4.9	363.98	1551
	4.4	4.8	4.9	4.9	4.7	809.04	1631			4.4	4.9	4.4	3.8	4.5	2157.24	7962			4.4	4.8	4.8	4.4	4.9	3445.99	270			4.6	4.7	4.7	5	4.4	245.06	1954
	4.2	5	4.6	5	4.8	103.13	2871			4	4.4	4.7	4	4.8	6756.54	1784			4.6	4.4	4.6	4.9	4.4	2956.06	1000			5	4.7	4.4	4.6	4.5	80.77	8697
	4.8	4.5	4.6	4.7	4.2	188.05	5192			3.9	4.3	4.4	4.9	4.9	10242.3	2061			4.2	4.6	4.8	4.5	5	4226.6	251			4	4.4	5	4.5	4.4	53.11	14559
	4.6	4.6	5	4.4	4.5	103.11	3632			4.8	4.8	4.5	4.8	4.7	1684.62	30000			5	3.9	4.5	4.6	4.8	7890.83	100			4.8	4.8	4.7	4.7	4	838.93	1000
	4.2	4.8	4.5	4.7	4.8	391.61	1490			5	5	4.8	4.7	4.4	3846	6892			4.2	4.5	4.9	3.9	4.7	2545.08	794			4.2	4.6	4.9	4.9	4.5	1177.87	421
	4.2	4.3	4.6	4.6	4.4	834.52	345			4.8	4.4	4.5	5	4.8	4892.38	8824			5	4.4	4.5	4.5	5	3848.2	391			4.6	4.7	4.7	4.8	4.4	116.91	3897
	4.5	4.9	5	4.4	4.7	165.83	10000			5	4.4	4.4	4.6	4.5	569.97	14434			4.5	4.6	4.8	5	4.5	6552.15	200			4.4	4.8	4.7	4.2	4.4	918.11	1000
	5	4.7	5	4.3	4.6	1421.83	403			4.9	4.3	4.9	4	4.7	1872.76	20853			4.7	4.7	4.9	4	4.8	3684.4	253			4.6	4.3	5	4.7	4.3	712.38	903
	4.8	4.4	4.8	5	4.9	69.53	30000			5	4.6	4.8	5	4.8	2854.04	14064			4.7	5	4.6	4.8	4.6	3974.2	283			4.5	4.2	4.7	4.7	4.9	155.97	3308
	4.9	4.5	4.3	5	4.1	546.09	2299			4.4	4.5	4.6	4.4	4.8	1395.08	7602			5	4.5	4.9	4.8	4.8	5434.73	179			4.4	4.7	4.7	4.5	4.8	89.02	12966
	5	4.8	4.9	4.6	4.7	965.37	855			4.4	4.2	4.7	4.2	4.6	3084.61	8075			4	4.6	4.9	5	5	7836.32	43			5	4.2	4.8	5	4.1	2486.75	500
	4.2	4.5	4.7	5	4.7	522.18	3673			4.7	4.7	5	5	4.5	664.33	34058			4.8	4.7	4.8	4.5	5	2889.01	615			4.7	5	4.8	4.6	4.7	105.17	4143
	3.7	4.5	4.7	5	4.4	357.19	2614			4.8	4.4	5	4.4	4.9	1719.21	6422			4.3	4.9	5	5	4.8	3560.55	236			4.8	4.5	4.6	4.5	4.6	33.06	20000
	4.4	4.7	5	4.4	4.3	159.93	9273			4.6	5	4.9	4.7	4.7	4191.89	5351			4.5	4.8	4.6	4.7	5	4612.85	397			4.5	4.9	4.7	4.2	4.5	2463.24	253
	4.1	4.7	4.8	5	4.6	122.15	4461			4	4.5	4.7	4.5	4.2	720.21	20139			5	4.5	4.9	4.5	4.7	7288.03	100			4.8	4.9	4.7	5	4.2	338.53	1756
	5	4.5	4.9	4.7	5	393.94	2627			4.4	4.5	4.6	4.5	5	1025.92	15524			4.5	4.9	5	4.6	4.4	2187.83	452			4.3	4.6	4.4	5	4.8	168.97	3888
	4.6	4.5	4.7	4.4	5	86.04	16667			4.1	4.7	4.3	4.5	4.6	1213.88	25575			5	4.6	5	4.8	4.6	4874.64	233			4.4	4.5	4.5	4.5	5	179.43	3002
	5	4.5	4.6	4.4	4.7	91.19	18451			4.2	4.7	4.7	4.8	4.1	3230.83	13044			4.1	4.6	4.5	4.4	4.6	5715.61	62			4.9	4.6	4.7	4.6	4.8	178.95	1654
	4.4	4.5	4.9	4.2	4.3	208.03	4195			4.5	4.4	4.6	4.9	4.4	3872.02	14459			5	4.5	4.7	5	5	2914.73	1000			4.9	4.5	4.9	4.4	4.6	94.58	14601
	4.8	4.2	5	5	4.5	162.52	4985			4.6	4.5	4.8	4.7	4.4	644.87	50000			4.5	4.9	4.9	4.6	4.7	2183.3	636			4.1	4.8	4.8	4.6	4.6	93.75	8515
	4.6	5	4.3	4.4	4.9	319.3	1613			4.7	5	4.5	4.6	4.6	2583.52	20000			4.9	5	4.5	4.4	4.6	4310.21	500			4	4.8	4.9	4.4	4.8	666.11	804
	5	4.7	4.4	3.6	4.5	185.72	2702			5	4.4	5	4.7	5	1154.37	24638			4.4	4.5	5	3.8	4.7	2789.21	335			4.8	4.8	4.6	4.6	4.5	65.15	13620
	4.4	4.8	4.9	4.7	4.5	441.28	2331			4.7	4.6	4.7	5	4.6	897.78	26591			4.9	4.1	4.4	4.3	4.7	6492.53	200			4.2	4.7	4.7	5	4.5	155.9	3110
	3.9	4.3	5	4.5	4.5	127.95	3023			4.6	4.6	5	4.4	4.7	11500.9	2251			4.8	5	5	4.4	4.5	4404.02	311			4.8	4.9	4.6	4.6	4.9	43.04	9141
	5	4.9	4.8	4.7	4.4	129.51	3518			4.8	4.8	4.9	4.9	4.4	4859.61	5406			4.5	5	4.6	4.7	4.3	2332.84	623			5	4.2	4.8	4.5	4.3	165.82	5000
	4.5	4.9	4.6	4.8	4.5	914.74	2000			5	4.6	4.7	5	4.9	746.71	12834			4.4	4.2	4.6	5	4.8	4338.16	209			4.5	4.8	4.7	3.7	4.4	454.6	973
	4.5	4.5	4.5	4	4.6	201.31	2611			4.8	4.5	4.3	4.4	4.6	2613.58	14446			4.2	4.7	4.2	4.7	4.9	5277.56	144			5	4.4	4.7	4.3	5	843.19	642
	4.8	4.8	4.5	4.7	4.6	933.68	1738			4.8	4.8	5	4.8	5	3737.1	15078			4.8	4.5	5	5	4.7	2997.73	394			5	4.8	4.6	4.5	4.6	681.25	703
	4.6	4.8	4.6	3.8	4.7	55.51	30000			4.5	4.8	4.6	4.5	4.5	1321.03	13115			4.6	4	4.7	4.8	4.6	2203.1	379			4.4	5	4.9	4.5	4.8	84.42	7778
	5	4.6	5	4.5	4.8	191.37	9792			4.5	4.2	4.9	4.7	4.6	972.31	24859			4.2	4.8	4.9	4.9	4.6	2385.45	720			4.3	4.7	4.8	4.7	4.7	189.23	4442
	4.6	4.5	4.5	4.3	5	134.65	2223			4.7	4.6	4.8	4.6	4.5	976.23	29786			4.9	4	4.6	4.6	5	2098.41	654			4.7	4.8	4.9	4.6	5	112.94	3453
	5	4.7	4.6	4.7	5	254.25	10000			4.4	4.6	4.8	4.6	4.4	915.07	11907			4.7	4.8	4.6	4.7	4.7	2528.65	282			4.5	4.6	4.7	4.8	4.6	91.24	9041
	4.6	4.8	5	4.7	4.8	280.98	10000			4.6	4.6	4.6	4.9	4.5	2258.77	8179			4.7	4.2	4.5	4.7	4.7	6571.02	150			4.7	4.4	4.8	4.2	4.6	2874.73	165
	4.5	4.3	5	4.6	4.8	560.85	1394			4.5	4.8	5	4	4.1	2239.44	17520			4.8	4.6	4.6	4.9	4.7	2947.63	512			4.4	4.6	4.2	4.5	4.4	373.72	1743
	4.8	4.5	5	4.3	4.5	90.83	17091			4.2	4.7	4.4	4.5	4.1	1626.98	13562			4.4	4	5	5	4.7	6349.09	200			4.9	4.3	5	4.4	4.6	184.39	2929
	4.9	4.9	4.5	4.4	4.5	176.03	10000			5	4.4	5	4.5	4.7	11134.8	2250			5	5	4.5	4.8	4.8	5471.14	97			4.7	4.8	5	4.1	4.6	905.95	706
	4.6	4.4	4.9	4.8	4.7	50.88	22947			4.4	4.3	4.9	4.9	4.8	829.47	14654			4.5	5	4.7	4.8	4.6	2524.42	339			5	5	4.8	5	4.5	1328.41	500
	5	4	4.5	4.3	5	329.97	2099			4.3	4.4	4.5	4.4	4.2	1651.65	23845			5	5	4.3	4.6	4.7	5602.08	163			4.5	4.4	4.9	4.4	4.3	77.24	11995
	4.4	4.5	4.9	4.6	5	583.28	1321			4	4.2	4.9	4.2	4.8	833.42	50000			4.6	4.3	4.6	4.9	4.2	5393.27	99			4.5	4.7	4.3	4.5	4.7	573.46	1407
	4.6	4.3	4.6	4.8	4.7	1456.86	494			4.7	4.8	5	4.7	4.5	1926.3	10989			4.8	4.6	4.6	5	4.2	4454.28	488			4.2	4.4	4.7	4.8	4.6	92.85	6250
	4.5	4.6	4.3	4.7	4.6	1743.05	555			4.3	4.5	5	4.2	4.6	2388.34	8558			5	4.8	4.4	4.3	5	6931.96	68			4.6	4.8	4.7	5	4.5	446.57	767
	4.6	4.5	4.3	4.5	4.8	169.6	4958			4.4	4.6	4.9	4.2	4.4	2813.12	12788			5	4.3	4.8	5	4.4	3831.63	176			4.7	4.8	5	4.3	4.7	245.99	5000
	4.1	4.2	5	4.2	4.3	2153.14	469			4.2	5	4.4	5	4.7	1963.29	25380			4.9	4.3	4.8	4.3	4.6	6546.27	129			4.8	4.4	4.5	4.4	4.3	458.94	1375
	4.5	4.6	3.9	4.6	5	216.76	5854			4.7	4.3	4.6	4.5	4.7	964.82	11738			5	4.5	4.6	4.1	5	8369.28	100			4.4	5	4.8	4.7	4.5	517.65	846
	4.2	4.6	4.8	4.8	4.6	2622.47	538			4.6	4.4	4.8	5	4.9	1217.7	30000			4.9	4.7	5	4.6	4.5	12779.9	13			4.1	4.6	4.2	4.7	5	1955.96	283
	4.6	4.7	5	4.2	4.5	97.99	30000			4.7	4.5	4.9	4.5	4.4	3070.46	18936			4.6	5	4.3	4.4	5	2434.06	761			5	4.5	4.4	4.9	4.7	835.58	417
	4.4	4.5	4.4	4.2	4.5	560.05	2630			4.8	4.5	5	4.8	4.7	2320.9	10990			4.9	4.9	4.9	4.7	4.7	9292.95	67			4.5	4.8	4.5	4.4	4.6	172.65	3673
	4.5	4.5	4.8	4.5	5	408.6	3868			5	4.8	4.7	5	4.4	974.51	20893			4.8	4.8	4.7	4.7	5	3826.07	329			5	4.7	5	4.5	4.6	689.38	497
	5	3.9	4.8	4.8	4.1	430.65	3157			5	4.7	4.6	4.8	4.9	892.65	16909			4.7	4.8	4.6	4.2	4.8	8584.69	45			4.8	4.5	4.6	4.8	4.1	696.61	419
	4.8	4.3	4.8	4.5	4.6	115.6	6605			4.7	4.5	4.7	4.9	4.7	1764.48	25147			4.6	4.5	4.6	4.4	4.9	2900.62	363			4.6	5	4.5	4.6	4.8	297.85	1251
	5	4.4	4.6	4.8	4	76.33	7545			4.4	4.4	4.7	4.5	4.6	3557.12	4228			4.6	4.4	4.7	5	5	7379.63	42			5	4.5	4.9	4.7	5	80.96	10576
	4.8	4.3	4.3	4.3	5	562.04	1631			4.8	4.5	4.8	4.5	4.7	2734.84	11893			4.5	4.4	4.7	4.5	4.4	7692.61	20			4.1	4.6	4.9	4	4.3	675.01	539
	4.4	5	4.5	3.9	4.3	164.28	4689			5	4.7	5	4.6	4.3	719.46	40370			4.5	4.8	4.8	4.8	4.8	4468.56	429			4.7	4.8	5	4.5	5	71.22	8084
	4.5	4.6	4.6	4.2	4.9	58.47	10030			5	4.3	4.9	4.2	4.7	1616.8	30000			4.7	5	4.5	4.5	5	5991.44	75			4.7	4.7	4.5	4.5	4.2	228.34	3045
	4.3	4.3	5	5	4.6	125.55	2347			5	4.3	4.7	4.3	4.5	1217	18842			4.3	4.7	5	4.7	5	4100.59	211			3.7	4.2	4.7	4.8	5	895.5	506
	4.4	4.6	4.7	4.2	4.6	284.81	6573			4.1	5	4.8	4.7	4.4	1331.46	15869			5	4.7	4.5	4.3	5	6906.31	111			4.6	5	4.9	4.7	4.9	154.62	3092
	4.6	4.8	4.2	4.8	4.4	188.9	7752			4.7	4.7	4.6	4.7	5	1631.48	7890			4.2	4.9	4.9	3.9	4.8	4100.04	191			4.7	4.5	4.7	4.9	4.8	832.23	399
	4.4	4.4	5	4.1	4.3	76.86	7426			4.7	5	4.4	4	4.8	1521.53	21329			4.5	5	4.6	4.3	4.4	4848.16	196			4.5	4.9	4.9	5	5	52.26	7935
	4.8	4.9	5	4.5	4.5	2184.14	543			4.8	4.8	4.6	4.9	4.6	11041.4	3135			4	4.8	4.7	4.6	4.9	2571.24	200			4.3	4.6	4.8	4.7	4.5	182.88	2712
	4.9	4.3	4.9	4.3	4.6	618.7	1965			4.8	4.4	4.8	4.3	4.7	10089.1	4343			3.8	4.9	5	4.2	4.9	5947.05	167			4.8	4.3	4.5	4.6	4.4	233.93	3748
	4	4.8	4.8	5	4.9	506.27	1923			4.3	5	4.5	3.9	4.6	915.22	23535			4.7	4.9	5	4.9	4.8	5582.17	117			4.1	4.7	4.7	4.6	4.4	248.61	3380
	4.8	4.2	4.4	4.7	5	347.78	1765			4.8	4.7	4.7	4.3	4.9	2144.15	18444			4.9	4.5	4.4	4.2	4.5	4950.38	371			4.6	4.5	5	4.3	4.3	588.41	1074
	5	4.3	4.5	4.8	4.6	513.02	3094			4.3	4.5	4.7	4.5	4.9	597.24	22360			4.7	5	5	4.8	4.5	2252.73	573			4.5	4.7	4.6	4.5	5	48.01	20000
	4.3	4.9	4.8	4.8	4.6	543.06	4204			4.5	4.7	5	4.6	5	918.03	47802			4	4.4	4.6	4.6	4.7	2675.62	1000			4.2	4.8	5	4.4	4.8	334.27	2000
	4.4	5	4.8	4.4	4.9	186.63	6868			5	4.4	5	5	4.3	500.2	41649			4.6	5	4.5	4.4	4.4	6637.65	134			5	4.8	4.9	4.8	4.9	949	278
	4.2	4.5	4.7	4.9	4.5	2539.88	386			4.8	4.1	4.5	4.8	4.7	2664.02	9612			4.4	4.3	5	4.8	4.5	2071.84	647			4.6	4.2	4.6	4.6	4.3	115.79	4133
	4.7	4.8	4.9	4.7	4.5	821.28	1313			4.6	3.9	5	5	4.9	1952.7	9215			4.2	4.6	5	4.3	4.4	4701.25	318			4.8	4.8	4.7	4.8	4.2	2533.37	500
	4.3	4.5	4.7	4.8	4.7	179.42	3615			4.6	4.8	5	4.4	4.9	3003.6	12947			5	4.9	4.9	4.9	4.9	4973.87	136			4.9	4.7	4.4	4	5	348.84	1978
	4.7	4.7	4.4	4.7	4.8	71.84	8297			4.5	4.6	4.4	4.2	4.8	3511.29	7209			4.8	4.6	4.7	5	4.6	4583.15	261			4	4.6	4.3	4.3	4.4	69.74	15954
	4.6	4.6	4.5	4.6	4.4	326.95	1929			4.6	4.9	4.7	4.8	4.6	4997.61	5827			4.8	4.5	4.5	4.7	4.8	5497.56	73			4.9	4.9	4.6	5	4.7	370.08	1773
	4.8	4.8	4.8	4.5	4.8	617.09	643			4.4	4.5	5	4.3	4.5	1693.8	16161			4.5	3.8	4.7	4.3	4.6	2766.78	1000			3.9	4.2	5	5	4.4	597	918
	4.8	4.6	4.9	5	4.6	200.03	2415			4.2	4.8	4.8	4.5	4.7	4801.2	2516			4.6	4.9	4.5	4.9	4.5	2532.72	427			4.7	4.6	4.9	4.6	4.5	2432.91	285
	4.3	4.7	4.7	4	4.8	394.17	4140			4.5	4.6	4.3	5	4.9	3814.12	9269			5	4.5	5	4.4	4.6	4072.07	186			4.4	5	4.6	4.8	5	558.61	843
	4.3	4.3	5	4.9	4.5	405.49	3229			4.1	4.5	4.7	4.1	4.8	5778.81	6918			4.7	4.4	4.9	4.4	4.8	6102.39	157			4.1	4.6	4.6	4.4	4.2	50.39	7142
	4.3	4.6	4.8	4.3	4.7	226.65	6341			4.3	4.6	4.6	4.2	4.9	747.4	44189			4.5	4.5	4.9	5	4.7	4880.53	200			5	4.5	5	4.6	4.6	188.29	2833
	5	4.2	4.4	4.5	4.8	881.64	748			5	4.6	4.4	4.3	4.4	1757.54	15244			4.4	4.8	4.6	4.6	4.7	4045.55	347			4.9	4.8	4.8	3.8	4.5	2839.58	262
	4.4	4.6	4.7	4.5	5	78.97	18969			4.7	5	4.9	4.8	4.1	1308.41	30000			4.5	4.7	5	4.4	5	4580.22	367			4.6	4.2	4.7	4.3	5	2387.82	238
	4.8	4.5	4.7	4.7	4.7	333.17	5000			5	5	4.9	4.2	4.7	3502.69	6972			4.8	4.6	5	4.7	5	2686.86	714			4.7	4.8	4.6	5	5	244.45	4580
	4.2	4	4.6	4.9	4.1	83.75	30000			4.4	4.3	4.3	4.2	4.4	729.35	25884			4.2	4.6	4.9	4.7	4.1	3400.73	292			4.7	5	4.5	4.4	5	85.66	9742
	4.3	4.8	5	4.6	4.6	222.03	2898			4.4	4.9	4.7	4.4	5	2880.11	8239			4.2	5	4.9	4.7	4.8	2594.52	524			4.2	4.7	4.8	4.4	4.9	915.04	788
	4.7	4.8	5	4.7	4.8	882.39	290			4.2	4.5	5	4.7	5	2773.67	7212			4.4	4.2	4.6	4.9	5	6657.93	166			4.8	4.8	4.8	4.7	4.5	95.86	20000
	4.9	4.5	4.7	4.6	4.6	30	11704			4.7	5	5	4.9	4.7	5077.83	3970			4.6	4.1	4.7	4.1	4.9	4073.55	131			4.5	4.7	4.9	4.9	4.2	87.82	13037
	4.9	5	4.5	4.7	4.5	57.94	16522			4.5	4.8	4.6	4.8	4.8	2589.16	20000			4.6	4.4	4.8	4.9	4.9	6346.34	118			4.4	4.8	5	4.7	4.8	234.43	3402
	4.4	4.6	4.9	4.7	4.9	525.3	3575			4.6	4.8	4.6	4.6	4.6	4501.81	8338			4.5	4.8	4.3	4.5	4.7	3048.19	354			4.3	4.8	4.7	4.1	4.3	68.2	8709
	4.7	4.4	4.4	4.1	4.9	73.27	16510			4.6	5	4.6	4.8	5	11797.6	2185			4.7	4.6	4.7	4.7	4.9	3813.04	500			4.5	4.3	4.8	5	4.5	2797.04	223
	4.8	4.5	4.8	4.4	5	63.24	17946			4.4	4.7	5	4.3	4.3	755.63	39898			4.4	4.4	5	5	4.5	6406.24	151			4.1	5	5	4.8	4.9	797.04	334
	5	4.6	4.6	4.5	4.3	252.58	4004			4.5	4.6	4.8	5	4.2	693.1	16659			4.8	4.6	4.8	4	4.6	11722.5	25			4.5	4.5	4.9	4.3	4.7	89.37	12796
	3.9	5	4.8	4.6	4.6	88.16	17857			4.3	4.4	4.8	5	4.1	1374.11	18462			4.7	4.5	4.6	4.8	5	3895.02	500			4.2	4.8	4.7	4.8	4.8	555.53	855
	4.7	5	5	4.2	4.7	818.22	757			4.8	5	4.5	4.8	4.6	579.22	28918			4.6	4.7	5	4.9	5	5560.99	175			5	4.7	4.8	4.6	4.9	224.55	1458
	4.8	4.4	4.9	4.2	5	155.03	5208			4.4	5	4.7	4.4	4.4	5680.96	5834			4.5	4.4	4.6	4.2	4.8	15748	39			4.5	4.3	4.4	4.7	4.8	424.86	1263
	4.5	4.7	4.4	4.9	4.4	87.95	30000			4.7	4.2	5	4.3	4.5	1417.78	11536			4.7	4.6	4.8	4.4	4.7	3346.84	258			4.5	4.5	4.8	4.9	4.4	813.37	936
	4.5	5	5	4.5	4.4	81.66	18154			4.8	5	4.6	4.4	4.4	3344.68	4909			5	4.9	4.8	4.4	4.6	2176.07	893			4.6	4.6	4.9	4.6	4.2	60.48	11371
	4.6	4.2	4.7	4.4	4.4	58.68	30000			4.7	5	4.7	4.6	4.9	1550.79	14979			4.6	5	5	5	5	2650.96	662			4.7	5	4.9	4.5	4.7	1329.04	385
	4.6	4.7	4.7	4.7	4.8	241.16	3215			4.3	4.7	4.8	4.1	4.8	9731.84	4598			4.4	4.3	5	4.6	4.6	4416.04	163			4.3	4.5	4.6	4.6	4.3	339.02	1046
	4.7	4.1	4.5	3.9	4.2	2979.29	281			4.2	5	4.6	4.6	4.4	1111.19	13849			4.1	4.9	5	4.4	4.9	2383.57	889			4.6	4.3	5	4.5	4.6	251.78	3666
	5	4.1	4.8	5	4.3	288.5	7167			4.4	4.9	4.4	4.1	4.6	9332.4	3151			4.1	4.7	4.7	4.5	4.2	3146.47	283			5	4.7	4.5	4.5	5	1648.97	119
	4.4	4.9	4.8	5	4.8	330.76	2045			4.7	5	4.5	4.5	4.5	505.11	48729			4.7	4.9	4.7	4.1	4.6	2676.49	408			4.6	4.7	5	4.9	4.4	467.2	602
	4.8	4.7	4.7	4.5	4.6	453.49	2187			4.5	5	4.3	4.6	4.2	987.7	18460			5	5	5	4.3	4.6	6005.41	142			4.3	4.8	5	4.6	4.4	620.4	572
	4.7	4.8	4.5	4.4	4.4	715.21	1225			5	4.9	4.7	4.5	4.4	2388.79	5305			4.3	4.5	5	4.9	4.6	4568.24	208			5	4.4	4.8	4.5	4.8	240.89	5000
	4.5	4.7	4.7	4.3	4.7	473.91	1976			4.8	4.4	4.4	3.7	4.3	1935.86	30000			4.9	4.7	5	4.9	4.6	2590.84	591			4.9	4.7	4.7	5	4.6	135.43	3091
	4.6	4.8	5	4.4	4.5	245.7	5016			4.3	4.5	4.3	4.1	4.6	4064.08	4958			4.8	4.5	4.4	5	5	5358.68	63			4.6	4.9	4.4	4.6	4.7	270.68	5000
	4.2	4.3	4.5	4.4	5	114.52	10000			4.2	4.4	4.5	4.6	4.7	5872.53	3334			4.5	4.9	4.3	4.9	4.3	7511.38	100			3.9	4.8	4.8	4.3	4.8	82.63	20000
	4.7	4.6	5	4.9	5	1122.26	601			4.9	4.7	4.6	4.7	4.8	6777.29	2139			4.4	4.6	4.8	4.4	4.7	9547.52	70			4.5	4.6	4.5	4.5	4.5	264.83	1190
	4.6	4.4	4.7	5	4.6	22.86	6777			4.7	4.5	4.5	4.4	4.8	829.48	19210			5	3.9	4.9	4.7	4.4	1999.61	717			4.9	4.9	4.8	5	4.5	1983.72	246
	4.2	4.8	4.9	4.7	4.2	159.68	7772			4.5	4.3	4.7	4.3	5	2744.06	7655			4.5	4.2	5	4.6	4.8	5105.16	160			4.9	5	4.4	5	4.4	339.61	1060
	4.3	4.6	4.7	4.6	4.7	226.95	4705			4.6	4.7	4.7	4.8	4.7	729.36	23434			4.1	5	4.8	4.8	4.8	3632.47	495			3.9	4.6	5	4.8	4.7	141.38	2369
	4.8	4.8	4.9	4.7	4.6	134.27	10000			4.5	4.4	4.8	4.7	4.5	7365.2	2646			5	4.6	4.3	4.6	4.4	4314.37	241			4.4	5	4.9	4.8	4.7	527.72	2000
	5	4.3	4.3	4.6	4.4	260.22	10000			5	4.3	4.9	4.4	4.8	2084.76	16329			4.4	4.8	4.8	3.9	4.5	6257.52	200			4.4	4.3	4.4	4.8	4.8	184.62	2919
	4.6	4.6	4.3	4.5	4.4	55.07	19938			4.3	4.8	4.7	4.9	4.7	767.32	46872			4.4	5	4.8	4.7	4.6	5793.96	85			4.8	5	4.8	4.3	4.5	233.63	1747
	5	4.3	4.7	4.9	4.9	588.79	1142			4.3	5	4.4	4.9	4.8	4509.47	6086			4.8	4.6	4.6	5	4.3	5864.73	103			4.5	4.7	4.7	4	4.9	615.17	537
	4.7	4.6	4.9	4.1	4.5	727.72	1694			4.8	4.6	5	4.7	4.6	1528.35	13847			4.1	5	4.9	4.6	4.9	2714.98	547			4.9	4.6	4.9	4.1	4.3	33.93	6801
	4.9	4.3	4.4	4.5	4.9	174.05	10000			4.4	4.9	5	4.8	4	1100.89	25512			4.9	4.4	4.3	4.6	4.5	5421.21	157			4.5	4.9	4.9	4.1	4.1	547.99	1036
	4.9	5	4.4	4.6	4.5	174.94	7495			4.4	4.5	4.7	4.8	4.8	3688.97	13534			5	4.4	5	4.6	4.2	4646.83	206			4.6	4.8	4.6	4.6	4.1	217.15	5000
	4.7	4.7	4.9	4.5	4.5	233.77	5452			4.8	5	4.7	4.5	4.4	908.37	38154			4.9	4.7	5	4.9	5	13713.8	16			4.7	4.6	4.7	4.8	4.3	259.84	2479
	4.2	5	5	4.4	4.3	518.93	4829			4.6	4.9	4.8	4.3	4.4	924.32	50000			4.8	4.6	4.6	5	4.7	3521.79	394			4.8	4.3	4.2	4.6	4.8	886.13	1000
	4.7	4.4	4.8	5	4.7	53.52	30000			4.9	4.4	4.8	5	4.6	2439.15	6050			4.8	4.8	4.3	4.1	5	3485.78	353			4.8	4.4	4.6	4.6	4.7	133.57	1303
	4.8	4.7	4.6	4	4.8	263.21	5881			4.5	4.9	4.6	4.2	4.2	2393.85	16431			4.1	4.9	5	4.6	4.4	3032.28	234			5	4.6	4.7	4.3	4.6	966.37	659
	4.5	4.5	4.8	4.3	5	386.74	2244			4	4.6	4.7	5	5	4701.9	10000			5	4.6	4.9	4.6	5	2306.44	401			5	4.2	4.7	4.8	5	705.59	686
	5	4.5	4.7	4.4	4.7	376.89	3032			4.2	4.2	4.9	4.1	4.9	5470	5840			4.3	4.5	4.4	4.6	4.8	4554.02	233			4.4	4.6	4.7	4.2	4.7	597.91	1578
	4.8	4.8	4.7	4.8	4.4	567.74	1270			4.7	5	4.8	4.5	4.8	1096.37	10645			4.7	4.8	4.7	4.6	4.9	3598.62	411			4.7	4.7	5	4.6	4.9	287.06	4171
	4.5	4.8	4.3	5	4.9	202.34	3116			4.5	4.8	4.8	4.8	5	4397.44	3872			4.4	4	5	5	4.5	3864.24	500			4.5	4.4	4.6	4.5	4.6	81.78	10758
	4.5	5	4.6	4.7	4.8	457.17	1914			4.8	4.3	4.5	4.9	5	1854.51	23013			5	4.7	4.7	4.5	4.4	3891.31	239			4.6	4.2	4.4	4.7	4.1	564	2000
	4.8	4.9	4.6	4.9	4.4	83.61	13422			4	4.6	4.5	4.4	4.8	11071.2	4994			4.5	4.5	4.3	4.8	4.7	3929.15	463			4.4	4.5	4.9	4.8	4.7	562.35	1285
	5	5	4.9	4.1	5	344.44	2606			4.2	4.9	4.9	4.6	4.8	1994.1	30000			5	4.9	4.7	5	4.1	6695.9	101			4.1	4.3	5	4.5	4.6	53.85	14070
	4.7	4.6	4.8	5	4.7	590.72	2513			4.5	4.8	4.4	4.8	4.9	705.13	47694			4.9	5	4.5	4.3	4.9	3425.89	201			5	4.7	4.7	5	4.4	68.52	11572
	4.3	4.9	4.6	4.8	5	811.52	923			4.8	4	5	4.7	4.8	908.83	23264			4.8	5	4.7	4.4	4.2	6597.67	95			5	4.7	4.8	4.8	4.4	110.33	3720
	4.5	4.9	4.8	4.3	4.3	552.71	3437			4.8	4.5	5	4.4	4.2	817.33	16341			4.6	4.2	4.9	5	5	2544.56	491			3.9	4.6	4.7	5	4.6	867.49	859
	5	4.3	5	4.4	4.7	72.3	25459			4.8	4.9	4.7	4.5	4.7	1078.18	25472			4.6	4.4	5	4.2	4.3	5234.8	100			4.9	4.5	4.8	4.8	5	97.93	9493
	4.1	4.4	4.5	5	4.1	622.76	944			4.4	4.2	4.6	5	4.7	4600.1	4917			4.6	4.9	4.5	5	4.7	2737.7	1000			4.8	5	5	5	4.4	251.04	2191
	4.3	4.8	4.9	5	4.4	96.82	30000			4.5	4.4	4.5	4.9	4.5	644.46	18893			4.2	4.7	4.4	4.5	4.6	8323.07	36			4.4	4.4	4.6	4.1	4.9	457.22	1178
	4.3	4.9	4.6	4.4	4.5	360.65	1862			4.1	4.4	4.6	4.4	4.6	5283.12	10000			4.5	5	4.6	5	5	3897.57	213			4.7	4.4	5	4.4	4.8	29.44	11755
	4.4	4.8	4.7	4.8	4.6	433.12	4520			4.3	4.6	5	4.4	4.6	11664.1	2677			4.9	4.9	4.5	4.5	4.9	2980.34	495			4.8	4.6	4.8	4.7	4.6	123.89	2071
	4.5	4.1	5	5	5	2325.84	341			4.6	4.6	4.7	4.2	4.9	4258.77	3109			4.1	4.2	4.3	5	4.9	4122.34	432			4.7	4.6	5	4.2	4.8	55.32	10066
	4.7	4.8	4.9	4.7	4.7	362.59	4496			5	5	4.5	5	4.6	5597.27	8747			4.7	5	4.4	4.3	4.8	6664.15	50			5	4.6	5	4.6	4.6	31.29	11910
	4.2	4.5	4.8	4.4	5	182.06	5144			4.9	4.7	4.5	4.5	4.6	2977.97	14381			5	4.7	4.9	4.5	4.5	5614.03	50			4.3	4.5	4.6	4.3	5	67.01	10026
	4.4	4.3	4.8	4.9	4.5	144.39	3381			4.8	4.7	4.8	4.5	4.9	10957.3	2037			4.2	4.3	5	4.5	4.9	5619.27	100			4.4	4.7	4.7	4.4	4.6	176.93	5000
	4.8	4.1	4.7	4.5	4.8	77.12	15371			4	4.9	5	4.3	4.9	10981.6	2252			5	4.7	4.7	4.6	5	3882.3	185			4.4	5	5	5	5	292.79	3473
	4.5	4.8	4.8	4.7	5	148.19	2567			4.9	4.7	5	4.7	5	1511.79	14400			4.3	4.7	5	4.7	4.7	2779.67	312			4.5	4.9	4.6	5	4.7	96.18	4790
	4.6	4.7	4.9	5	4.9	38.12	29849			4.1	5	4.8	5	5	1112.73	30000			4.9	4.3	4.8	3.9	4.5	6737	166			4.8	4.6	5	4.6	4.6	388.42	538
	5	4.9	4.6	4.2	4.8	1365.72	460			4.2	5	4.7	4.8	4.6	9984.23	2616			4.7	4.7	4.8	5	4.4	3389.88	276			4.6	5	5	4.6	4.8	572.3	1408
	4.6	4.6	4.8	4.8	4.2	428.91	3854			4.6	4.5	4.8	4.6	4.3	849.56	29949			4.6	4.4	4.4	5	4.7	3723.31	500			4.6	4.4	4.9	4.3	5	681.26	835
	3.9	4.7	4.4	4.3	4.7	422.88	1465			4.3	4.3	4.7	4.5	4.5	9609.27	4522			5	5	4.6	4.7	4	3996.81	500			4.6	5	4.9	4.3	4.6	467.93	2000
	4.6	4.6	5	5	4.4	725.75	639			5	4.5	4.8	4.8	4.8	1953.97	15030			4.3	5	4.3	5	4.6	8586.35	35			4.7	5	4.6	4.2	4.7	166.93	3301
	4.5	4.9	4.8	4.9	5	240.9	8186			5	4.7	4.7	4.8	4.3	4826.22	9319			4.9	4.4	4.5	4.6	4.9	10891.3	30			4.8	4.1	4.1	4.6	4.3	485.48	949
	4.3	5	4.4	4.8	4.7	41.98	22141			5	4.9	4.3	4.4	4.8	1467.97	9111			4.1	4.6	4.8	4.7	3.7	3595.18	301			4.7	4.3	4.5	4.5	4.8	135.51	4076
	5	4.1	5	4.4	4.6	221.39	5584			4.1	4.5	4.8	3.8	4.8	1307.37	13012			4.7	4.8	5	4.8	4.8	2707.91	1000			4.4	4.5	4.8	4.8	4.8	354.75	1116
	5	4.9	4.4	4.5	4.2	32.95	10687			4.6	4.3	4.8	4.8	4.6	508.72	13802			4	4.8	4.7	4.7	4.7	9721.72	100			4.7	5	5	4.2	4.5	228.01	3443
	4.4	4.2	4.6	4.7	5	229.69	3160			4.3	4.7	4.7	3.9	4.6	4688.17	3654			4.3	4.5	5	4.4	4.8	9940.38	75			4.4	5	5	4.5	4.9	78.11	14436
	4.6	4.4	4.8	4.4	4.7	103.27	3678			4.8	4.8	5	4.5	4.4	8928.49	5000			4.4	4.7	4.1	4.7	4.2	5488.08	134			4.3	4.1	4.6	4.8	4.4	2084.32	189
	4.4	5	4.5	4.2	4.9	333.94	3138			4.3	4.9	5	4.8	4.9	3098.06	7149			4.6	4.8	4.4	4.4	4.6	4525.17	500			5	5	5	4.6	4.7	95.84	6687
	4	4.6	4.8	4.3	4.5	365.66	2201			4.9	4.8	4.6	4.4	4.9	3887.34	16383			4.9	4.6	5	4	4.3	3199.11	183			4.3	4.6	4.5	3.5	4.7	2104.23	451
	4.7	4.9	5	4.8	4.4	197.57	2480			4.3	4.4	4.9	4.4	4.5	1669.22	13490			4.3	4.3	5	5	3.9	3637.19	499			4.9	4.2	4.9	4.6	4.9	49.99	17501
	4.5	4.5	4.9	4.7	4.5	510.62	2712			4.4	4.5	4.8	4.7	4.5	4877.86	5532			4.1	4.5	4.8	4.4	4.6	2643.28	488			5	4.8	4.2	4.4	4.9	838.7	671
	4.1	4.3	4.4	4.5	4.7	230.16	5443			4.9	4.5	5	4.9	4.9	5661.41	3833			4.8	4.6	4.9	4.6	4.5	6487.61	200			4.4	4.3	4.8	4.7	4.8	1940.27	276
	4.5	4.9	4.9	4.4	4.5	201.6	4181			4.9	4.5	5	4.4	4.3	1866.52	16948			4.8	5	4.6	4.9	4.6	6716.78	64			4.3	4.5	4.5	4.6	4.6	62.57	9232
	4.9	4.3	5	4.5	4.9	667.56	352			4.9	5	4.3	4.5	4.2	1782.89	13584			4.6	4.8	4.9	4.9	4.4	5305.98	200			4.6	4.6	5	4.6	4.7	668.17	460
	4.2	4.5	5	4.4	4.2	72.04	18762			4.2	4.6	4.6	4.2	4.8	9052.48	1548			4.9	4	5	4.4	4.9	5467.72	88			4.3	4.5	4.8	4.8	4.4	300.55	1928
	4.8	4.3	4.8	4.7	4.9	53.51	18895			5	4.5	4.9	5	4.9	1563.2	21975			4.6	4.9	4.2	4.6	4.9	2508.68	429			4.4	4.7	4.6	4.4	5	394.76	1734
	4.7	4.4	5	4.8	4.7	955.31	1518			4.4	4.3	4.9	5	4.7	3549.43	14826			4.7	5	4.5	4.9	4.7	3984.81	357			4.4	4.1	4.6	4.5	4.6	97.47	10699
	4.7	4.7	4.9	4.3	4.4	461.62	3043			5	5	4.6	4.1	5	777.32	17801			4.4	4.3	4.1	4.3	4.7	4721	500			4.3	4.7	5	4.8	5	624.66	418
	4.2	4.4	4.7	4.8	4.9	125.36	2089			4.6	3.8	5	5	4.8	7098.27	5000			5	4.2	5	4.5	4.3	2046.94	618			4.6	4.3	4.7	4.8	4.9	223.01	5000
	4.9	4.4	4.6	4.5	4.9	826.35	669			5	4.4	4.4	4.1	5	2459.06	7519			3.8	4.2	4.9	5	4.8	2583.25	443			4.6	4.3	4.6	4.4	4.4	89.04	20000
	4.3	4.8	4.7	4.9	4.7	293.78	6630			4.5	4.3	4.6	4.7	4.8	5372.46	10000			4.9	4.7	4.7	4.3	4.6	4952.46	484			5	4.7	5	5	4.6	436.41	670
	5	4.5	4.8	4.7	4.6	46.66	15966			4.5	4.7	4.5	4.4	4.5	757.65	30366			4.5	4.8	4	4.4	4.7	4460.2	186			4.2	4.6	5	4.5	4.3	314.76	1414
	5	4.8	4.7	4.7	4.5	364.04	1780			4.6	4.3	4.8	4	4.7	4878.36	8950			5	4.8	4.6	5	4.9	3821.44	500			4.1	4.5	4.5	4.4	4.7	415.87	878
	4.3	4.1	5	4.2	4.5	293.04	10000			4.4	4.7	5	4.9	4.5	4475.82	4528			4.4	4.6	5	4.8	4.9	3708.98	336			5	4.7	4.7	4.7	5	568.15	634
	4.1	4.5	5	4.9	4.6	843.19	1239			4.6	4.2	4.7	4.9	4.5	1124.22	13351			5	4.8	4.8	3.7	4.6	3422.14	500			4.8	5	4.9	4.7	4.5	511.51	500
	4.7	4.4	4.5	4.3	4.3	297.74	4603			5	4.8	5	3.6	4.3	4211.23	5016			5	5	4.7	4.4	4.5	3512.34	286			3.9	4.2	4.5	4.5	4.3	343.09	840
	4.1	4.6	4.6	4.8	4.9	493.26	3064			5	4.5	5	4.8	5	662.46	43640			4.4	4.5	5	5	4.8	2909.57	660			4.8	4.3	4.8	4.5	4.6	375.92	639
	4.7	4.7	4.9	4.5	4.9	119.21	7182			4.7	4.7	4.8	4.8	4.4	867.5	26246			5	4.6	5	5	5	4015.15	290			4.1	4.7	5	4.7	4.3	196.81	5000
	4.5	4.9	4.9	4.9	4.4	76.32	18443			4.4	5	5	4.8	4.7	2718.59	9302			4.9	4.5	4.7	4.1	4.7	4513.82	380			4.6	5	5	5	4.8	384.46	523
	4.4	4.9	5	5	4.8	194.93	4206			4.7	4.5	4.8	5	4.5	1701.02	29034			5	4.8	4.5	4.2	4.8	9221.89	100			4.4	4.3	4.5	4.3	4.3	1780.57	343
	4.7	4.6	4.5	4.4	4.6	21.11	19720			4.8	4.8	4.6	4.8	4.6	1701.82	15019			4.5	4.9	5	5	4.8	4422.43	424			4.3	4.1	4.9	4.6	4.3	73.98	6720
	4.5	4.5	4.9	4.7	4.9	233.95	9057			4.6	4.7	4.8	4.6	4.5	1880.1	16519			4.2	4	5	4	4.6	7485.45	59			4.7	4.4	4.7	4.3	4.8	399.15	2000
	4.6	4.5	4.9	4.6	4.8	955.57	2000			4.9	4.8	4.7	4.6	4.6	1239.76	14986			4.9	4.4	4.4	4.7	4.4	5217.34	58			4.7	4.5	4.7	4.5	4.7	516.57	1120
	4.1	4.5	4.7	4	5	277.29	6933			4.9	4.5	4.5	4.3	4.5	1387.4	11847			4.7	4.2	4.4	4.7	5	4073.86	242			4.3	4.6	4.8	4.7	4.4	208.49	2586
	4.6	4.6	4.2	4.9	4.7	65.32	12240			4.2	4.5	4.9	4.6	5	728.46	23923			4.7	4.5	4.7	4.2	4.5	2581.99	643			4.7	4.6	5	4.7	4.3	257.96	2465
	4.3	4.9	4.7	4.7	4.2	534.39	2676			4.7	5	4.7	4.3	4.7	5235.98	5022			4.7	4.4	4.4	4.9	4.4	3898.76	500			4.9	4.8	4.7	4.7	4.6	81.04	14834
	4.6	4.3	4.4	4.5	4.2	276.63	8995			4.8	5	5	4.8	4.4	1620.55	17099			4.8	4.3	4.7	4.4	4.9	3219.73	301			4.5	4.2	4.8	4.2	4.6	125.99	5000
	4.3	4.4	4.9	3.9	4.9	38.52	20335			4.6	4.7	4.3	4.4	4.5	687.53	28070			4.5	4.4	4.7	4.4	4.4	2620.81	489			4.9	4.8	4.9	4.7	4.7	66.23	17871
	4.9	4.2	4.7	5	4.8	105.64	4897			4.7	5	4.8	4.7	4.8	4895.36	5308			4.2	4.7	4.6	5	4.7	5357.51	127			4.7	5	4.8	4.8	4.8	241.1	5000
	4.6	4.7	5	5	4.9	376.31	2529			4.5	4.6	4.9	4.4	4.8	5157.58	2632			4.3	4.7	5	4.3	4.9	2280.26	845			4.7	4.6	4.9	5	5	138.01	1406
	4.2	4.9	5	4.1	4.6	1930.53	783			4.8	4.6	5	4.9	4.7	1126.57	16420			4.4	4.9	4.4	5	5	10881.5	50			5	4.8	5	4.1	5	65.34	7789
	4.6	4.9	4.5	4.8	4.7	121.26	5134			4.3	4.4	4.7	5	5	1733.92	16337			4.6	4.4	4.4	4.8	4.9	2766.4	470			4.6	5	4.7	4.1	4.6	115.44	3015
	4.5	4.5	4.9	4.6	4.6	390.56	5000			4.9	4.2	4.6	4.9	4.7	5232.54	2731			4.9	4.4	5	5	4.1	10126.5	10			4	4.7	4.6	4.9	5	280.11	5000
	4.6	4.8	4.7	4.5	4.6	915.47	1041			4.5	4.6	4.8	4.5	4.5	1202.55	20733			4.5	4.8	4.6	4.6	4.5	3333.38	500			4.5	4.5	4.9	5	4.6	224.37	1962
	4.3	4.4	5	5	4.9	101.8	10000			4.5	4.9	4.7	3.9	4.7	733.82	18479			5	4.1	4.6	5	4.6	2869.44	335			4.7	4.6	4.7	4.4	5	84.46	14339
	4.5	4.7	5	4.5	4.5	186.11	7564			4.7	4.7	4.8	4.1	4.9	4263.88	8892			5	5	4.8	4.5	4.3	3759.11	202			5	4.8	4.6	4.6	5	83.75	18190
	4.6	4.5	5	4.8	4.9	396.62	5000			4.4	4.1	4.9	5	4.6	1530.53	27010			4.8	4.7	5	4.7	4.4	2386.03	482			4.7	4.6	5	4.1	4.4	555.15	1661
	4.3	4.3	4.9	4.3	4.4	518.55	1830			5	4.9	4.9	4.5	4.6	957.02	20970			4.5	4.4	4.6	4.6	4.8	2449.36	698			4.7	4.9	4.6	4.8	4.4	90.5	8502
	4.4	4.6	4.7	4.6	4.7	56.36	15909			4.2	4.6	4.8	4.8	4.5	502.19	22519			4.7	4.9	5	5	4.8	5645.67	77			4	5	4.9	4.6	4.6	596.39	1284
	4.1	5	4.7	4.2	4.8	87.21	30000			5	4.8	4.8	5	4.6	3724.99	20000			5	4.3	4.5	4.7	4.7	3462.14	413			4.3	5	4.7	4.7	5	90.19	6703
	4.6	4.6	4.5	4	4.3	1753.47	649			4.4	4.7	4.6	4.5	4.7	5107.53	5992			4.9	5	5	4.6	4.7	6913.05	200			4.7	4.9	4.6	5	4.4	345.61	991
	4.4	4.5	5	5	4.6	481.18	2220			5	4.7	5	4.3	4.5	1631.46	11174			4.1	4.7	4.9	4.1	4.9	2401.11	338			5	4.5	4.9	5	4.6	92.84	11151
	4.6	4.9	4.4	4.4	4.7	203.06	7033			4.9	4.3	5	4.8	4.8	1087.63	14943			4.7	4.8	5	4.6	5	2139.9	243			4.8	4.3	4.9	4.2	4.2	403.2	1217
	4.4	4.9	5	4.3	5	264.11	3036			4.5	4.1	4.6	4.4	4.3	1079.08	17045			5	4.9	4.9	4.3	4.8	5392.37	128			4.9	4.5	4.8	4.7	4.6	71.56	10804
	5	4.8	5	5	4.6	880.28	1233			4.3	4.4	5	4.9	5	1793.66	5657			4.6	4.5	5	4.8	4.4	2099.63	714			4.8	4.5	5	4.7	4.7	367.77	2000
	4.5	4.5	4.4	4.8	4.8	46.91	14948			4.5	4.6	4.8	4.4	4.8	3389.32	11866			4.1	4.8	4.7	4.4	4.5	2190.13	947			4.9	4.7	4.9	4.2	4.7	581.21	1007
	4.4	5	5	4.8	4.4	803.9	625			4	4.5	4.7	4.5	4.7	2630.46	12531			4.7	4.7	4.8	4.5	4.7	4313.82	198			3.8	4.5	4.5	4.7	4.9	855.98	496
	4.9	4.6	4.5	4.7	4.5	101.96	8168			4.4	5	4.4	4.3	5	932.15	29754			4.7	4.9	5	5	4.9	4400.66	385			4.7	4.5	4.4	4.9	4.6	166.66	2173
	4.2	5	4.5	4.5	4.5	172.71	3014			5	4.1	4.8	5	5	4932.45	9599			4.2	5	5	5	4.8	5031.6	200			4.4	4.5	4.9	4.8	4.1	214.84	5000
	4.6	5	4.7	4.5	4.8	58.78	30000			4.7	4.2	4.3	4.4	4.7	983	26534			4.9	5	4.7	4.2	5	2485.94	620			4.7	4.4	4.8	4.6	4.8	49.25	12216
	4.3	4.5	4.9	4.2	4.9	45.93	14680			4.9	4.9	5	4.7	4.4	631.53	47140			4.7	4.9	4.2	4.7	4.4	7608.25	20			3.7	4.5	5	4.5	4.8	927.73	213
	4.6	4.6	5	3.8	4.8	238.65	2928			4.8	4.7	5	4.8	4.8	503.54	22694			4.5	4.8	4.4	4.1	4.7	6677.88	118			5	4.8	4.3	4.4	4.6	2737.06	243
	5	4.1	4.7	4.6	4.7	100.76	5261			4.1	3.9	4.9	4.5	5	527.01	20715			4.1	4.8	4.6	4.8	4.8	4474.81	291			4.9	4.9	4.7	4.9	4.1	246.67	1788
	4.3	4.8	4.8	4.7	4.5	47.09	18594			4.6	4.6	4.8	4.4	4.1	1530.44	10460			4.3	4.7	4.6	4.6	4.7	4897.58	500			5	4.8	4.8	4.8	4.6	269.83	1937
	4.9	4.6	4.6	5	4.6	306.29	1326			5	4.8	5	4.7	5	812.57	18123			5	5	4.7	4.9	4.9	3569.75	306			4.8	4.6	4.8	4.2	4.5	1682.18	81
	4.8	4.6	4.8	4.7	4.7	26.12	12265			5	4.2	5	4.2	4.2	786.38	50000			4.4	4.8	5	4.3	4.4	2879.76	294			4.5	4.3	4.4	4.8	4.7	979.29	200
	5	4.1	4.3	4.3	4.2	375.2	1042			4.6	4.8	4.9	4.4	4.7	887.26	17290			4.7	4.9	4.7	4.2	4.7	12293.6	22			4.2	4.7	4.8	5	4.8	39.61	18310
	4.3	4.6	4.8	4.6	4.9	292.87	7839			4.4	4.9	5	4.6	4.6	4043.73	3218			4.7	4.9	4.8	4.4	4.3	3708.99	208			5	4.6	5	4.2	4.8	595.43	765
	4.6	4.8	4.5	4.1	4.4	195.95	8210			4.5	4.2	5	4.4	4.3	1763.15	27192			4.6	4.5	4.7	5	4.9	3626.77	500			4.3	4.1	4.8	4.1	4.2	423.91	852
	4.6	4.9	4.6	4.9	4.6	318.92	1380			4.3	4.1	4.6	5	4.4	1360.04	24918			5	4.8	4.8	4.9	4.3	5582.25	79			5	4.7	4.8	4.6	4.3	41.52	13619
	4.4	4.8	4.7	5	4	398.38	1334			4.3	4.4	4.7	4.6	4.9	1805.62	9833			4.3	4.4	4.6	4.3	5	5679.33	57			4.3	4.9	4.4	5	4.4	876.91	833
	4.6	4.8	4.8	5	4.4	618.73	365			4.7	4.4	5	4.8	4.3	708.43	50000			5	4.7	4.9	4.9	4.9	3323.39	234			5	4.8	4.8	4.9	4	449.9	1103
	4.9	4.6	5	4.9	4.8	402.13	1096			4.7	4.4	5	4.6	4.9	1430.93	9329			3.8	4.5	4.9	4.9	4.6	3671.56	332			5	4.8	4.8	4.5	4.8	155.57	1765
	4.4	4.5	4.5	4.5	4.7	400.95	2452			4.5	4.9	5	4.7	4.9	4840.71	4056			4.6	4.5	4.6	4.8	5	2651.06	300			4.3	4.5	5	4.5	5	525.88	2000
	4.3	5	5	4.5	4.9	44.27	13643			4.7	4.5	4.8	4.5	4.5	2297.09	20000			4.4	4.8	4.9	4.4	4.9	4762.28	500			4	4.3	4.7	4.1	4.4	341.88	675
	4.4	4.8	4.8	4.3	4.8	221.66	8590			4.5	5	4.5	4.5	5	5754.6	8983			3.9	4.8	4.7	4.7	4.5	5761.13	111			4.7	4.5	4.6	4.3	4.9	1321.45	297
	4.1	4.5	4.8	5	4.3	162.53	2238			4.7	4.6	4.6	4.2	4.5	2278.67	9236			4.2	4.7	4.8	4.6	4.9	4067.51	243			5	4.5	5	5	4.6	982.13	446
	4.1	4.5	4.3	4.3	4.6	76.71	25934			4.8	4.8	4.4	4.7	4.7	3552.08	8216			4.2	4.6	4.8	4.7	4.7	4365.07	368			4.6	4.5	5	4.6	4.8	788.92	220
	4.2	4.6	4.2	4.7	5	192.88	7286			4.5	4.9	4.7	4.4	4.5	1713.1	30000			5	4.3	4.8	4.9	4.3	3046.65	500			4.6	4.5	4.6	5	4.3	2457.53	500
	4.9	4.9	4.3	5	4.2	1488.98	404			4.1	4.7	4.3	4.7	5	801.55	23706			4.1	4.2	4.6	5	5	2989.27	313			5	4.2	4.9	4.8	4.9	117.62	5000
	4.5	4.6	4.4	4	4.6	2005.78	556			4.3	4.1	4.3	4.8	4.7	5558.7	7980			4.5	4.3	4.8	4.2	4.3	10761.3	49			4.9	5	4.6	4.4	4.6	46.93	9797
	4.2	4.4	4.9	4.9	4.4	58.88	22548			4.4	4.5	5	4.5	4.4	917.59	35383			4.2	5	5	4.1	4.8	2721.3	370			5	5	4.6	4.9	4.4	362.58	1238
	4.7	5	4.7	4.4	4.5	2739.76	562			4.6	4.4	4.7	5	4.6	4418.37	6736			4.7	4.3	5	4.9	5	4173.83	286			4.2	4.2	4.8	5	4.6	1319.61	383
	4.5	5	4.9	3.9	4.6	273.09	10000			4.7	4.9	5	4.3	4.6	1618.37	18778			4.8	4.5	5	5	4.4	3528.1	500			4.6	5	4.7	4.8	4.6	455.73	903
	4.6	4.4	4.4	4.7	4.6	58.19	25161			4.2	4.6	5	4.7	4.1	1570.46	15760			4.9	4.7	4.8	4.9	4.4	3110.86	500			4.4	4.4	4.7	4.4	4.6	322.93	1073
	4.2	4.7	4.9	4.5	4.1	318.24	2868			5	5	4.9	4.9	4.4	1598.52	21569			4.9	4.6	4.5	4.9	4.4	8256.03	23			4.4	5	4.6	4.4	4.8	90.38	14340
	4.6	4.6	5	4.7	4.5	940.8	1755			4.5	4.7	4.5	4.5	4.5	1434.34	12892			4.3	4.5	4.8	4.1	4.4	7835.82	56			4.6	4.9	4.4	4.8	4.7	189.69	5000
	3.9	4.3	4.8	4.5	4.1	547.93	1057			4.9	4.5	4.7	4.6	4.9	822.98	50000			4.9	4.6	4.5	4.4	4.3	4863.24	288			4.8	5	4.8	4.4	4.6	1796.44	224
	4.6	4.7	5	4.4	4.4	491.99	3934			4.3	4.4	4.6	4.7	4.9	1218.74	22011			5	4.6	4.8	4.7	4.6	5695.75	106			4.5	4.1	4.6	4.3	4.6	528.97	1065
	4.5	4.5	4.7	4.6	4.5	50.42	19191			4	4.6	4.6	4.4	4.7	786.66	30211			4.6	5	5	4.9	4.3	9438.18	96			4.6	4.7	4.6	4.6	5	507.06	828
	4.6	4.8	4.5	4.4	5	429.43	2585			4.7	4.1	4.6	5	5	939.37	33023			4.4	4.6	4.9	4.7	4.5	7783.88	77			5	4.4	5	4.4	4.9	41.18	20000
	4.3	4.4	4.6	4	4.4	223.5	5138			4.5	4.5	4.6	4.9	4.2	1960.35	11718			4.7	4.6	4.9	4.3	4.1	2419.67	650			4.5	5	5	5	4.6	78.21	16125
	4.6	4.5	4.6	4.3	4.5	856.72	822			4.9	4.8	4.7	4.4	5	1886	13371			4.7	4.3	5	4.6	4.7	8166.85	99			4.6	4.4	4.9	5	5	284.17	1788
	4.5	5	4.9	4.4	4.5	522.66	1401			4.5	5	5	4.2	4.6	1247.88	11828			4.7	4.8	4.5	4.6	4.8	9988.27	31			4.6	4.6	4.8	5	5	84.34	11029
	4.8	4.7	4.6	4.4	4.1	163.79	2984			4.7	5	4.5	4.6	4.3	630.63	18910			4.8	5	5	5	4.7	4101.14	191			4.1	4.6	4.4	4.7	4.7	240.73	4053
	4.8	4.4	5	4.7	4.9	64.05	20948			4.7	4.9	4.9	4.9	4.9	11791.8	2636			5	4.4	4.7	4.6	4.3	2412.74	508			4.7	4.6	4.5	4.8	4.9	233.98	3011
	4.5	4.7	5	4	4.6	84.11	17668			4.5	5	5	4.1	4.5	639.48	40268			5	4.4	4.6	4.7	4.5	9458.24	72			4.9	5	4.8	4.6	4.7	787.76	227
	4.8	4.5	4.7	4.9	4.8	71.69	14026			4.2	5	4.7	5	4.7	4717.11	10000			4	4.9	4.8	4.5	4.6	2513.92	850			4.8	4.6	4.3	4.8	4.3	290.06	2947
	4.6	5	4.5	4.5	4.7	55.14	22233			4.8	5	5	4.9	4.5	1787.17	30000			4.8	4.5	4.9	4.3	4.9	6572.54	92			4.3	4.5	4.4	4	4.9	2486.59	231
	4.6	4.3	5	5	4.2	506.86	2003			5	4.5	5	5	4.2	3458.49	7436			4.3	4.6	4.5	4.8	5	4792.18	237			5	5	5	4.3	4.3	306.24	1786
	5	4.5	4.9	4.3	4.8	546.23	2671			3.9	4.4	4.8	4.8	4.1	755.92	15072			4.7	4.8	5	4.4	4.9	6582.96	70			4.7	4.7	4.8	4.4	4.6	650.85	841
	4.5	4.7	4.6	4.9	4.5	335.78	1922			4.7	4.5	4.3	4.1	4.3	3012.77	4315			4.6	4.6	4.4	4.5	4.5	3405.6	393			4.6	4.8	4.9	3.9	4.8	225.34	1713
	4.4	4.5	4.6	4.5	4.6	322.41	2765			4.8	4.5	4.9	4.9	5	808.35	30242			5	4.8	4.9	4.8	4.4	4766.87	223			4.6	4.5	4.9	5	4.7	143.95	5000
	4.4	4.7	4.4	5	4.9	20.33	19958			4.7	4.9	5	5	4.6	3211.94	20000			4.1	4.8	4.9	4.8	4.5	5320.01	110			4.8	5	4.6	4.8	4.9	984.99	200
	4.7	4.7	4.3	4.9	4.6	271.39	10000			4.9	4.8	4.9	4.5	4.8	1681.8	19977			4.7	4.9	4.6	4.5	4.7	9537.89	42			4.5	4.9	4.8	4	4.8	905.76	554
	4	4.5	5	4.4	4.7	170.8	5510			4.9	4.6	5	4.5	5	3384.22	20000			5	4.5	4.9	4.4	4.4	2325.87	831			4	4.9	4.6	4.8	4.8	595.86	1793
	4.3	4.5	4.6	4.7	4.7	417.99	4955			4.4	5	5	4.7	4.5	518.96	38982			4.5	4.5	4.5	4.5	5	3361.6	500			4.2	4.8	4.9	4.1	4.7	162.58	2412
	4.5	4.9	4.6	4.8	4.7	42.23	30000			4.4	4.9	4.8	5	4.5	5299.2	8475			4.8	4.8	4.5	4.5	4.7	5100.02	200			4.5	4.8	4.8	4.3	4.3	840.65	520
	4.2	4.8	4.7	4.4	4.7	198.5	6103			4.3	4.5	4.4	4.6	4.9	5274.03	4996			5	4.9	4.8	4.2	5	6377.32	50			5	5	4.8	4.7	4.7	578.5	2000
	4.6	4.4	4.8	4.4	4.5	170.86	7760			4.6	4.4	4.8	4.3	4.7	2627.15	20000			4.9	4.5	4.1	5	4.2	4190.65	500			4.8	4.4	4.3	5	4.4	663.49	200
	4.8	4.6	4.8	4.7	5	321.45	2169			4.5	4.5	4.8	4.5	4.7	2045.33	10234			5	4.9	4.5	5	4.4	3998.76	191			4.2	4.9	4	4.9	4	156.53	2526
	4.4	4.8	4.8	4.8	4.6	481.04	2009			4.4	4.4	5	4	4.6	4661.24	1640			4.1	5	5	4.9	4.6	5785.58	102			4.7	4.1	4.5	4.4	4.9	112.63	5000
	4.4	5	4.7	4.5	5	665.2	1226			4.6	4.6	4.6	4.9	4.7	4486.28	4769			4.8	4.6	4.9	4.6	4.3	6270.14	58			4.4	4.7	5	4.7	5	1028.9	202
	4.7	4.7	4.9	4	4.9	223.66	9081			4.3	4.6	4.9	4.8	4.7	3063.31	20000			4.7	4.8	4.6	4.5	4.2	8911.22	45			4.7	4.6	4.9	4.9	4	81.3	19712
	4.6	4.6	4.6	4.6	4.9	284.48	10000			4.2	4.9	4.5	5	4.8	1600.59	7505			4.8	4.7	4.8	4.5	4.4	3658.45	396			4.6	4.4	4.6	4.7	4.7	272.91	3057
	4.3	5	4.5	3.9	4.7	523.39	3777			4.6	4.5	4.5	4.9	4.5	1305.82	21191			4.7	4.4	4.8	4.2	5	7182.87	47			3.9	4.4	5	4.9	4.9	519.15	1063
	4.6	4.3	4.8	4.3	4.3	432.29	2858			4.7	4.5	4.8	5	4.8	1609.83	7625			4.6	4.1	4.9	4.8	4.9	4254.29	348			4.8	5	4.5	5	4.6	141.77	3397
	4.3	4.2	4.7	4.5	4.6	51.68	11068			4.1	4.8	5	4.5	4.5	2129.73	8839			4.5	4.5	4.7	4.3	4.6	10286.6	50			4.2	4.4	4.4	4.3	4.4	158.98	3268
	4.4	4.6	4.9	4.6	4.4	193.71	5969			4.4	4.6	5	4	4.7	797.48	50000			4.8	4.2	4.6	5	4.4	4190.5	198			4.8	4.3	4.8	4.8	4.6	182.17	2625
	4.3	4.5	5	4.4	4.6	536.84	1649			5	4.7	5	4.2	4.6	2600.8	13651			4.5	4.6	4.6	4.9	4.6	2195.33	780			4.3	4.7	4.7	4.2	4.9	297.53	3636
	4.4	4.1	4.8	3.7	4.1	315.19	1719			4.9	4.6	5	5	4.5	1810.65	8308			4.1	4.6	4.9	4.5	4.5	4770.03	355			4.4	5	5	4.9	5	82.81	20000
	4.4	4.8	4.6	4.4	4.8	833.1	448			4	4.6	4.6	4.7	4.8	1610.97	16003			4.5	4.8	4.4	4.8	4.7	5838.2	141			4.6	4.6	5	4.7	4.8	404.86	2000
	4.7	4.8	4.6	4.8	4.8	191.14	2529			4.6	4.7	4.7	4.7	4.6	1334.37	10242			4.5	4.4	4.8	4.7	4.7	6886.45	60			5	4.7	4.8	4.1	4.9	405.08	1082
	4.7	4.9	4.6	4.6	4.5	37.71	10553			4.7	4.9	4.5	4.7	5	11784.8	793			5	4.5	4.9	4.2	5	2873.54	1000			4.5	4.2	4.1	4.8	4.3	160.54	2884
	4.3	5	5	4.5	5	340.42	1480			5	4.5	5	4.7	4.7	1986.98	16776			4.2	4.1	5	4	4.7	2264.56	1000			4.2	4.9	4.7	4	4.6	2061.85	164
	4.6	4.9	4.4	4.4	4.7	500.79	3763			4.2	4.9	4.9	4	5	3519.5	20000			4.8	4.7	4.7	4.7	4.6	6267.93	92			4.5	4.3	4.2	5	4.9	346.84	560
	4.9	4.4	5	4.7	4.9	252.01	6888			4.9	4.6	4.5	4.2	4.5	5898.64	2650			5	4.8	4.7	4.4	4.8	3588.34	500			5	4.7	5	4.8	5	52.31	13822
	4.8	4.8	4.7	5	4.8	269.54	4713			4.9	4.9	4.9	4.4	4.9	1838.41	30000			4.3	4.2	4.5	4.7	4.9	2551.02	308			4.7	4.4	4.9	5	4.4	185.99	2015
	4.3	5	5	4.4	4.1	379.96	5000			4.6	4.5	4.9	4.5	4.6	1118.84	30000			4.5	4.6	4.7	4.7	4.7	5216.35	121			4.8	5	4.3	4.4	4.7	1967.7	190
	4.4	4.2	4.7	4.6	4.7	385.5	5000			5	4.4	5	4.7	4.6	4536.08	10000			4.4	4.6	4.7	4.6	4.6	9082.51	71			5	4.2	5	4.6	4.2	63.42	20000
	4.6	4.4	4.9	4.1	4.9	296.51	6419			4.8	4.6	5	5	4.9	849.24	29738			4.7	4.4	5	4.6	4.4	2633.27	261			4.5	4.4	5	4.6	4.5	134.11	2352
	4.3	4.6	4.4	4.7	5	75.28	30000			4.7	4.6	5	4.6	4.7	1836.7	20642			4.9	4.9	4.7	4.7	4.3	7506.67	91			3.9	4.5	4.6	4.8	4.5	388.53	971
	4.7	4.7	4.3	4.5	5	177.54	4565			4.4	4.9	5	4.4	4.8	1949.37	12697			4.2	4.3	4.5	4.8	4.3	5064.44	88			4.5	4.6	5	4.5	4.7	530.91	968
	4.7	4.7	4.8	4.6	5	259.1	5362			5	4.5	4.6	4.7	4.5	4842.92	2960			4.3	4.4	4.8	4.3	4.6	6294.9	200			4.7	4.6	4.6	4.6	4.6	1018.88	243
	4.3	4.7	4.8	4.6	5	91.66	8366			4.8	4.3	4.3	4.6	4.8	2387.77	4461			4.4	4.3	5	4.8	4.5	5095.8	197			4.4	4.3	4.4	4.5	5	994.91	617
	4.6	4.4	4.6	4.5	4.6	171.04	8933			4.8	4.5	4.7	4.6	4.7	4801.39	2688			4.3	4.7	4.9	4.4	4.4	5304.55	200			5	4.4	4.7	4.8	4.4	32.98	10452
	4.4	5	4.2	4.5	4.6	817.37	1680			4.5	4.2	4.9	4.8	4.4	1610.3	30000			4.9	4.4	5	5	4.8	2736.28	716			4.7	4.2	4.4	4.5	4.9	337.49	2000
	4.8	4.5	4.7	4.9	4.5	118.32	8053			4.2	4.3	4.6	5	4.7	649.31	36415			4.5	5	4.8	4.8	4.6	5449.26	137			4.3	4.8	4.9	4.4	5	548.43	986
	4.8	4.7	5	4.2	4.8	292.71	7329			4.9	4.9	4.7	4.5	4.8	2490.05	20000			4.7	4.5	4.6	4.6	5	2125.28	555			5	4.3	4.5	4.3	4.6	435.94	2000
	4.3	4.8	4.7	4.7	4.8	136.92	2850			5	5	5	4.5	4.2	5085.5	2208			5	4.9	4.9	4.5	4.3	2160.37	951			4.4	4.5	4.8	3.9	4.5	211.35	3298
	4.4	4.4	4.3	4.6	4.6	419.28	4619			4.9	4.4	4.6	5	4.4	3756.26	18146			4.5	4.3	4.5	4.6	4.3	2480.33	238			4.3	4.2	4.6	4.3	4.8	378.06	926
	4.6	4.8	4.9	4.7	4.5	302.24	4237			5	4.3	4.7	4.7	4.2	8356.77	1754			4.3	4.5	4.2	4.8	4.9	3121.52	275			4.5	4.4	4.8	5	4.7	493.04	1191
	4.5	4.3	4.9	4.6	4.6	832.25	2000			4.9	5	4.3	4.4	4.9	799.9	28173			4.6	4.7	4.5	5	4.8	3774.08	221			5	4.4	4.6	5	4.7	251.06	3572
	4.5	4.5	5	4	4.7	492.16	3952			4.4	5	4.3	4.1	4.5	1376.71	30000			4.9	4.9	5	4.4	4.4	2908.27	907			4.3	4.4	4.6	4.6	4.8	913.76	310
	4.6	4.5	5	4.1	4.1	117.51	2920			4.9	4.6	5	5	5	1166.18	6060			5	4.3	4.6	4.7	4.5	4151	500			4.4	4.7	4.7	4.7	4.3	898.24	541
	4.5	4.8	4.6	4.2	5	2936.86	460			4.4	4.8	4.8	4.3	4.9	1256.33	14640			4.4	4.6	5	4.5	4.8	7419.05	49			4.4	4.7	5	4.6	4.5	2575.07	217
	4.4	4.6	5	4.3	4.6	451.85	1866			4.7	4.9	4.9	5	4.6	1194.35	30000			4	5	4.7	4.6	4.8	6176.07	118			5	5	4.9	4.7	4.5	97.15	3642
	4.8	4.7	4.9	4.5	4.4	94.19	18362			4.7	4.5	4.8	4.9	4.6	4290.1	10000			4.8	4.8	4.5	4.5	5	5441.01	93			4.7	4.6	4.9	4.5	4.3	565.91	911
	4.8	5	4.8	5	4.5	48.89	16921			4.2	4.7	5	4.7	4.8	4506.33	3601			4.6	4.6	4.9	4.7	5	3088.16	350			4.6	4.5	5	5	4.6	341.05	1738
	4.8	4.5	4.8	4.5	4.2	26.07	30000			4.3	4.9	4.6	3.8	5	668.38	43415			4.7	4.8	4.5	4.9	4.2	9827.07	62			5	4.1	4.3	4.3	5	1268.82	179
	4.2	4.6	4.8	4.4	4.4	495.3	2866			4.4	4.5	4.8	4.8	4.5	941.24	23115			4.3	4.6	5	4.7	4.7	6982.57	79			4.6	4.6	4.4	4.5	4.5	49.48	9158
	4.2	4.5	5	5	5	627.64	1343			4.2	5	4.6	4.2	4.8	1658.42	14907			4.3	4.6	4.5	4.8	4.6	14401.2	50			4.5	4.5	4.6	4.6	4.9	440.45	500
	4.5	4.6	4.4	5	5	165.16	7937			4.6	4.6	5	4.2	5	4759.27	6667			4.5	4.6	4.9	4.5	4.3	3032.25	100			4.4	5	4.7	4.5	4.6	44.09	16073
	4.9	4.6	4.7	4.6	4.3	60.1	8477			5	4.4	5	4.7	4.9	1764.53	22089			4.5	4.2	4.6	4.6	4.4	4518.32	207			4.5	4.6	5	4.6	5	936.27	729
	4.7	4.4	4.7	4.6	4.7	134.66	10000			5	4.9	5	4.5	4.7	545.87	49532			5	5	4.7	4	4.4	3245.48	273			4.7	5	4.4	4.5	4.6	164.18	2587
	4.6	4.7	4.9	4	4.9	205.73	7477			4.4	4.3	4.3	4.5	4.7	1009.07	8978			4.4	4.8	4.6	5	4.7	4793.25	410			4.7	4.5	5	4.3	4.8	451.35	1341
	4.6	4.3	4.7	4.4	4.3	253	6088			4.4	4.9	5	4.2	4.7	1895.13	7898			4.1	4.4	4.3	5	5	2052.74	976			4.7	4.4	5	4.2	5	150.04	1464
	4.8	4.5	4.7	4.2	4.1	272.74	2562			4.7	4.6	4.9	4	4.4	2508.73	20000			4.9	5	5	4.1	4.6	8713.72	42			4.7	4.5	4.3	4.5	4.3	582.72	948
	4.8	4.4	4.7	4.6	5	775.51	1106			4.5	4.4	5	3.8	4.9	696.01	39711			5	5	4.7	4.9	4.3	4745.14	500			4.3	4.6	4.8	4.8	4.5	597.92	623
	5	4.8	4.7	5	4.8	550.04	2381			4.7	5	5	5	4.8	643.83	32823			4.7	4.8	4.8	4.2	4.5	2025.16	884			4.5	4.8	4.7	4.7	4.5	1598.85	135
	4.6	4.5	5	4.6	4.5	79.7	25342			5	4.8	5	4.5	4.5	1773.29	21167			4.8	4.7	4.6	4.9	4.4	3750.58	500			5	4.9	4.5	4.9	5	526.88	1325
	4.7	4.6	4.9	4.6	5	320.74	2593			4.7	4	4.9	4.2	4.6	766.38	31351			4.6	4.7	4.5	5	4.8	9082.72	100			4.4	4.9	4.8	4.3	5	390.63	1192
	4.1	4.2	4.7	4.7	4.6	593.11	2281			5	4.9	4.6	4.6	4.4	611.88	23749			4.6	4.5	5	4.8	4.7	9628.74	100			4.7	4.6	4.5	4.6	4.3	133.54	3129
	4.1	4.8	4.6	4.5	4.7	34.81	5687			4.7	4.5	4.9	4.1	4.8	1400.67	29230			4.5	4.6	4.7	4.3	4.9	4863.69	264			4.6	4.6	5	3.6	4.9	148.15	3268
	4.2	4.7	4.8	4.5	4.9	462.2	3816			4.3	4.5	4.7	4.8	5	557.88	23738			4.3	4.2	4.6	4.9	4.7	3762.13	171			5	4.7	5	4	4.9	2607.63	186
	4.2	4	5	4.5	4.2	903.81	2000			4.3	4.8	4.8	4.8	4.8	3713.55	15358			4.1	4	5	4.7	4.2	3689.31	500			4.5	4.3	4.4	4.3	4.5	567.42	1729
	4.6	4.4	4.4	4.6	4.8	594.36	2163			4.5	4.3	5	4.6	4.6	2654.03	11463			4.8	4.5	4.9	4.8	4.8	4812.89	240			4.3	4.8	4.8	4.8	4.9	224.75	1000
	5	4.5	5	4	4.8	1745.9	345			4.7	4.3	4.9	4.2	4.9	1224.71	9506			4.6	4.7	5	4.4	4.6	6836.57	101			4.9	4.6	4.5	4.6	4.8	128.81	2771
	5	4.8	5	4.3	4.7	170.39	10000			4.5	4.6	4.5	4.5	5	1464.45	18941			4.3	4.3	5	4.5	4.9	12354.6	12			4.1	4.7	4.9	4.2	4.5	512.73	1563
	5	4.1	4.6	5	4.4	117.02	8506			4.6	4.3	4.6	4.9	4.7	5858.93	7704			5	4.6	4.7	4.4	4.5	4501.31	280			5	4.7	4.9	4.6	4.7	1330.34	375
	4.4	4.5	5	4.5	4.7	424.42	5000			4	4.8	4.6	4.3	4.5	3980.28	11601			4.4	4.6	4.6	4.3	4.4	4310.66	500			4.6	5	4.9	4.3	4.4	79.27	12592
	4.3	4.6	4.7	4.6	4.5	76.14	26837			4.7	5	4.6	4.8	4.4	637.83	17939			4.6	5	5	4.5	4.4	9239.47	76			4.6	4.5	5	4.9	4.3	171.02	1924
	4.4	4.6	4.8	4	4.7	134.85	9332			4.4	4.3	5	4.6	4.6	3044.29	19175			4.6	4.8	4.7	4.8	4.9	3776.03	223			4.5	4.8	4.6	4.4	4.6	864.61	410
	4.9	4.5	4.5	4.7	4.4	433.01	5000			4.4	4.6	4.8	4.7	4.5	2744.9	16492			4.6	4.8	4.7	5	4.3	3774.59	275			4.6	3.9	4.9	4.4	5	74.78	14759
	4.5	4.8	5	4.1	4.6	847.43	1100			4.6	4.1	4.4	4.8	4.7	2562.28	9728			4.1	4.2	4.9	4.9	4.7	2699.59	1000			4.2	4.6	4.6	5	4.6	268.24	1318
	4.7	4.4	5	4.5	5	42.7	9519			4.2	4.6	4.7	4.6	4.7	823.8	18586			4.6	4.8	4.9	4.3	4.6	2144.17	867			4.6	4.4	4.9	4.7	4.5	173.28	2636
	4.1	4.3	5	4.9	4.6	178.96	3361			4.7	4.5	5	4.7	4.8	3196.42	7446			4.5	5	5	4.7	4.4	5776.89	152			4.9	5	4.7	4.9	4.8	1857.05	262
	4.6	4.3	4.6	5	4.8	75.89	24804			5	3.9	5	5	4.3	806.71	30794			4.6	5	4.8	4.7	5	5701.16	101			4.6	4.7	5	4.8	4.6	956.04	1000
	5	4.7	4.5	4.8	4.5	552.34	5000			4.1	4.4	4.8	5	4.4	3835.84	6658			4.2	4.6	4.8	5	4.8	4306.27	500			4.2	5	5	4.4	4.2	560.63	1175
	4.7	4.3	4.5	4.7	4.8	161.08	10000			4.6	4.2	5	4.5	4.3	840.6	21291			4.4	4.5	5	5	4.9	2480.61	490			4.6	5	4.4	4.9	4.9	728.16	493
	4.4	4.8	5	4.7	5	19.73	11976			4.7	4.3	4.9	4.5	4.9	550.95	29783			4.4	4.3	4.8	4.7	4.3	6660.64	185			5	3.7	4.9	3.9	5	566.56	2000
	4.6	5	4.7	5	4.6	904.64	1080			4.6	4.4	4.6	4.5	4.5	3256.83	5989			4	4.6	4.6	5	4.8	14788.4	11			4.8	4.7	5	4.5	5	294.74	3962
	4.3	4.5	4.9	4.3	4.2	904.85	1846			4	4.4	4.8	4.2	4	3607.68	7040			4.5	5	4.8	4.7	4.5	8542.12	42			4.7	4.6	4.8	5	4.2	212.54	4955
	4.1	4.4	4.6	4.8	4.5	337.27	1524			4.7	5	4.7	4.7	4.7	1248.78	16541			4.3	4.5	4.1	5	4.9	6434.65	200			4.6	5	4.9	4.4	4.3	87.13	5460
	4.7	4.5	4.5	4.5	5	87.67	17494			4.5	4.5	5	4.6	4.5	7813.37	5000			4.7	4.1	4.9	4.5	5	3414.38	234			4.7	4.1	4.9	5	4.5	58.1	8777
	4.7	4.4	4.8	4.9	4.6	587.05	2255			4.5	4.3	5	4.7	4.2	1931.86	30000			5	4.6	4.7	4.6	4.6	7057.36	20			4.6	4.8	4.8	5	4.8	228.39	2545
	4.8	4.8	4.6	4.3	4.6	750.63	769			5	5	4.6	4.8	5	844.31	9697			4.6	4	4.8	4.7	4.5	4875.5	194			4.5	4.6	4.7	4.8	4.5	896.35	469
	4.3	4.3	5	4.2	4.9	573.67	5000			3.9	5	5	4.7	4.1	2956.58	16771			4.5	4.6	4.7	4.7	4.8	2219.14	972			5	4.5	4.8	4.7	4.7	877.47	1000
	4	4.6	4.8	4.7	4.5	694.47	1655			5	4.5	4.7	4.9	4.6	2680.29	11112			4.8	5	4.5	4.5	4	6823.35	200			5	4.9	5	4.8	4.8	172.44	2515
	3.8	4.4	4.8	4.2	4.8	567.75	3696			4.6	4.3	4.6	4.6	5	3537.34	17805			4.7	5	4.5	4.4	4.4	3492.84	500			4.6	4.7	5	4.6	4.7	200.9	2567
	4.9	4.5	4.8	4.4	4.6	258.73	8721			5	4.4	4.6	4.2	4.5	3211.26	12319			4.8	4.7	4.8	4.8	4.6	7017.26	36			4.8	4.5	5	4.4	4.3	89.78	11714
	4	4.6	4.9	4.6	4.9	431.54	2324			4.4	4.8	5	5	4.8	593.16	24754			4.8	4.5	4.7	4.4	4.6	6154.46	144			4.5	4.9	4.6	4.1	4.7	49.88	5389
	4.1	4.5	5	4.7	4.8	43.98	14167			4.6	4.8	5	4.4	4.6	1342.1	29340			4.5	4.6	4.4	5	4.7	6246.72	50			5	4.3	4.9	4.9	4.8	954.83	663
	5	4.8	4.3	4.8	4.4	151.21	5081			4.8	4.6	4.4	4.6	4.8	3135.63	13605			4.7	4.7	5	4.5	4.5	5506	173			5	4.6	4.6	4.6	5	539.85	511
	4.3	4.2	4.6	4.2	4.2	963.51	1562			4.7	4.6	4.8	5	4.3	627.03	44464			4.5	4.5	5	4.8	4.3	2555.84	529			4.3	4.4	4.7	4.1	4.9	333.97	1130
	4.7	4.6	4.2	4.5	5	415.03	1108			4.6	4.6	4.5	4.7	4.6	3308.69	20000			4.9	4.4	4.4	4.8	4.5	2940.46	600			5	4.6	4.3	4.8	4.8	97.73	9256
	4.5	4.4	4.7	3.7	4.6	142.53	7956			4.7	4.9	4.9	5	4.6	1826.45	14735			4.8	5	5	4.9	5	12301.9	50			4.3	4.3	4.6	4.5	5	283.29	2566
	5	4.5	4.7	4.5	4.9	58.33	11025			4.5	4.4	4.7	4.6	4.8	6053.71	1124			5	4.8	5	4.3	4.8	5100.25	200			4	5	4.9	4.9	4.7	50.54	8938
	4.9	4.5	5	4.4	4.2	2964.79	1000			4.3	5	4.8	5	5	1163.66	17708			4.9	4.7	4.4	4.1	4.2	2297.02	790			5	4.5	5	4.4	4.5	797.64	866
	4.8	5	4.5	5	4.5	552.89	2306			5	4.5	4.9	4.4	5	1260.39	30000			4.5	4.6	4.6	4.5	5	2088.87	267			4.5	4.6	5	4.2	4.9	652.19	878
	4.5	4.5	4.4	4.6	4.1	345.42	5000			4.5	4.5	4.8	4.6	4.7	5941.14	5714			4.4	4.2	4.8	4	4.5	5665.69	120			4.5	5	4.5	4.4	4.3	471.76	2000
	5	4.7	5	4.4	4.4	151.5	4960			4.7	4.4	5	4.3	4.4	1322.07	28270			4.3	4.6	4.5	4.9	5	6328.05	193			4.7	4.6	5	4.8	4.7	39.6	18269
	4.2	4.6	4.6	4.6	4.6	887.99	1230			4.4	4.5	4.6	4.6	4.7	944.87	16751			4.6	4.3	4.9	4.1	4.6	2759.04	207			4.7	4.6	5	5	4.7	546.23	1399
	4.2	4.2	4.4	4.8	4.9	177.75	7280			4.6	4.2	4.5	4.9	4.9	3453.46	20000			4.7	4.6	4.8	4.6	4.5	2523.89	439			5	4.9	5	4.3	4.4	95.85	15336
	4.7	4.5	4.4	4.3	5	207.51	7976			4.6	4.1	5	4	4	3495.19	11404			4.7	4.6	4.7	5	4.4	4010	251			4.9	4.1	4.7	5	4.6	2480.63	430
	4.7	4.6	5	5	4.8	666.3	672			4.2	4.8	4.5	4.4	4.9	5243.9	5910			4.7	4.4	4.7	4.8	4.6	5129.33	103			3.8	4.6	5	4.2	4.7	280.92	2125
	4	4.4	4.9	5	4.6	83.47	6303			5	4.5	4.8	5	4.4	7105.83	1789			4.7	4.5	5	4.7	4.6	9286.02	63			4.9	4.7	4.7	4.3	5	562.97	500
	4.5	4	4.4	5	4.6	194.48	6178			4.7	4.4	4.9	4.4	4.9	2401.91	8088			5	4.7	5	4.7	4.8	14056.9	17			4.6	5	5	4.3	4.5	459.92	500
	4.6	4.8	4.5	5	4.3	259.49	4121			5	4.2	4.8	4.7	4.7	11611.7	4668			5	5	4.6	4.1	5	2426.27	782			4.4	4.7	5	4.2	4.5	98.14	17825
	4.3	4.3	4.3	5	4.8	144.59	3012			4.3	4	5	4.6	4.3	1610.41	7312			4.6	4.3	4.6	4.8	4.5	2670.38	529			4.1	4.8	4.9	4.5	4.9	233.69	5000
	4.6	4.9	5	4.7	5	437.26	1709			4.6	4.7	4.9	5	4.9	2310.88	20000			4.1	4.4	5	4.6	5	2300.12	286			4	4.5	4.4	4.6	4.6	267.28	3793
	4.5	4.5	4.8	4.3	4.9	39.73	19762			4.4	4.9	4.3	4.3	4.2	2021.12	19636			4.9	4.8	4.9	4.4	4.8	6310.94	101			4.6	4.7	4.7	4.7	5	484.92	1925
	4.8	4.3	4.6	5	4.4	81.24	30000			4.5	4.6	4.7	4.4	4.3	4855.59	7322			4.7	4.3	4.5	4.8	4.8	6947.88	197			4.5	4.9	5	4.5	4.9	495.47	1111
	4.6	4.7	5	4.6	5	69.5	14360			4.2	4.5	4.6	5	4.4	581.59	7181			4.7	4.8	4.8	4.6	4.2	2948.67	438			4.4	4.5	4.9	4.2	4.8	380.04	871
	4.6	4.5	4.6	4.5	5	214.29	4164			5	4.7	4.6	4.6	4.5	1393.74	13136			4.4	4.9	4.7	4.4	4.8	4959.22	100			4.7	4.2	4.4	4.9	5	237.33	3074
	4.6	4.3	4.9	5	4.7	46.89	10067			4.6	4.8	4.2	4.9	4.6	6217.07	1110			4.6	5	4.8	4.2	5	3943.61	459			4.3	4.8	4.4	4.6	4.6	434.87	1294
	4.8	4.2	4.4	4.9	4.5	31.03	7671			4.4	4.3	4.6	4.7	4.7	1784.17	13195			4.4	5	5	4.6	4.3	3196.04	216			4.7	4.4	5	4.7	4.8	47.81	16535
	5	4.9	4.5	4.5	4.5	461.2	4370			5	4.7	4.8	4.7	4.5	1755.82	8549			4.8	4.4	4.8	4.9	4.4	2693.33	215			4.7	4.6	4.3	4.7	5	247.52	3688
	4.3	4.9	4.6	4.7	4.5	199.13	2863			3.9	4.8	4.2	5	4.6	625.17	24541			4.7	4.7	4.6	5	3.9	11539.9	25			4.9	5	5	4.9	4.1	279.88	2338
	4.5	4.6	4.7	4.9	4.6	375.63	4612			5	4.6	4.7	4.3	4.8	996.35	21133			4.6	4.7	5	4.5	4.9	5678.26	59			4.5	4.6	4.8	4.8	4.8	104.84	1365
	4.3	5	5	4.3	4.9	511.91	3091			4.8	4.6	4.7	4.5	4.6	1536.49	5895			4.9	4.3	5	4.6	4.6	3277.12	336			4.3	4.4	4.5	4.7	4.8	493.39	849
	4.9	4.6	4.7	4	4.6	566	2126			4.6	4.4	4.7	4.6	4.6	698.42	47101			4.9	5	4.8	5	5	4416.09	245			4.2	4.7	4.8	4	4.3	262.3	2620
	4.7	4.9	5	4.9	4.2	385.81	2975			5	4.5	4.6	4.8	4.6	10427.6	3146			4.8	4.7	4.3	4.1	4.9	4052.33	500			5	4.5	4.6	4.5	4.7	597.67	900
	4.6	4.5	4.9	4.5	4.7	552.02	2445			4.4	4.8	5	4.4	4.8	2532.01	7298			4.7	4.2	5	5	4.8	2939.78	1000			5	4.2	5	4.5	4.3	120.05	1411
	4.6	4.6	4.5	4.5	4.3	788.55	2000			4	4.3	4.8	4.7	4.9	4986.74	3593			4.9	4.5	4.8	4.5	4.4	3752.4	451			4.4	3.9	4.4	5	4.4	154.75	3186
	4.3	4.9	4.7	4.1	4.4	411.83	3020			4.5	5	4.8	4.7	4.7	581.1	29339			4.4	4.2	5	4.8	4.8	2370.1	206			4.7	4.3	4.3	4.4	5	71.6	20000
	4.5	4	4.6	4.3	4.6	142.02	4157			4.3	4.9	4.8	5	5	4400.42	5709			4.4	4.9	4.2	4.5	4.3	5041.52	88			4.4	4.8	4.4	4.4	4.5	257.8	2397
	4.9	4.8	5	4.6	4.5	462.67	5000			4.9	4.3	5	4.2	4.5	943.52	23357			4.5	4.7	5	4.7	4.8	2836.95	1000			4.3	4.7	4.7	4.4	4.5	212.58	3053
	4.2	4.5	4.5	5	4.4	21.1	11502			5	4.9	5	5	4.8	3275.11	14385			4.7	4.7	5	3.9	4.7	4650.45	151			4.4	4.7	5	4.8	4.6	50.67	12733
	5	4.7	4.9	4.9	4.6	281.04	5139			4.8	4.6	4.9	4.4	4.7	536.44	28119			4.9	4.2	4.9	4.6	4.4	4003.34	500			4.9	4.8	4.7	4.6	4.6	2213.6	279
	4.3	4.8	4.6	4.7	4.7	442.02	4280			5	5	4.7	4.6	4.5	1528.52	9332			4.5	4.7	4.6	4.5	4.5	2363.34	992			3.9	4.6	4.7	4.4	4.6	405.02	587
	4.8	4.5	4.7	4.1	4.9	281.91	4454			4.7	4.8	4.8	4.9	4.9	1464.46	9488			4	4.6	5	4.5	5	3743.5	184			4.7	4.6	4.5	4.9	4.8	97.67	10606
	5	4.6	4.6	4.8	5	569.13	2044			4.4	4.5	4.9	4.3	4.6	4832.92	4646			4.4	5	4.4	5	5	2425.36	387			4.2	4.7	4.5	4.3	4.6	30.04	7642
	4.9	4.7	4.5	4.3	4.5	442.33	4259			4.2	4.6	4.5	4.8	4.7	4074.13	9228			4.5	4.7	4.7	4.5	4.5	2777.06	629			4.6	5	4.6	4.5	4.5	79.43	6687
	5	4.8	4.7	4.9	5	246.48	10000			4.7	5	5	4.7	4.8	530.33	27285			4	4.2	4.7	4.1	4.4	6577.84	200			4.7	4.3	4.7	4.6	4.8	280.27	2163
	4.5	4.7	5	4.7	4.6	508.92	2002			4.1	4.9	4.9	4.1	4.7	950.96	18032			4.6	4.6	4.5	4.6	4.7	4120.76	200			4.6	4.9	4.5	4.6	4.6	192.22	2526
	4.3	4.3	5	5	4.8	467.72	1920			4.4	4.7	4.6	4.1	4.3	5603.81	6902			4.3	4.3	5	4.7	4.1	5160.8	126			4.5	4.4	4.7	4.4	4.9	2407.86	153
	4.9	4.6	4.8	4.9	4.5	711.71	1000			4.8	4.7	4.3	5	4.6	3664.94	15036			4.5	4.7	4.6	4.7	5	6274.07	50			4.7	5	4.5	4.7	4.1	106.09	1448
	4.5	4.3	5	4.9	4.6	664.86	1388			3.7	4.3	5	4.4	4.4	853.21	27321			5	4.1	4.5	4.6	4.3	4213.19	100			5	5	4.3	4.6	4.7	473.84	2000
	4	4.6	5	4.8	4.6	563.44	2274			4.6	4.3	5	4.7	5	2783.63	6351			4.6	4.8	4.2	4.7	4.8	6047.1	155			5	4.2	5	4.3	4.5	1235.21	243
	4.8	4.7	4.8	4.7	4.6	804.73	1103			4.4	4.8	4.8	5	4.7	2409.05	9422			4.7	4.6	5	4.4	5	2209.35	370			4.7	4.6	4.6	4.7	4.7	267.38	4204
	4.4	4.8	4.9	4.4	4.7	366.57	4274			4	4.1	5	4.1	4.4	3790.17	9587			4.7	4.7	5	4.5	4.8	3666.32	248			5	5	5	5	4.4	294.08	3243
	4.3	4.7	5	4	4.8	25.93	10971			4.3	4.5	4.5	4.2	4.2	5127.87	9018			4.9	4.4	4.7	4.3	4.3	7933.63	100			4.8	5	5	4.6	4.8	39.06	11113
	4.3	4.7	4.6	4.4	5	41.19	26597			4.7	4.7	4.9	4.3	4.7	1497.51	12223			4.5	4.7	5	5	4.7	4841.19	363			4.5	4.6	4.4	4.7	4.9	610.68	411
	4.8	4.9	4.8	4.4	4.7	532.61	2038			4.8	4.4	5	3.9	5	847.86	45378			4.5	4.8	4.6	4.5	5	2226.23	337			4.9	4.9	4.8	4.8	4.5	1125.58	500
	4.3	4.1	4.8	5	4.4	35.37	30000			4.5	4.8	5	4.5	4.5	3863.21	16161			4.6	5	4.6	4.6	4.6	4744.71	159			4.6	4.8	5	4.6	4.6	85.2	20000
	4.5	5	4.4	4.9	4.8	516.09	1938			4.6	4.7	4.7	4.6	5	11851.7	2740			4.4	4.4	4.4	4.3	4.7	4318.94	183			4.6	4.6	4.8	4.6	4.5	931.94	586
	5	4.4	4.5	4.5	4.4	104.37	4408			4.5	4.7	5	4.3	4.4	2388.45	19003			4.6	4.6	4.6	4.4	4.7	3083.43	500			4.2	3.9	5	4.9	4.3	482.08	678
	4.7	4.9	4.2	4.2	4.2	113.56	2794			4.9	4.9	4.8	5	4.6	1117.97	15488			4.8	4.6	5	4.3	4.8	3713.28	187			4.3	4.7	5	5	5	774	1000
	4.7	4.6	5	4.5	4.7	21.33	6047			5	4.6	4.8	4.2	4.5	1348.51	13650			4.4	4.3	4.7	4.4	4.4	3686.74	346			4.7	4.4	4.3	4.6	4.5	366.58	1406
	4.8	4.3	4.8	4.9	4.5	565.76	2975			4.8	4.8	5	4.3	4.8	2639.95	11009			3.8	4.7	4.9	4.5	4.8	3925.51	282			4.7	4.1	5	4.7	4.5	357.68	1494
	4.7	4.5	4.9	4.4	4.4	446.09	2451			4.2	4.6	4.9	4.5	4.5	1983.04	20577			4.8	4.2	4.6	4.4	4.7	7509.97	100			4.4	4.5	4.7	4.7	4.8	191.82	3860
	4.9	4.4	4.5	4.6	4.8	34.36	12864			4.7	4.4	4.2	4	4.5	548.44	17165			4.7	4.7	4.6	4.1	4.7	14342.6	39			5	5	4.5	4.6	4.8	383.25	1855
	5	4.6	5	4.3	4.6	381.67	1024			5	4.8	5	4.2	4.5	4523.14	3864			4.8	4.3	4.7	4.3	4.3	8058.73	43			4.8	4.3	4.5	4.8	4.6	35.71	9270
	4.6	4.8	4.8	4.8	4.6	713.27	1907			4.9	4.6	5	4.8	4.6	1079.7	12851			4.1	4.9	5	4.4	4.1	9943.34	95			4.6	4.7	4.7	5	4.7	136.37	2038
	4.5	4.5	4.6	4.4	4.8	122.01	3445			4.2	4.7	4.9	4.1	4.7	2531.99	9042			4	4.7	5	4.3	4.9	3733.24	374			4.9	4.5	4.4	5	4.8	82.36	7931
	5	4.5	4.6	4.8	5	115.23	8808			4.5	4.4	4.5	4.5	4.4	1280.39	29630			4.5	4.7	5	4.4	4.8	3561.25	467			4.8	4.7	4.8	4.3	4.9	73.11	20000
	4.5	3.8	3.9	4.5	4.8	947.7	992			4.3	4.3	4.9	4.5	4.9	3680.1	18232			4.7	4.5	4.7	4.1	4.3	4592.86	257			4.7	4.9	4.9	4.4	4.6	306.21	852
	4.9	4.8	5	4.4	5	154.9	2959			4.3	4.8	5	4.8	4.5	3662.03	20000			5	5	4.9	4.8	4.4	4413.45	500			4	4.3	4.9	4.9	5	914.37	858
	4.5	4.1	4.9	4.4	4.7	19.89	10988			4.8	4.4	4.9	4.5	4.7	508.23	21121			4.1	5	4.2	4.7	4.5	2558.45	330			4.4	4.5	4.7	4.3	4.5	800.88	586
	4.7	4.4	5	4.7	4.5	55.02	25889			4.5	4.9	5	4.5	4.6	1905.3	11628			4.6	4.7	5	4.3	5	4525.74	444			4.3	4.7	5	4.8	4.8	499.52	513
	4.2	4.7	4.9	4.7	4.8	328.45	2048			4.2	4.3	4.7	4.2	4.4	3391.19	19553			4.7	4.6	4.5	4.3	4.8	2125.45	610			4.2	4.8	4.7	4.5	5	47.32	13116
	4.9	4.5	4.5	4.8	4.5	534.88	4751			5	4.6	5	4.4	4.4	5412.8	2912			4.9	4.2	5	4.1	4.7	2994	743			4.9	5	4.9	4.5	4.7	173.17	2675
	4.7	4.6	4.9	4.7	4.3	316.97	1886			4.8	4.7	4.6	4.8	4.7	554.56	24750			4.2	4.7	4.8	4.3	4.8	5086.64	50			4.8	5	4.7	4.9	4.4	208.56	5000
	4.7	4.7	4.4	5	4.6	808.41	1156			4.2	4.1	4.7	5	4.6	791.18	36556			4.6	4.3	4.9	4.8	4.6	3082.93	148			5	4.8	5	3.9	4.9	153.04	4017
	4.7	4	4.7	5	4.7	423	2069			4.2	4.3	4.7	4.9	5	4432.76	3101			4.6	4.5	4.7	4.8	4.5	6523.63	166			4.7	4.4	4.8	4.8	4.9	214.66	4175
	5	4.6	5	4.8	4.5	216.55	6691			4.4	5	4.9	4.4	4.3	3615.8	14383			4.6	4.6	5	4.9	5	2214.85	472			4.9	4.2	4.8	4.2	4.8	175.76	2023
	4.6	4.6	5	4.7	4.7	522.17	3830			4.4	4.9	4.5	4.9	4.3	2449.43	20000			4.2	4.6	5	5	4.5	3598.66	500			4.4	4.2	4.7	4.5	4.5	58.3	16487
	4.7	4.5	4.6	5	4.8	24.98	19291			4.4	5	4.8	4.7	5	1344.12	30000			4.2	4.3	4.7	4.7	4.1	3765.81	223			4.5	4.2	5	4.9	4.8	136.8	3823
	4.4	4.5	4.6	4.1	4.4	265.87	7872			4.5	4.1	4.8	4.6	4.5	1014.38	18800			5	4.5	4.2	4.5	4.3	2262.79	508			4.7	5	4.6	4.9	4.6	579.71	1170
	4.8	4.8	4.7	4.5	5	72.01	18489			4.4	4.8	5	4.2	4.5	5143.36	5087			5	4.9	4.6	4.9	4.8	6776.02	89			4.1	4.4	4.3	4.3	4	379.01	1040
	4.8	4.6	4.6	4.9	4.5	157.64	4350			5	4.8	4.9	4.8	4.5	712.29	23837			5	4.6	4.5	4.7	4.5	4536.26	336			4.6	4.8	4.8	4.1	4.8	388.75	913
	4.4	4.6	5	4.7	4.7	196.84	9144			5	4.8	4.9	4.8	4.5	2235.46	2271			4.9	4.6	4.7	4.5	4.2	4070.7	500			4.3	4.4	5	4.9	5	268.92	3402
	4.7	4.3	4.6	4.4	4.7	647.04	988			3.9	4.9	4.8	4.3	4.6	894.1	32482			4.4	4.7	4.6	4.7	4.6	2492.41	757			4.8	4.9	4.5	4.4	5	58.44	10186
	4.6	4.5	5	5	5	218.68	10000			4.6	4.7	5	4.4	4.5	3485.8	14310			4.9	4.8	5	4.7	4.5	2170.48	759			5	4.9	4.8	4.6	5	742.7	1000
	4.7	4.5	4.3	4.6	4.5	597.31	1523			4.2	4.6	4.8	5	4.8	862.56	40414			4.2	4.9	4.6	4.6	4.8	3105.36	469			4.8	4.3	5	5	4.8	831.02	710
	4.2	4.2	4.8	4.6	4.5	20.57	10110			4.6	5	5	4.4	4.7	8484.83	4744			4.6	4.4	4.5	4.7	4.6	5225.71	90			4.2	4.9	4.8	5	4.7	287.16	2954
	4.6	4.1	5	4	4.6	464.6	1817			4.7	4.7	4.6	4.4	4.8	1839.03	14039			4.6	4.2	5	4.9	4.8	10291.8	31			4.4	4.3	4.6	4.4	4.8	241.3	3299
	4.8	4.5	4.4	4.5	4.2	120.75	5788			4.7	5	4.6	4.6	5	3593.76	13350			4.8	4.4	4.8	4.7	4.9	4270.66	100			5	4.6	4.5	4.5	4.5	241.21	5000

## Sheet: Bluetooth headphones
Online Review				Relevant information has been desensitized.
售后服务，客服态度和解答问题的能力极差。
包装很惊艳，耳机质感非常奈斯，配件丰富，买来跑步用，佩戴舒适不会掉。性价比很高。
电量充足，充电速度快音质很好 无杂音蓝牙连接速度快物流很快，物品完好无损，用起来很舒服，喜欢价格非常的美丽，东西还是不错的，会继续回购！全五分！奈斯奈斯是正品很好用，价格便宜了很多，性价比超高，真的特别划算，包装也很高端大气上档次，值得购买
总体来说还是很不错的，小巧易携带，音质很不错，性价比很高。 但是耳机摆放在盒里不是很好取出，而且耳机触摸区非常容易误触，从盒里取出来大概率会误触放歌
音效比想象中要好很多，不过这个价钱还是贵了点儿，质感一如既往地好，佩戴很舒服，上班一直带着也不会有任何影响，续航有待进一步体验。
在医院住院睡眠非常差，所以紧急买了这个降噪用，说实话降噪效果非常好，但是只能平躺着睡觉用，不然侧身睡会总感觉会压到，看了很多评论说连接问题，我苹果感觉还好没有断连的感觉，而且蓝牙也比较稳定，本来想买新款的大鲨3那个蓝色的挺好看，但是看评论觉得品控也有点问题，主要2代的价格也比较合适，缺点就是京东自营没有旗舰店送的东西多，而且问优惠回复也比较冰冷，客服服务态度一般。
真的不要太好看了 收到之后 第一眼是被这个壳壳吸引 贝壳形状 鸡蛋大小 拿在手里很轻便流光紫我是真的很爱 音质很好 打电话很清晰 耳夹式戴上耳朵很舒服 不会像入耳式耳机那样戴久了耳朵会很痛 也不会漏音;.能很好的保护隐私开放式聆听 很有氛围感的声音 续航也够了 戴五六个小时完全没问题还能随时放进去充
做工质感：好音质音效：好舒适度：好续航能力：强其他特色：全好
感觉一代的音质加上降噪是非常好的，而且这一代有个特点就是耳朵带上非常舒服。
做工质感：非常舒服，
音质音效：听着不错，自带的动感音效更加突出了低音的震撼
东西收到了，小巧玲珑的很方便，颜色是那种乳白色带一点点金色点缀，低调但不失高雅，外壳磨砂处理非常有触感，链接速度很快，戴着非常轻，跟没有戴感觉一样，续航也是可以的根本不用担心，音质也还可以算不上惊艳但是足够了，100多还要什么自行车，非常值得入手
拆开包装就看到盒子上面有很多灰，打看看里面也脏就好像被用过一样，音质也就那样一分价钱一分货我是有心理准备 让我不能接受的事总感觉这个有用过
做工质感：做工很不错，与之前用过的xm2比较做工更加精细。
还可以可惜只有一只耳朵的
做工质感：很棒，
做工质感：做工质感很好，看着很高级的感觉
货还没到呢
小米的耳机，还是不错的，买了好几个了，这个音质一般，平时用一下没有什么，功能简单。这种猫耳入耳式的感觉跟稳一点。
使用方便，链接速度很快，音效还可以，也很舒适，续航能力还可以，物流速度很快，下单后第二天就可以送到家，一起下单了2个，非常满意
随机赠送的收纳包不错，方便外出携带。如果觉得xm45的价格高的话这倒是个很好的替代品，嫌低音轰头的话可以在APP里把低音关了或调节eq解决
音质听起来不错，很舒服
耳机很好用，外观好看，颜色很正，做工精致
整体感觉这款耳机具有超高的性价比，音色上面在同等价位中不可挑剔的，听歌待机时间也超乎想象，我选择的是白色，特别喜欢这一款耳机。
耳机已经拿到，耳机确实很好，对于这个价位来说这个质量和性能性价比很高。
这个是真好，要不是特别好，我都懒得评价,这是第三个了，孩子觉得好，同学过生日也不用费心选礼物了，就买这个还不太贵，同学还喜欢
非常好用，非常喜欢音质非常好，防噪音，颜值也非常高会一直回购的，带着也很舒服，不容易掉，朋友都说好看，带着有气质，可买可买
音质音效：打游戏，声音方位很清晰，而且一起玩的人说这个麦非常清晰
包装很好，质量非常棒，宝贝完全符合卖家的描述，可以放心购买感谢以前一直都是在实体店买，这次选择了网上买，不光是正品，价格还实惠！外观设计漂亮，尺寸大小合适，包装仔细完整，宝贝手感不错，感觉很好，发货速度快，服务态度一流，给力！5星好评！,挺好的，和想象中一样，随意搭都很好看，满意！
耳机很好，质量很好，服务很好。
很好用家人很喜欢！外形设计时尚，音质也很棒
舒适度：真心不错，值得回购
做工质感：非常好，对得起这个价位
耳机特别好用，降噪太给力了，也很漂亮，开会录音功能很友好，使用方便，值得购买
之前买过一个黑色的很好用，声音质量设计个方面都很好，低音做的很细腻。设计感很强。带着运动非常的好。放水防汗颜色种类全，很值得拥有！这次又买了一个。
最近买了小米哦手机，又买了耳机，小米大品牌，品质还是值得信赖的，非常的不错，这个价格，性价比无敌了呀，非常的高，非常的不错
无线功能让使用更加便捷，配对简单又稳定，给我的音乐体验带来了极大的自由，降噪效果明显，戴上耳机就完全与世隔绝了。
骨传导耳机音质清晰，舒适度很好，续航持久，有颜值，非常棒
续航持久，长时间佩戴不再耳朵疼，像是在对面讲话一样。既有良好的音质，又不担心伤耳朵。目前配合红米12T，苹果15pm都很方便。
耳机真的不错比我以前那个荣耀耳机好太多！以前那个耳机丢了一个！配一个也要80块！买个新的！虽然手机不是荣耀手机！是oppo考虑明年换华为或者荣耀手机！直接买了荣耀耳机真不错！音质杠杠的
做工质感：看着非常不错，很喜欢。音质音效：试听效果不错，音质很舒服。舒适度：刚好合适的，有配件的。续航能力：续航应该是不错的，没试过，其他特色：发货速度快，华为品质值得信赖
京东自营。快递送的确实很快。主要是冬天不会冻耳朵啦。没有杂音。降噪效果不错。也不会无故断连
能响，没得花里胡哨的音效，简约不简单
非常差，触控根本就不行，点死都切换不了歌曲
m2耳机无论是从质感还是颜值，音质，降噪，比我之前用过的wm01好太多了，瞬时闪联，充电速度也很快，而且还又4个备用的耳帽，颜值也很高，anc降噪功能真的很好用,还能自动调节
做工质感：做工细致圆滑，小巧音质音效：音质比我以前的酷狗的号太多了。舒适度：没有勒耳朵的感觉。
对比了荣耀和这款，还是选择了这款，主要手机也是这个品牌，会不会套装有加成，之前买过一个华强北的，待机时间太感人了，只有两个小时，这次比较在乎待机时间
特别的好用了一段时间了，有一次摔了一下，我还特别心疼，但是幸好没什么事儿，目前反正还可以。颜色特别喜欢,刚充满点用不到20分钟就没电了，什么东西！！！！！
好喜欢好喜欢 之前用过漫步者的那款就很好用 这次趁双十一活动果断拿下这个头戴式的耳机 外观也很好看 坐地铁戴上 时尚还潮流
耳机佩戴起来非常的舒服，耳机续航时间也很不错，完全没有压迫感。
蓝牙耳机连接很方便，充电仓充电也方便，就是努力耗电，如果待机时间久就更完美，总之很方便佩戴，很满意的一次购物
东西很好做工质感：摸着很舒服也有质感 续航能力：用了几天了还没有充电非常抗打 最主要打视频电话非常流畅清楚 妥妥好评
孩子说耳机音质不错，颜值高，戴起来也很舒服，京东自营店上买的东西质量一般都可以相信，同时京东物流的速度更是没得说，非常满意！
用了半个多月，降噪模式下左耳开始有沙沙声，翻了一下追评，发现是通病极大概率会有这个问题。降噪没得说，但这个事这么简单为什么一直不处理，说不过去，还是谨慎购买吧。
京东快递发货，物流超级快，隔天就能收到，颜值很高，外观漂亮，音质好，带着相当舒服，值得推荐给周边好友
非常满意，材质做工非常好，而且百搭，手感也很棒，非常nice，实用性非常强，赞非常满意，材质做工非常好，而且百搭，手感也很棒，非常nice，实用性非常强，赞非常满意，材质做工非常好，而且百搭，手感也很棒，非常nice，实用性非常强，赞
做工质感：非常满意音质音效：好舒适度：舒服
耳机收到了，非常好，我很喜欢。做工质感：做工精细非常有质感。音质音效：同等价位的耳机里这个音效就很给力了。舒适度：带着耳朵很舒服。续航能力：还没有用太久不知道续航能力有多久。
音质音效：降噪效果明显
我买来送给朋友的，这款耳机和她手机是一个牌子的，中学生用来听音乐啥的很不错。刷手机也不会吵到别人，物流很快，音质还很好。
连接电脑玩游戏有严重杂音 破声，用别的耳机就没事，客服说我蓝牙兼容性有问题，让我凑合用一下，第一次用这个品牌，有点失望
经济上没问题的可以直接作为备选
这个耳机非常的好用下次还会继续购买的。做工质感：做工还是挺不错的。音质音效：音质音效很好舒适度：呆在耳朵上挺舒服的。续航能力：充一次电可以用好久其他特色：可以在上面写字还是挺不错的。
做工质感：很不错 摸着舒服
很垃圾，不好用。
给家人购买，运动时使用，昨天下单今天就收到了，京东自营物流就是快，看测评推荐购买，做工质感不错方便携带，五星好评，五星好评
做工质感：颜色时尚 手感好
续航能力：续航时间长。
买了三个了，家里的耳机都是viken的，音质蛮好的，待机时间长，价格也合适，日常听音乐打游戏够用了。
太惊艳了，音质非常不错，充电很快，待机时间又长，这价钱太划算了，本来还挺担心有杂音声音小什么的，这种情况都没有，非常满意的一次购物。
做工质感：做工很细腻，细节处理的很好音质音效：音质非常棒，身临其境的感觉舒适度：入耳式很舒服，有匹配不同大小的耳塞续航能力：续航能力一般，耳机就几小时，配合耳机仓充电倒还能接受
首先呢，很不错，满足我的一些需求，降噪呢，也很有特点，我挺喜欢的做工质感：质感挺轻盈音质音效：也挺不错舒适度：还行,还行吧
非常好，降噪一流，四代目前看来是性价比很高的，索尼的耳机不用怀疑哈哈哈哈哈，蓝色也很特别，好不容易有货了就立马买了，到货速度也很快，很快就拿到了耶
客服态度也非常好，都是回的很快的。售后也坐的非常不错。发货速度很快。总而言之，是值得信赖的。
拿到手一看就知道不错，磁吸式充电看着就高级，全机磨砂材质，真的不错推荐
音质方面，个人觉得还是不错的，但相对入耳式还是有点差距，但毕竟是开放式，已经算不错了。
做工质感：摸起来手感很好，音质也很好，有种身临其境的感觉，开启游戏模式后更是接近于0延迟玩游戏，性价比极高
准备重新买个带麦克风的耳机，才发现之前买的没有麦克风！
发货很快 一天就到了，这个颜色我很喜欢，性价比很高，非常nice音质音效：品质很不错，性价比比较高的的商品，喜欢的亲可以直接下手不要犹豫哦舒适度：很好续航能力：收到后还没有充电做工质感：性价比非常高，可以放心购买，做工非常精致，值得购买！
质量好，物超所值，真的是物有所值，价格实惠，质量真的不错，与卖家描述的完全一致，收到的时候包装完整，包裹的严严实实没有任何破损，品质依旧，客服服务态度很好，详细的解答了我的问题，卖家很好，对这次购物非常满意，如有需要会回购！！第二次买了，真的挺不错
昨天晚上拍的，今天下午就到货，速度可真快，真的感谢京东这个神树，还有这个货到了以后我感觉比我上一个买的那个好嗯外观也很漂亮很精美嗯摸的也很滑润吧就是说。手感比较舒适，样子比较好看，最重要的是他比我上一个买的链接的非常快直接就链接上去了我上一个那个停了还没有动静这个停了还有音乐我很满意给点赞。
刚开始也犹豫了一下担心不好用，实际收到还是很不错，耳朵感觉比较舒服，反应也灵敏，操作也比较简单，音效也不错
红米Buds 4 活力版是一款不错的无线耳机。外观时尚简约，戴着很舒适。音质表现良好，适合日常使用，特别是在家务或休闲时。无线设计让使用更加方便，省去了繁琐的线缆。充电速度较快，一次充电使用时间较长。总体来说，是一款性价比较高的耳机，适合家庭日常生活使用。
东西很好很轻便，音质不错，价格合适，是正品，做工质感：不错，磁吸方便音质音效：类同苹果有线耳机舒适度：硅胶柔软亲肤续航能力：听一天下来还有电
差评，带着耳朵久了特别痛，价钱先不说，舒适度就不行，建议不要买这个耳机
很好看的灰紫色，质感不错，比之前的产品各方面都好很多。连接很方便，主要看中的是续航时间长，平时使用时间比较长，之前旧款的电量都不太够。
期待这款耳机好久了，终于买到了，不用入耳，戴久了也不疼，开车走路戴着，能听到外面的声音，也很安全，音质很好，已推荐给朋友同事
耳机非常不错哦，音质音效非常稳定，按键也很灵活，戴久了耳朵也没有不适，续航能力也很不错，跟正品相比，性价比更高
昨天下单今天上午就到了，送货速度很快。收到后检查了包装完好无损。产品和描述的一样，操作简单，链接后听了几首歌，音质很好不要追求专业级无杂音，声音也大，带在耳上很舒适很轻如若无物，等以后下水试试再追评水下的效果。
京东自营买的放心。品牌公司，宝贝很好，音质音效虽然是开放式的耳机，但和某大品牌没什么区别，依然很优秀。佩戴了两个小时，觉得很舒服，感觉像没戴一样，这点很重要。沉浸式音效模式是又一亮点。
外观材质: 这款耳机的颜值真的很高，质感非常好，续航能力: 我戴着听了一下午的音乐还有七十多电，续航很顶，再也不用担心耳机没电了，长续航 佩戴感受: 耳机轻盈，佩戴很舒适，长时间使用也不会感到不适，有高质音质，音质清晰，低音炮，带给我声临其境的听觉享受，打开降噪模式，在喧闹的环境里也能沉浸在音乐世界，虽然有点小贵，但是也是很值得入手的！
作为一名消费者，我非常荣幸能够体验这款耳机。在使用过程中，我发现这款耳机有许多值得称赞的地方。首先，这款耳机的音质非常出色。它能够提供清晰丰富的音效，无论是听音乐还是看电影，都能让人沉浸在其中。同时，它的降噪功能也非常实用，可以有效地减少外界噪音的干扰，让我在任何环境下都能享受到美妙的音乐。其次，这款耳机的设计也非常人性化。它采用了人体工程学设计，佩戴起来非常舒适，即使长时间佩戴也不会感到不适。此外，它还支持多种连接方式，无论是手机还是电脑，都能轻松连接，非常方便。总的来说，我对这款耳机非常满意。它不仅具有出色的音质和降噪功能，而且设计人性化，使用方便。我强烈推荐大家购买这款耳机，无论是在家中还是在外出，都能为您带来舒适的音乐体验。当然，每个人的需求和喜好都不同，所以在购买前，建议大家根据自己的实际情况选择合适的耳机。
降噪模式非常棒。音质听不出来，还可以。问题在于耳机的控制，触碰式的控制，经常没有触碰，就自己暂停了音乐，用着非常难受尤其是健身的时候，跑几十秒，音乐自动停，非常难用
做工质感：非常的不错。音质音效：很好 降噪功能也很不错。舒适度：非常得舒适。续航能力：蛮不错的。其他特色：小小的一对，很是方便携带。主要是简约大方。所以非常得喜欢这款产品。
音质音效：挺好
家里有线耳机好多，音质不同的档次都有。一次在办公桌上听音乐时，突然有事起身被狠狠的绊了一下。开始考虑无线耳机。看了好多。突然推送了倍思M2，了解之后发现硬件配置高，蓝牙5.2，30小时的时间。就抱着试试看的心情下单了。第二天上午就到了。连上后感觉非常惊艳，音色完全超出想象。用段时间再来追评！
做工质感：做工质感精巧外观大气典雅稳重耐用持久工艺精湛扎实可靠音质音效：音质纯净清晰音效极好舒适度：舒适度暂时还不知道，要使用一段时间观察看看，希望不会耳朵痛
不错，耳机和商家描述一致，包装也可以。迫不及待地拆开。音质音效：音质很奈斯。舒适度：戴上完全贴合耳朵，感觉很好。
真是一次愉快的购物！快递超快！包装的很好！！很喜欢！！！之前在这家店也买过其他东西，感觉不错，这次又来啦。看来看去最后还是选择了这家。看了好几家店，也对比了好几家店，最后发现还是这一家的机电评价最好。包装的很精美！机电的质量和品质非常不错！
续航能力：电池耐用，5个小时左右其他特色：物流速度贼快，隔日达，降噪效果棒舒适度：佩戴舒适，音质不错，通话流畅
外观设计漂亮，尺寸大小合适，包装仔细完整，宝贝手感不错，感觉很好，发货速度快，服务态度一流，给力！5星好评！
其他特色：如果你用的苹果手机或者有苹果表，绝对值得购买！因为连接实在是太方便了！
很好，音质很好 很有感觉舒适度也不错，耗电量更好，耳机真的很不错，买不了吃亏买不了上当，真的很不错
东西不错 非常好 下次还买
耳机连接配对很快，蓝牙传输稳定，流畅基本无卡顿，左右耳机音质都很好，降噪也可以，佩戴很舒适，耳机之间的磁吸 功能很好，防止缠绕和脱落。材质方面是亲肤的硅胶，挺滑的，而且记忆钢圈不需要担心会变形。充电很方便，充电时间 也很快。高性价比产品，值得拥有。
做工质感：很舒服，音质音效：质感很舒服舒适度：很舒服，喜欢续航能力：杠杠的，其他特色：颜色是我喜欢的淡粉色
耳机是假的吧，切换后台出来的时候有刺耳噪声
经过一段时间的使用，我对这款蓝牙耳机的印象非常深刻。首先，它的设计简洁大方，佩戴起来非常舒适，即使长时间使用也不会感到不适。其次，蓝牙连接稳定，音质清晰，无论是听音乐还是接电话，都能保持良好的效果。此外，这款耳机的续航能力也非常出色，一次充电可以使用很长时间，非常适合日常使用。总的来说，我对这款蓝牙耳机非常满意，强烈推荐给大家。如果你正在寻找一款性价比高使用方便的蓝牙耳机，这款耳机绝对值得你考虑。
说实话带着真的很难受，且这个膜感觉用不了两天就会坏的感觉，不像是新的
垃圾耳机，非常难用，声音断断续续，链接还不稳定，会自动断开连接
五星电器当天发货，颜色好看，听着效果还不错。不直接入耳，希望能对听力更友好，价格也非常合适，看还有以旧换新，下次换了再来试。
预售在华为实体店预约了结果没货，果断京东下单，速度超快隔天早上就收到了，实物高大尚，音质超好，耳机很轻夹在耳朵上零负担。续航待使用后才知道。
做工质感：很好啊，雅川青颜色一眼看上了音质音效：爱了，拿到以后就赶紧听了好一会儿舒适度：还可以，戴着没有什么明显的不适感续航能力：刚拿到，应该可以听个七八个小时这样吧
刚拿到手耳机贴合耳朵正好不小不大音质可以双耳道没有电流声可以根据需要切换游戏，音乐等模式其他的还需要时间再来评价反正现在到手的感觉不错物流也特别快我昨个刚下单今天到了,用了几天感觉还不错我是喜欢打游戏以及看视频带着一半的音量会漏音但正常社交距离不会听见而且一半不需要达到一半的音量用的时候续航能力还可以我是会定时充电所以没有注意全电耳机仓能用多久好不错没有漏电现象若有问题大家要及时给客服说解决问题
耳机到了，首选看起来就非常的帅气，然后耳机上面的H更代表了high，高的意思，其后耳机可以自由调节松紧，非常适合我这种戴不惯正常耳机的人啊
做工质感：非常不错，耳罩戴上去冰冰凉凉的
非常不错，音质很好，听声辨位也好用，唯一的缺点就是不能调节音量，但是可以在键盘上调节，服务很周到，7.1环绕音确实有不错的提升就是这个驱动可能会让一些游戏进不去，重启一下就好了
声音太大了 调成最小档还是特别大的声音，第二次听就有很小的嘈杂声，声音真的超级大！！ 跟客服说了也没解决问题 不建议买
做工质感：有种磨砂的质感，整体不错音质音效：我不是专业人士，音质很ok舒适度：我都是短时间佩戴，没有不适的感觉，隔音还可以续航能力：续航还可以，用到现在还没充过电
晚上下单，第二天就收到了，京东物流从没让我失望！！！耳机很好看，米白色的，最最主要的是音质很棒，远超同价位的耳机，小金标认证！！
大容量充电仓，小巧精致携带方便，佩戴舒适，链接快又稳定，音质也不错，价格实惠，值得购买！物流也很快！
做工质感：质感紧实，手感很好，实为上品音质音效：一统江湖的降噪，瞬间给人一片闹中取静的体验，高低音也效果佳；舒适度：佩戴舒适，不易脱落，亦不胀痛，长时间佩戴也无不适；续航能力：电池续航能力强，充一次电能用很久。商品非常满意，推荐购买，相信京东平台的品质，相信BOSE的绝对实力！
音质音效：音质不错。舒适度：看到说带这种耳机耳朵不疼，买了之后，戴上确实很舒服，不会出现戴久了耳朵疼的问题续航能力：戴了5 6小时还有电，续航能力强
这个耳机非常的好用，一次性买了好几个来对比音质，相对来说这个不是戴着最舒服最美观的，但是音质是最好的，听着特别好听。。。
这款很适合不喜欢戴塞耳的人群
刚刚收到 习惯先好评 但是 我还是喜欢之前那副 之前那副跟这副一模一样的 就是之前那副的耳机在家里弄丢了又找不到 等找到估计也没用了 就重新下了一副 这副跟之前那副音质要之前的那副好多了
通过失真，体验很差，购买日期和保质期相差一个月，很怀疑是二手的。客服机械回答
宝贝已收到，是我想要的，手感很好，质量也挺好。当时买的时候还在犹豫价格，买来之后一点都不后悔，而且物流还快，可以入手外观干净漂亮，做工很不错，没发现什么瑕疵，个人感觉大小也挺合适，找了很久选的这款，大爱！
苹果出的第一款蓝牙耳机，可以说是蓝牙耳机的鼻祖了，买来拿到手还是有点年代感的，当然这个耳机品控方面还是不用担心的，现在也就700左右价格，真保值
感觉音质啥的都不咋地，一开始配对我配对了6次才成功，续航时间没有他说的那么牛少了三分之一吧，感觉购物体验感真的很差，也没有一根配套的线啥的都需要自己单独购买下次不会再买华为的东西了
优点：佩戴舒适，音质还不错。缺点：室外环境不带耳塞基本听不见，充电口非标，USB传输慢
续航能力强，音效好，而且很好看，便于携带，折起来很小，摸起来很有质感，带上去舒适度也非常高，也不会随便掉，非常满意，力推！
舒适度：这款耳机佩戴起来非常舒适，即使长时间使用也不会感到不适。耳塞部分采用了人体工程学设计，能够很好地贴合耳朵，减少压力。 连接性：倍思蓝牙耳机的连接性能非常好，无论是与手机还是电脑都能快速稳定地连接上，不会出现断线的情况。 续航能力：这款耳机的续航能力也非常强，充满电后可以使用很长时间，非常适合出门旅行或者长时间使用。 外观设计：倍思蓝牙耳机的外观设计非常时尚，线条流畅，颜色搭配得当，非常吸引人。 6. 价格：相比于其他品牌的蓝牙耳机，倍思的价格更加亲民，性无论是音质舒适度连接性还是续航能力都非常出色，而且价格也非常合理。
京东快递就是快，昨天晚上下单，今天就到了，要买东西着急用就在京东自营买，最近一直有出国的业务，英语不太好，有这个翻译耳机，搭配翻译机事半功倍。
不夹耳 甩不掉 音质好 很不错
使用了，做工很好，就是感觉声音为啥很小，手机音量放的很大了，听起来还是很小！
降噪的效果真的很牛，戴上之后与世隔绝，音质还没有煲开，就目前来说表现还是比较满意的，希望后面有惊喜
耳机到啦 试玩了一下感觉不错 声音很大 也能听到脚步声音 性价比很好 而且客服很耐心 7.1声效
耳机收到了，送货很快，包装精致，音效良好，重低音有效果，降噪功能神器，电量能支持一天，录音功能还行，能够识别几个人。其他功能继续感受中！
刚买了3天就降了100块，购买时用了100块的京东e卡优惠下来才跟现在的售价一样，现在也申请不了7天保价，不给退差价。没想到京东会这样，太败好感了
做工质感：华为品质！音质音效：极致的体验舒适度：硅胶耳塞非常柔软续航能力：棒棒哒其他特色：这次用上星闪核心技术对抗干扰和传输效率提升很大，希望早点用上完全体星闪
续航能力：充电很快，续航时间长
做工质感：好音质音效：好舒适度：好续航能力：不错
耳机很好看，重低音效果很好，连接蓝牙速度也很快很方便，戴上去运动时很爽，耳套选择自己适合的一般不会出现听诊器一样的感觉。
续航能：没试过没电，每天概个两个时，都了七天了还有电。
做工很好，摸着手感很细腻，耳机音效不错，开盖自动连接，很方便，中间也没有出现断点现象，电池比较耐用，早晚使用可以坚持一周。就这个价位来说是很满意啦！
音质作为蓝牙耳机挺不错了，听起来也很舒服，游戏延迟也比较低，可以接受
作为一款300元以内的TWS无线耳机，魅蓝Blus2的竞争力显然十分强大。该有的功能全都有，ANC降噪能力也在第一阶梯，50ms超低延迟也非常给力，个人对音质和降噪能力感到十分惊喜。
挺好的挺好的，这耳机性价比很高，原来想买个华为的，考虑到我基本上很少用，买个贵的没什么意义，荣耀这个同体系的就已经非常好了
非常nice啊，玩和平精英延迟真的已经很低了，兄弟们可以冲一下的
拿到右耳有60电左耳40,希望能长久陪伴
已经买过雷蛇的两款鼠标，耳机看上去很棒，一会好好体验一下。
音质音效：音质天花板 没得说
轻便好用，距离也足够远，基本在家戴着都能连得到电
这款电竞耳机的设计非常出色，它的音质清晰低音强劲，能够让我在游戏中更好地听声辨位。同时，它的舒适度也很高，长时间佩戴也不会感到疲劳。此外，它还配备了可拆卸的麦克风，方便与队友沟通。总的来说，这是一款性能优异性价比高的电竞耳机，值得推荐!
音质很好，戴上双边听音乐有3D混响的感觉，但是戴久了还是会有点耳朵疼，不过不容易掉，总体来讲还是很不错
音质音效：音质很好，音质清晰
之前是用某Cy的 T13 那个耳机也不错，就是有点脏耳朵带久了难受，换了这个耳机就很舒服，买这个主要是看中和小米的手机适配好，弹窗动画，各方面都比较完美！音质我挺满意的
戴不住，容易往下掉。估计要退货。
第一次购买小米的耳机，在很多型号中挑选了redbuds3，拿到手后觉得颜值很高，比想象的要漂亮。音色也对得起这个价格，应该说非常不错了。
使用了，还是很不错的。音质可以，收到包装简约不花哨，是我喜欢的风格，看着挺结实耐用的，质量非常强硬，听纯音乐的细腻感表达的也很不错，做工也很精细，颜色也很好看。使用是还是很不错的，包装也挺好的，声音也挺清晰的，价格便宜，喜欢，还会继续回购的。好评
做工质感：做工质感特别好，续航能力：续航能力也很强，音质音效：也很好，没有杂音，用起来也很方便，价位也合适
从苹果换到华为，整个生态全换，包括手表，当然也包括二级。这款耳机试了，感觉音质确实不一样，层次分明，降噪效果明显。京东也很给力，可以直接以旧换新。
做工精细，轻巧，声音大，独有的logo，充电速度快，蓝牙耳机的天花板！值推荐，送朋友送家人都是很不错的！舒适度：完美续航能力：久音质音效：优做工质感：光滑
这款耳机不适用，又大又会掉，音质有点远，不是太高清。
音质音效：音量大小可以做工质感：很好的舒适度：比较舒服
此款蓝牙耳机很不错呦，音质相当好，而且外观也很漂亮，特意使用了一段时间后才来评价。确实很赞。另外，快递小哥也很给力，大大的赞
宝贝已收货，实测听小说待机45小时左右，对比价格性价比也可以。
第一次使用降噪耳机，有点神奇的感觉。米系产品一如既往的清新感。还是那句话，同价位的产品不知道选哪家时，选米系的应该不会犯错
不错，音质挺好的，自动连接很方便。
之前手机开麦，别人听不到，我以为是自己加转接器的原因，现在我电脑开麦别人都听不到，只能把耳机拔了。。。开黑就废了。。。
因为要接待客户, 急需一个方便使用的翻译器. 感觉这个非常的实用. 大概试了下, 日常的沟通应该是没有问题, 算是解决了燃眉之急. 后期再使用时还要尝试一下一些专业词汇的翻译能力,到时再追加评价吧. 目前来看, 外观等都非常满意
发货迅速，价格经济实惠，买来随便看看视频用的，希望如介绍一样的强大，目前很满意
做工精美，音质好，而且续航能力强
电流声
新年为新买的华为X5买了这个宝贝，还一直担心是否匹配，到货后拆开连接试听，效果非常好，正品，性价比很高，京东物流很快，也值得点赞
小巧玲珑，磁吸声音很清脆，去年买的X2，今年X2puls，很好用，百元性价比很好。
真的好好用 我感觉发现宝藏了 连接上去之后你再打开就自动连接上了 而且降噪模式真的蛮好用的 这个价格值了 耳塞也是吸上去的那种感觉 就是不会乱掉！
很满意，头戴着感觉很好。声音效果不错，有普通和动感两种模式。操作方便，没有太多按钮，触屏操作，手轻轻一碰就完成。
其他特色：rog就是最好的
这个挂耳式耳机不错，小巧，轻便，大品牌，京东物流很快，昨天晚上下单，今天就到了，赶紧调试一下，还有很多功能不会用呢，慢慢来，习惯就好了，音质还可以
用的时间不长，一个多小时就没有电了，要放在盒子里充电，京东物流很给力的，今天晚上下单，明天早上就能送到，这个是最满意的地方。
挂耳式蓝牙耳机收到了，质量好，音质好，听无杂音，价格实惠，购买满意
这是一个好评模板，因为本大佬不想买一个产品都写好评，所以特地写下这个模板。以前不知道评论可以涨积分，现在才知道好评的重要性，妥妥的，每条都来评论一下，赚京豆，下次还能抵现金用，评论80字以上，可以得到40个京豆，我无论买什么东西，都会把这条评论复制粘贴凑够字数，这是第 n 次在网上买东西了，棒棒棒，东西便宜，而且质量好，物美价廉，买的放心，用的开心，感觉都买上瘾，买买买，根本停不下来，东西品种多，而且又特别全，划算方便，包装很好，而且没有任何损坏，会一直支持下去的，服务还可以，超出预期。
买来差不多两个多月，第一次左边耳机有问题，直接没声音，退换货后，正常使用了一个星期，然后又出问题了，还是同一只耳机，这次是会无缘无故没电在充电仓的情况下，右边那只依然满电，而且还不是第一次出现这个问题了。
哈哈，喜欢的妹子赶紧下手吧喜欢的朋友们可以下单了，和图片一么一样收到货了呢。非常实惠，可以评。
苹果iPhone15Pro采用了6.1英寸全面屏设计，分辨率为2556X1179像素，屏幕显示效果得到了明显的提升。无论是观看高清视频浏览网页还是玩游戏，都能够呈现出逼真的画面和丰富的色彩。此外，该机支持120Hz屏幕刷新率和460ppi屏幕像素密度，使得屏幕在滑动动画过渡等操作下更加流畅。不仅如此，苹果iPhone15Pro的屏幕在室外使用时也能够自动调节亮度，保证可视度的同时还能够节省能量。总之，苹果iPhone15Pro的屏幕表现非常出色，为用户带来了极佳的视觉体验。苹果iPhone15Pro的相机是其最大的亮点之一。前置1200万像素单摄像头设计加上苹果自拍影像算法的提升，为用户带来了更高品质的自拍照片。肤色更加逼真，细节更加清晰，让用户在社交媒体上展示自己的美丽更加自信。而后置4800万像素主摄1200万像素超广角和1200万像素长焦镜头的组合设计，为
发货速 度非常快，包装非常仔细严实，京东物流公司服务态度很
很棒，买的雷蛇耳机，不出一年，自己就断了，趁着打折入了这个，玩APEX还很好用，同价位还是这个好一些
很时尚，很实用，很喜欢，续航时间长，立马用上了，运动的时候带上也很方便，不会脱落，支持点赞，推荐大家购买哦。
因为一边耳机有吱吱的异响 刚买了一周多的耳机返厂维修了 然后故事就来了 京东售后维修是我见过最垃圾最拖沓最坑的 售后维修。12月3号返厂的耳机5号到了维修点 一直拖到12月20号 然后一咨询 还没开始修 你不催他永远都要等到最后一天在理你。只能说体验感太差了，劝退了。
第二次回购了，给我老婆买的，之前自用的耳机非常好，苹果的产品质量还是一如既往的令人安心，苹果原生系统用的也非常的顺手，耳机的音质音效都很好。
用了挺久的了才来评价，事实证明真的没问题，使用体验非常好做工质感：人性化设计，真的够音质音效：中规中矩，可以适应不错的了舒适度：只要不是久戴，挺舒服的续航能力：几小时都没压力，机舱还能充电
这个耳机超级棒，入耳式的可以减少很多外界噪音，降噪模式更是效果明显，电量很耐用，颜值很高，荣耀亲选，值得信赖，京东自营同样值得信赖！
开放式耳机，避免的安全隐患，喜欢这个耳机，声音不小，跑步运动的时候，戴着也不容易掉，特别稳，防水的性能也可以，基本上不用担心防水的问题，舒适度也是杠杠的，戴上舒服的很，颜值我也很喜欢，目前来说很满意。,佩戴起来很舒服，而且耳机的颜值很高，通话清晰。
作为一款专为音乐爱好者设计的蓝牙耳机，OPPO Air2在音质和舒适度方面都表现出色。这款耳机的半透明设计充满了时尚感，提供了三种不同尺寸的硅胶耳塞，让佩戴更加舒适。它的音质也非常出色，无论是低音炮还是高音，都能够呈现出清晰而细腻的音效。此外，这款耳机的续航时间长达24小时，满足了长时间旅行的需求。综合来看，OPPO Air2是一款高品质的蓝牙耳机，具有优秀的音质和舒适的佩戴体验。它非常适合那些热爱音乐的人，无论是旅行还是日常使用，都能够提供出色的听觉享受。
爱国者蓝牙耳机收到了，非常满意，非常给力，绝对物超所值包装精美，做工精细用料考究使用方便快捷音质效果很棒夹在耳朵上长时间听歌不影响耳膜，非常值得购买全部五颗星
很好，还是那个味道，太完美了
主打运动真无线设计H1 芯片。这些都让 Powerbeats Pro在日常使用或者运动的过程中得到很好的体验。怎么甩都不用担心掉下来，毕竟更牢固的佩戴感受会让你在运动时能够更自如地舒展，而且你也不会想一直戴着沾满汗水而且又不能洗的耳机吧。
非常不错，索尼的耳机确实非常不错
音质音效：音质太棒啦，层次分明，高音宏亮，低音深层。
当我真正拿到我的快递的时候我再撤回差评。
发货舒服，非常的快，一天就到了，包装完好，外观是好看的，有点磨砂的感觉，佩戴感受挺轻的，不笨重，戴上也挺舒服，没有厚重感，音质非常的清晰，降噪也很好，是正品，推荐，早买早享受
音质音效：音质效果没得说。比苹果原装耳机高一个半到两个档次吧。
做工质感：看着很舒心，摸着很舒服音质音效：基本对得起价格舒适度：和手机适配性很方便续航能力：无敌的续航，基本上没这方面顾虑其他特色：物流很快，魅族无可挑剔，下次还买
东西很喜欢，质量也很好的，这个价格能买到是真的很划算宝贝已收到，超级喜欢，颜值高又实用，超级喜欢！东西很喜欢，质量也很好的，这个价格能买到是真的很划算
耳机太好看了，支持华为，音质也特别好，京东物流发货很快第二天就到了，还给送货上门非常nice，耳机紫色的颜色很清新。
耳机非常舒适，非常好
很漂亮小巧的海蓝色华为耳机，之前有个小米现在换华为，不错，颜值高！现在基本都是华为了，家里好几部华为手机哦，支持支持！
商品还是不错，就是开机设置有点不灵敏，有时候，半天都打不开，又没有一个准确开机位置提示，有点头疼
音质不错，质感也很好。值得拥有！
做工质感：质感看上去很不错音质音效：还行吧，对得起这个价格，追求音质可以考虑买更贵的我是买来过渡一下舒适度：正常耳机的舒适度续航能力：续航很强，一次能用好长时间，充电仓的电量也很多其他特色：颜值高，价格便宜，如果对音质没有太多要求能听就行的话或者用来过渡一下可以冲
对比了几款耳机，属它音质最好，而且颜值又高，戴着又舒服，耳朵也不会痛，充一次电可以用很久，爱了爱了，很喜欢这个壳，感觉很高级
此外，这款耳机的外观设计也非常时尚。它采用了简约精致的造型，配色也很亮眼。不管是在户外还是办公室使用，都能散发出一种高品质的气质。
一如既往的支持和鼓励京东自营店，京东快递还是快快快，物流放心！耳机性价比很高，颜值担当，用着可以！！
还是早两年买的这个耳机会比较好一点，现在的耳机都是越南制造的相对来讲的话，可能如果不喜欢越南品质的话呢，我觉得还是买国内制造的会好一点吧，最起码这个是爱国心支持一下
戴着真心挺舒服，降噪也挺不错
很差，不过价钱在这
非常好用的无线蓝牙耳机。已经是第二次在京东商城里面买爱国者的蓝牙耳机了。第一次买的耳机不小心放在衣服里面洗了。坏了，马上再买一个，非常好用！！！！！
多次购买了，性价比很高，推荐购买
重度使用一天后评价续航能力：很好舒适度：全天使用没有不舒服音质音效：很好，打电话很清晰，还带数字提示音的做工质感：很好
耳机高大上，不夹头皮，有多种模式，隔音良
质感真不错，特地买的其他家产品对比，最后还是选择H3，音质我听不出来谁好坏，但是H3功能性多，做工和质感都是上乘，选择的降噪模式和音控也多，还可以自己调EQ，nice！这个价位非常能打。
宝子们 好用 音质不错 性价比高 百元耳机里的顶级音质了 小巧好看 充电快 宝藏耳机 重低音很好听 有
这款sanagz30蓝牙耳机音质效果蛮好的，拿来语音通话声音清晰响亮，耳机实物第一眼的做工和材质用料就感觉很不错，实际使用起来的体验挺好的，佩戴上耳的感觉很舒服，音质也很好，听歌很有feel，,之前用入耳式耳机，跑步容易掉。这款质感很舒服，当天跑步戴还可以。充电仓还可以显示电量，链接速度很快。
漫步者的音效你永远可以相信，续航也非常不错，买了好几个了，有线，无线，入耳都非常不错，已经用上了入耳佩戴舒适，不会长时间佩戴耳朵感到疼痛。
做工质感：大品牌，质量不错，手感小巧，精致，买了送人很不错的礼物，买了三次了舒适度：半入耳式，长时间佩戴耳朵也不会痛续航能力：单机续航7小时，整体28小时
价格性价比极高，这个价格有这个质量很不错了！
显示在某音刷到这款宝贝的，看着还比较小巧玲珑就来这买了，包装精致，颜色漂亮银色很好，很实用方便
降噪功能：非常好 外形外观：外观非常好看 其他特色：这个价格还行续航能力偏强吧，用一段时间才能知道。音质也是不错，索尼大法还是很强的
舒适度:不夹耳朵，透气不热。
其他特色：耳机很轻，唯一就是充电盒比较大有些重，充电时间还是很快的
比较平庸的一部产品，同价位第三方有更好的选择。
蛮好用的，耳朵不疼了，还实惠
续航能力：带了一下午，感觉续航能力不错
苹果AirPods第二代蓝牙耳机收到，昨晚下的单今天送货到家，非常及时迅速，苹果蓝牙耳机已多次回购，习惯了用苹果产品！京东自营值得信赖和拥有！推荐！5颗星！
买的第三个了，质量非常好，续航也很长，价格也算比较便宜，音质也还可以，没有明显的短板，OPPO主要是质量好，买了不后悔。
做工质感：质感很好，有一定重量，拿在手里不像几十块钱的东西音质音效：音质中等偏上，入耳式惯有的低音效果其他特色：该有的都有了，客服态度很好，解决疑问很快速精准
挑来挑去还是选这款，买了好几个不是耳朵不舒服就是延迟太高，M2性价比相对是比较高的，而且非常的nice ，质量非常好，跟图片上的一样，满意，这个价格很实惠啊！质量一点都不含糊。
做工质感：做工很顶级，摸起来也很舒服，握好一级棒音质音效：听歌很不错，降噪也很棒，舒适度：佩戴很舒服，很轻盈，没有什么压力续航能力：能听很久就是了，三天一小充吧
给儿子跑步的时候用的，音质不错，佩戴较舒适，不会掉下来。略有不足之处就是不能离手表太远，超过一米就可能断网了
真的是非常棒，续航时间也特别长。
做工质感：外形很时尚，作为一个运动达人很喜欢，之前在另一个蓝牙无线和这个选择，不过朋友买了另一个很火的无线蓝牙，我很喜欢音乐，对音质的要求很高，这款耳机完全满足，低音浑厚，高音清亮，beats本身搞录音那些的，确实耳机音效太棒了。
颜值和转文字的正确率很高，AI还可以生成会议跟进项，超级颠覆，以后小秘和翻译都不需要了。另外，每只耳机还可以单独储存大约70分钟的录音。
外形挺好看的，带上去也不会掉，就是音质有点差
舒适度：不夹耳朵，我戴眼镜，不顶脑袋
舒适度：带起来很软，舒适性强
这款产品太棒了！我用过之后感觉非常满意。它的设计非常人性化，使用起来非常方便。而且效果也非常显著，我感到非常惊喜。强烈推荐给所有人！
做工质感：做工很好，戴起来颜值很高 音质音效：音效音质很棒续航能力：二天舒适度：很舒服买来用了三天，佩戴起来很舒服，相比我以前的那些，好太多了，续航时间长，单个耳机使用时间五小时，音质好，苹果手机可以显示单个和耳机仓的电量，我喜欢
做工质感：做工简单大气音质音效：这个价位的耳机音质算是不错了舒适度：塞耳朵里正合适，不疼，音质清晰续航能力：用好几天才用充电，很方便其他特色：便宜，实用，有质感
质量有没有问题不知道但是包装明显被拆过底下的防拆胶布完好上面的明显是被拆过的
耳机看起来不错 摸起来也有质感 带耳朵不疼 没有数据线用手机自带的就可以充电了方便的很 打电话听歌也方便 还能设置触摸方式
这款蓝牙耳机体验下来还是相当不错的,个人比较看重佩戴的舒适度，所以选择了半入耳的款式,虽然降噪没有入耳的效果好,但是这一款对低频降噪的效果还是可以的.对于我来说足够用了.手上有一个airport，可是没办法跟 windows电脑双设备连接,华为的这款，对于 windows设备和安卓设备的兼容程度是相当丝滑的.实际体验下来可以在不同的设备间相当迅速的转换.很赞。再加上这个店铺的价格，相当的给力。而且是全新未拆封的。相当满意的一次购物。以后有需要的还会来光临的。
做工质感：做工非常不错手感也非常好
音质可以，感觉声音通透，满足使用
里面有杂音，特别是当声音突然想起，比如提示音等，里面突然会有很大的电流声！！！
16年接触荣耀8至今，更换过多部荣耀数字机型。荣耀多年铁粉了，一直很认可荣耀的品质。NFC,红外，车机互联，青海湖电池，8.0版本操作系统，二代巨犀玻璃。手机配置各方面绝对顶级，最关键的荣耀不是缝合怪，同样的芯片配置，它的调教就是要比其他品牌用的流畅，久而不卡！这款魔术6外观真的很漂亮，背部的山峰图案，会随着转动，光线反射真的很惊艳。手机屏幕微微曲，真的很喜欢，直观感觉比曲面舒服太多。手机单手握持度，比mate6合适，单手操作极其舒适。耀耀领先，海阔天空！
拆开就有污点，擦不掉的那种
第二次购买了，续航能力杠杠的，买到家出厂的电量用了13天才开始第一次充电。音质完美，孩子说玩音游，延迟能力也很强。良心推荐！
京东快进一如既往的快，已应习惯第一天收快递了！性价比非常高。可以放心购买，做工非常精数，值得购买！跟描述的是一样的，很显高档，特美价廉，要买的朋友可以下单噢！包装好，物流快，价格实惠，比超市便宜多了。
做工质感：很不错，手感佩戴后耳朵的舒适度都很好音质音效：动听悦耳，听歌打电话都很好舒适度：非常好，体验很棒续航能力：日常使用完全没问题其他特色：收到的实物跟商品详情页面描述一致
游戏头戴式耳机好评语 1真的不错,声音效果好,音质清晰,听歌效果蛮好的,用来玩游戏也不错的哩,耳麦说话清，非常不错，好评
其他特色：外貌党爱了
音质音效：音质还可以，喇叭功效大，需要吧音量调低。
地球蓝很好看，也符合索尼的环保理念，耳机整体特别轻，久戴无负担，降噪和通透性做的不错，基本听不见什么噪音，总体评价很好，体验感拉满
做工质感：金属质感的外壳，打开后简约的设计理念，细腻精致的做工，这不仅仅是产品，更是时尚的艺术，让爱不释手。音质音效：声音像隽隽泉水一样优美，令人心旷神怡。舒适度：恰当好处，不偏不倚。续航能力：持久
这个产品无论从外观还是质量都是很好的，达到了预期值，值得一个好评。货真价实，客服很贴心，物流速度也很满意，整个交易过程很顺利，很开心的一次购物体验。
实在是懒得换了，运费要我出，自提点没有，修个锤子
到货后登录查询网址查了下是正品，做工质感不错，这个价位试听音质也不错，待机时间也行，美中不足充电没有数字显示电量。
音质特别好，电特别耐用。非常棒的一次购物。店家服务超级耐心。
做工质感：做工感觉挺好的！音质音效：音质也还行，毕竟一分钱一分货！舒适度：舒适度还行！续航能力：目前测试续航能力还不错！其他特色：京东自营的产品，值得信赖！漫步者在国内算的上不错的！
做工质感：很不错，耳机很小巧看着很舒服。音质音效：音质音效：这非常棒。舒适度：待着很舒服，待久了耳朵也不会痛，续航能力：续航时间长，用了6个小时了盒子还有点。 总体来说非常完美的一次购物，耳机带着没有出现耳朵不适的情况，耳机外观看着小巧，很美观。本人对音质要求不高，但是在使用过程中感觉音质也非常不错。
做工质感：整体还不错，细节上有待加强，特别是裂缝处明显不平整音质音效：对得起这个价格，和华为se那个比稍好一丢丢，没太大差别舒适度：盒子还不错，耳机手感差点，佩戴正常无不适续航能力：续航能力不错
一天之内从199变成179了，不给申请价保，第一次对京东这么无语
很不错的我很喜欢下次还来下次还来买的棒棒哈哈哈哈哈
无感佩戴，非常舒服。
宝贝收到了，与店家描述相符。做工质感：这做工质感很棒 白色的机身很好看音质音效：漫步者性价比非常高 这价位无敌了舒适度：半入耳式佩戴舒适续航能力：续航很强 好评
音质很好，很喜欢，不错的一款耳机
这耳机把手机音量开一格没声音，两格赛音响，还有，两格的时候就漏音了，坐你旁边就可以听到。有这声音，降噪都不用开，外界声音小了你耳机音量能帮你掩盖，说不定还能用这耳机把对面的音量压下去，外界声音大了开了也没用，你不如加大音量，用的久了迟早要聋
华为freebuds pro3最新上市，去年就想买2代的，后来因为其他原因没有购买。目前一直用airpods二代，因为经常坐地铁上下班，可能airpods2没有抗燥功能，不由会把音量增大，长期对耳朵听力有损伤。之前试听过同事的华为耳机，感觉抗燥功能非常好，这次双十一活动赶紧下单，简单听了下，音质等明显强过之前的耳机，使用一段时间再看。
好大一条缝，做工真不好
做工质感：连充电仓都很有质感，质量很好音质音效：音质很好，一打开立马连上蓝牙，很灵敏舒适度：耳机还算是比较大，入耳很稳固不会轻易掉下来，不过戴久也有点有异物感续航能力：买来到现在还没充过电，续航能力很好
材质偏硬，塑料感太强，呆着不是很舒服，但做得挺漂亮，比同价位的纽曼做得好看，但不如那个舒服，也不是经常听，为了好看，忍了
整体还算可以，但是漏音太严重，开一半音量隔两米都能听见。音质方面和入耳式没法比，就是在耳朵上挂了个小音响。佩戴方面相当舒服了，我戴眼镜带这个也完全没问题，没有什么不适感，荧光绿这个也是相当漂亮的。降噪的话，开放式耳机就不要考虑这一块了。
还不错这个价位目前使用我是比较满意了就是有的时候会蹦蹦的响几秒不知道什么情况
收到了，马上试听一下，真的太好了
打开rog效果耳朵有点麻麻的 音质也没想象中那么好 申请换货客服说耳罩部分都是绝缘的 那好吧 可能是我的耳朵出了问题 在京东这是我第一次遇到这么差劲的购物体验
音质表现非常出色，无论听音乐还是观看电影，都能提供极佳的听觉享受。佩戴感也很舒适，完全没有任何不适感，还能有效隔绝外界噪音。此外，耳机的续航时间也非常可观，可以满足我一天的使用需求。,续航能力：戴着跑步一小时，续航不错 外观材质：黑色炫酷，比较潮，手感不错 佩戴感受：戴着还是比较舒服的，不容易掉，比一些千把的耳机好用，音质不错
用过的二手货
耳机非常精致，颜值超高。之前买过飞利浦的其他电子产品，耳机还真的没尝试过。这次到货之后赶紧用了一下，发现音质也相当的好。综合来说，性价比很高。
耳机很好，不到两百的价位，本来就是华为的耳机，跟华为手机也是很好的适配，音质什么的我觉得也挺不错的，盒子还有耳机的质感也很好，不是轻飘飘的塑料，不错不错
舒适度：适合运动不会掉
好评，有问题直接换货。速度很快服务很好 值得肯定，下次单子产品还是选东东
价格美丽，声音也很大！
质感不错 音效也不错 电池很抗用 非常的不错 物超所值，很喜欢，很给力大品牌值得信赖 这个品牌的耳机确实不错 非常给力，之前买过别的耳机 用一段时间 电池总没电 听朋友介绍才买的，果然很不错
一点用没有
不错的蓝牙耳机值得大家购买，强力推荐赞赞赞，真心不错的，一如既往的好用，买过好多次了。真心不错的。性价比超级高，很不错的购物
是正品，非常喜欢，音质非常好，这种入耳式的特别适合我，其他的耳朵放不住，带着也非常舒适，值得推荐，等用一段时间再评价怎么样，
第一次卖的品控不是特别好，但是京东自营的售后非常nice，检查后确实有问题就毫不犹豫就给我换了，自营售后真的不错
我拿出来的时候左耳机的绝缘片被撕掉了左耳机的电量也只有80，感觉像是二手。
音质音效：不错，清晰
耳机超酷的，灯光也很炫酷，带着也很舒适，不勒头，还可以调节头围，很喜欢，客服小姐姐很耐心解答我的问题，点赞，快递也超级给力，整体来说很满意，棒棒哒
非常非常的差，好吧。发过来的是个坏的
耳机收到很快，高大上。音质很好，语音清晰。最爱体感操控，骑车时可以解放双手，买过的最好的蓝牙耳机。
很好很好很好哦 很喜欢 手感很好 音质也很好 超级棒哦 强烈推荐各位买！！！！！跟某果一样
值得购买的产品，做工非常精细，比想象中的好，推荐大家尝试比平时要便宜，囤了不少，特别特别满意，超级好看，客服很有礼貌，很客气，良心商家，支持！
耳机拿到手就迫不及待的打开了，拿到手质感满满，戴在耳朵上试听了一下，音质很好，降噪的效果很不错，续航也不错。戴上去以后耳朵也没有不适感，很舒服，耳机的颜值也很高，总之很满意。
质量不错，携带，佩戴都很方便，音质也很好
宝贝确实很棒，个人非常喜欢，朋友也说好来着，推荐购买。不论是音质还是音质，都特别好，真的跟有些比较起来，感觉不一样，可以试试。
音质音效：声音不仅大而且音质非常好！做工质感：做工比较考究，科技感很强！
包装比较细致，打开之后，非常的精致非常的小巧，白色颜色好看，耳机非常的有质感音质超强降噪能力特别好，连苹果手机也很好，第一次买这么贵的耳机，音效真的是名不虚传，续航能力有待考究，希望能够用住，质感真的超级好。
耳机续航能力还不错，充电盒的充电速度也很满意，最惊艳的是耳机的降噪功能，戴上耳机世界都安静了！必须给售后服务人员一个好评，反馈迅速，服务态度很好，赞！
包装完好如初，物流极速，京东平台质量保证，做工精细质感丝滑，音质效果非常不错，佩戴舒适，续航能力强，非常满意的购物体验，继续支持京东
耳机已经收到了，包装的非常好，而且很精致，音质很清纯。
听歌音质一般，通话不错听得很清楚，待机还可以最近很少出门没用完过，具体以后用完才知道，是我喜欢的挂脖子上防丢
耳机不是新的，被人用过，体验差。
音质音效：音质没的说
和上一代没多大区别音质效果一般？
舒适度：不夹头，很舒适
挂耳式不堵耳朵，带着音质清晰，给老妈买的，挂耳式不容易丢，佩戴也方便，带耳朵上很轻，也不夹耳朵，挺不错。充电仓有显示，没电一目了然。
使用十天后评价:很专业的耳机，尤其是佩戴的舒适性和安全性，长时间佩戴，耳朵再也没有插入式的不舒服感觉，打网球，跑步佩戴完全放心，尤其适合开车，出差等，再也不担心耳机什么时候不在了。理想中的产品，质量不错，物流也很快，值得点赞！
上一个耳机坏了，这次看到京东秒杀活动果断买了。家里电子产品基本都是京东买的，送货很快。耳机很漂亮，只喜欢这代的形状。好评
我真的非常喜欢它，非常支持它，质量非常好，和头家描述的一模一样，我非常游总，我真的很喜欢它，他完全超出子我的预期，发货速应非常快，容服态度非常好，真的很满意，妤评好评
头天晚上下单，第二天就到货啦，京东真给力。 这个小蓝牙耳机，音质效果很棒，山水是老牌子，真心不错
快递很快，当天下单，下午就送到了，京东物流真的很棒，包装盒也很厚实，保护的很好，边角都没有磕碰。耳机的音质不错，降噪效果也很好，一等一的效果。
舒适度：戴久了可能有点卡因为戴眼镜的原因吧
挺不错的，耳机很有质感，通话清晰不卡顿，有弹窗做工质感：整体包装，耳机都很有质感音质音效：戴上以后外面声音确实小不少舒适度：我的耳朵小，戴起来不累续航能力：刚拿到手还没有试出来
连蓝牙播音有严重延迟，无语死了
很好用，音质也很不错，刚开始用，体验不错，特别是音质。戴在耳朵上几乎无感，没有任何不适的影响。很轻巧，跑步骑车应该都很舒服，如果能有内存，把自己喜欢听的歌曲导进去就更好了。
发货很快，包装的很好，价格也特别实惠，还有这么多功效也是不错了，值得购买这个是真的好，材料和做工都特别精致，做工真的非常棒，我觉着我可以推荐给我朋友买不错，喜欢，性价比高，以后会经常光顾客服服务态度很好，快递也不赖，希望老板生意越来越好！！！
连接稳定，续航给力，音质也不错，特别是通话的发送音质确实比很多杂牌甚至别的大牌好的多，跟直接用手机打电话基本没任何区别，别人完全听不出来是在用耳机，性价比非常高！唯一的缺点是戴着有点硌耳朵，把那个硅胶套去掉会好很多，倒也不至于会掉出来。
199值了，虽然是荣耀亲选，功能多有弹窗，还有ota更新还有个酷狗定制音效，相当于白嫖一个蝰蛇全景声音效，属实很不错哦！
颜值也高 有姿态感应，主动暂停，触控操作
东西不错，很精致，音质效果还可以
耳机很漂亮，声音通透清澈，佩戴很舒服，耳朵不疼，重点是待机时间长，通话清晰，会关注漫步者的
不是正品，是水货，便宜不是没有道理的。
质感非常棒，最近使用下来音质也很不错，可惜好像没有降噪也是美中不足吧？延迟也很低，王者什么的都是很舒服的，吃鸡的话有半秒多的延迟吧，总体来说是非常适合小年轻的一款耳机。
耳机很轻巧，佩戴非常舒适，价格也不贵，只不过用的不是一加手机，有些功能可能用不了，但是试听了一下音质很好，主要用来听音乐也够用了。
做工质感：做工质感来说还是很舒服的，戴上去也没有特别的不适感。挺舒服。
越南产的，一点点缝隙不影响使用，音质还可以，想要降噪的还是上pro做工质感：轻微缝隙音质音效：中等舒适度：非常舒适续航能力：上下班路上用，可以用一周左右
音质清晰无杂音,通话效果,不错,戴着很舒适,耳朵上没有不舒服的感觉,产品做工精致,外观设计好看,无线连接稳定,续航能力出色,让用户更加专注地享受音乐,值得拥有!!
耳机音质不错，入耳设计，沉浸式的感觉，一点也不漏音，带上感觉沉静其中了。
品控差 已申请换货！
音质音效：非常好舒适度：完全不会掉 跑步也不会 带着很舒服续航能力：续航能力很强 充电也很快做工质感：做工精致总的来说 绝对值这个价钱 购入不亏
快递是真的快 ,昨晚下单隔一晚上就到了 ,与商家图片上的一致 ,还可以吧 ,反正比之前那个蓝牙耳机要好,有音乐和游戏两种模式 ,还是非常不错的
颜值很高，声音也不错！很喜欢！
包装很好，颜值不错，质量也没有问题！能听一周不用充电，音质也不错
真的很难不爱！！！
东西比我想象中的还要完美，十分给力，值得入手已经多次购买了，家庭必备，购买价格实惠，送货速度很快，包装也很精美发货很快，包装的很好，价格也特别实惠，还有这么多功效也是不错了，值得购买宝贝收到后很满意，外形颜色也很喜欢，挑选好多家，果然没看错，希望把好物分享给大家
耳机很好用，苹果大品牌值得信赖，质量也很好，音质都是杠杠滴，而且京东自营买的也放心，错不了的大品牌，很好，绝对的正品，好用！！！
做工质感：做工yyds的有新货了，记得通知我东西好便宜，质量非常出乎意料，下次还会来的好卖家，继续关注！音质音效：质量非常好，真出乎我的意料，包装非常仔细，非常感谢，祝生意兴隆！舒适度：耳朵没有不适感续航能力：先充满电回头再试。
经过多家平台测评分析，最终确定这款耳机。昨天晚上在京东自营挑选的宝贝，今天一早就送货到家，真心快。送给妈妈的礼物，妈妈也是第一次有无限蓝牙耳机，平时就比较喜欢听音乐，和之前家里的老耳机对比这款耳机音质真心很不错，最重要的是不入耳式对于长时间佩戴耳机不会感到疼痛，对于耳道伤害也比较小，平时走路带耳机也会也比较安全。
质量非常好超出预期，音质杠杠的，连接速度超级快。这玩意一分钱一分货，确实不错，比起入耳式的耳机听下来要舒服好多，续航能力也不错。
挺好的，按键也挺灵敏，声音也无杂音，就是声音比较小，还有快递太慢了
生日小礼物，做工还是很不错的，音质楚听还不错，期待后续表现
京东购物方便快捷，价格美丽，国内网购，对比全网，还是京东品质放心一点，运动耳机，还是选择漫步者，家里PC端一直在使用它，五年不坏，根本不会坏！担心电器老化，故换新，希望这次耳机不能再搞掉了，
一分钱的蓝牙耳机不错，挺好的。我听了五个小时还有电呢。
昨天到的昨天晚上就带着去游泳了在水下的时候 音效非常的好听得很清楚也不会感觉耳朵痛！体验很好！
形状还是手感各方面都非常符合我的需求，耳机外观好看，做工精细。佩戴后效果很好看。朋友都说好看，使用非常简单，音量非常清楚，开车时候再也不怕车载蓝牙那么大的音量。佩戴后效果很好看，朋友都说好看，很有大牌耳机的范儿。
之前一直用AirPods，这次换了遥遥领先之后买了配套的耳机和手表，感觉非常不错。和苹果耳机相比一点都不差，降噪也可以，性价比很高。
戴着舒适，运动不会掉，很牢靠。续航方面满电最大音量可以接近四个小时。刚买回来充满电用了三天了，充电仓只用了百分之十几的电，不得不说这次购物感觉挺值得。本人亲试实测，推荐！,客服态度也很好很耐心，问了好多问题都一一解答。
很轻，戴起来很舒服，音质也不错，降噪效果也还可以，线也够长，买来学习用的，不错，推荐大家购买！比无线耳机稳定性强，不用充电，省事！
每次都要开了蓝牙和定位。。
这款耳机真的非常好用，音质清晰无杂音，物流速度也很快，非常值得购买。买来送给媳妇，她很喜欢。充电速度也很快，比普通的某品牌耳机好用多了
各方面都挺不错的，快递隔天就到了，非常轻，适合长时间佩戴。一开始开灯耳机里有底噪，但是关灯用了一段时间后，开灯也不会有底噪了，误会解除。这一个礼拜暂时非常满意。
质量非常好，与卖家描述的完全一致，真的很喜欢，完全超出期望，发货速度非常快，包装非常仔细严实。物流公司服务态度很好，运动速度很快，很满意的一次购物
价格和耳机质量相配，连接挺快，听音频的时间也不错，总得不错。提个建议，耳机太小，又带有磁性，从耳机盒拿出来得抠半天，很不方便。
做工质感：质感不错，外壳的颜色我很喜欢音质音效：音乐效果质量都不错，舒适度：舒适度也可以续航能力：目前续航能力还行，第二次购买了其他特色：外壳很小清新，耳朵也不会痛，充电快。
耳机很漂亮，音质也不错，送的保护套特别可爱，物流很快，上午下单，下午就到了
音质非常不错，物流也很快，一流的客服。服务态度非常棒，有不懂的地方给解释的很清楚
做工质感：美观大方音质音效：OK舒适度：OK续航能力：超级棒其他特色：值得购买
产品质感很好音质不错操作简单，客服回复问题很快态度很好。
快递速度很快，拿到手就忍不住戴上了，音质我觉得很不错，续航也很久
这个价格的耳机也是可以的，性价比很高，从购买人数就可以看到，挑选了好几款，最终选择了这款，产品蓝牙连接很快，而且音质也很棒，游戏电影没有延迟，体验感不错，值得推荐
这款耳机真的是我近期使用过最好的一款。它的音质非常出色，能够带给我极致的音乐享受。同时，它的舒适度也让我感到非常满意。即使长时间佩戴，我也不会感到任何不适。 这款耳机的价格非常合理，相对于其卓越的音质和舒适度来说，简直是物超所值。
舒适度：这种类型款式很喜欢 带久了耳朵不痛 以前那种硬的
非常好的产品，物美价廉，挑了好久才买的这款，整好京东搞活动，便宜，棒棒哒。截止到现在用了半年多了，没有什么问题，特别方便。2只耳机可以轮换用，带电量也是可以的，不过我平时用的也不多。支持京东自营产品！
做工质感：手感不错音质音效：nice舒适度：耳朵没有痛感续航能力：暂时还没充过电
耳机包装精美，音效非常棒！配带也很舒适。
做工质感：磨砂质感，摸着舒服音质音效：音质音效：较 好舒适度：小巧，戴着很舒适
特别漂亮，有质感，性价比很高。之前都是买bose，现在发现华为很好，之前买的白色的充电仓弄丢了，重新买一个。在京东买东西有保障，省心。
整体质感非常好，做工很出色，耳罩的大小正好，收纳也很方便。戴上后降噪效果那真是名不虚传，业界第一名副其实，音质也相当不错！好评！
上午收到新耳机，整体质感，试听了一下，音质很有立体感。物流快，提前了一天，服务态度好
很精致的两枚小可爱，颜值超棒！音质简直和原装苹果耳机一模一样，降噪效果非常好
应该是真的很好用，给我男朋友买的，第一个已经用的裂开了，还在用，又买了一个新的给他。第一个好像是用了好几年了，感觉性价比非常高！
泰裤辣颜值很高音质清澈通透，低音细节还原的很好，电视耐用续航完全足够，佩戴起来是软绵绵的，感觉非常舒服，也很透气，质量做工点个赞非常棒
音质音效：在游戏耳机中数一数二
花再耳机好用。以前用苹果太贵了怕掉，就买了专业做音响的漫步者无线耳机！值得推荐！买了个耳机壳好漂亮！用起心情非常好！当时华为这些对比了一下，最后选了漫步者，音质还是可以，主要是听英语做听力！非常好
刚买的新机外观就有瑕疵脏污直接擦不掉
其他特色：方便，稳定走路不掉落
颜值在线，外观小巧可爱精致，迷你盒带着很方便，质感非常好，听着音乐很舒服，这个牌子的种草很久了，趁活动下手非常划算，五分好评。
耳机很好，通话清晰，听歌音效很好
用了10天坏了
给家里老人用的，平时看手机视频听听，主要是看着做工不错，戴在耳朵上也没啥负担，不会像以往的耳机塞久了耳朵里面会痛，适合长时间
包装物流都不错，发货也是相当及时。降噪比果子与大法要差，但可以接受，地铁与嘈 杂环境也算能应对，但这款的透传太舒服了， 个人感觉略带助听效果主要奔着与手头的 华为手机全家桶配合入的，再加上有限定加 持也就不犹豫了话说大青龙还是很nice的
看了摸老师推荐 直接入手了 健身的时候用 很不错
做工质感：很满意
体验了好久才来评论，苹果我的耳机做的真心不错，适合我个人的审美，喜欢，音质也是相当棒，无可挑剔，爱他就拥有它吧。价格也不不会太贵。
换了好多个才相中了这个蓝牙耳机，前几个塑料感太强了，这个虽然小巧，但是还是很有分量的戴上去也很紧不容易掉，两只耳朵有吸铁石可以吸在一起，音质也很好，总之非常 这个商品的性能真是令人惊喜！质量上乘，使用起来非常顺手。卖家的服务态度也很好，及时回复我的问题，并解决了我的疑惑。
服务非常好，售后可靠！音质音效：音清晰不错舒适度：舒服续航能力：超棒！
朋友推荐的，音质非常好，推荐哦，性价比很高
非常小巧，方便携带，音质清晰，充电较快充一次电可用几个小时，非常适用，想买的推荐入手。
颜色，样式都挺好的，拿到手就迫不及待试了试，音质蛮不错的，特别低音很给力，值得入手。降噪效果也很不错。耳机隔音效果也不错，不会影响旁边的人。
佩戴非常舒适，没有夹耳朵的感觉，外观也很有质感。音质非常出色，比之前买的100多的耳机音质好多了，驱动还有非常丰富的音质调节功能。
早上下单，下午就到了，简直太方便了，希望不要降价了，不然买回来太不划算了，蓝牙连接很方便，也很简单。好评好评，完全好评。
耳机收到，音质很好，续航能力强，中午收到下午试了一下听了四个多小时，带了一下午耳朵没感觉痛，物流挺快前天晚上下单第二天中午就收到了，以后会再次光顾的
戴上瞬间感觉世界都安静了，非常nice，我耳朵比较木，听不出来音质咋样，但直观感觉插上线的话会好很多
耳机非常不错，灯光很酷，连接也很快，延迟低盒子也很完整，总体来说非常棒
降噪效果特别好，外观颜色也好看，拿到手里小巧精致，音质音效：音质在这个价位段也是杠杠的舒适度：戴着特别舒服做工质感：做工质感也很用心
价格便宜，音质不错，可以aop控制很方便。价格便宜，音质不错，可以aop控制很方便。价格便宜，音质不错，可以aop控制很方便。
产品收到了，包装很好，打开后很惊艳，，试了一下音质，good，非常清晰还降噪。关键跟小巧，方面携带。设备连接也个快，不卡顿，价格美丽。
38小时长效续航，还是蓝牙5.3连接，支持杜比全景声，双麦克风降噪，颜色也非常耐看，上手手感很好，音质也没啥毛病，关键价格还便宜，才一百多。
安装驱动崩溃，客服上来就是重装系统，一点职业素养没有，谨慎购买
龙年限定款的华为无线耳机太惊艳了，龙年限定的包装盒很好看，青色的耳机很好看！耳机的降噪效果也非常满意！京东的发货速度非常快！特别满意！
音质音效：可
耳机很好用，不用担心掉下来，连接手机很快。正在煲，看后续使用情况。
苹果耳机音质不错，音质也很好，听歌也很清晰，佩戴舒适轻便，听音乐接电话都很方便，通话流程，不会延时。戴时间长了耳朵也不会痛。
是很舒服的，不会掉，对于耳朵很小的我也十分舒服殴，很满意诶，小小的好可爱 第一次购入耳机选择了漫步者 是对这个品牌的足够信任 事实证明没有错付诶 冲冲冲
舒适度：一般般头大的有点闷
非常非常好!第二次购买了，这是我用的最久的耳机，之前那个坏了就重新来买个一模一样的了，颜值很高，价格也还不错，值得推荐!
华为耳机的音质让我印象深刻，而且设计人性化。
续航能力：电池能用8个小时左右
做工质感：做工精细，手感很好音质音效：音质清晰流畅舒适度：入耳很服帖续航能力：续航能力强
做工质感：这款耳机做工很漂亮，手感舒适亲肤音质音效：这个价格的耳机音质肯定不能挑剔什么了，不过性价比真的挺好的舒适度：舒适度还可以，长期佩戴应该对听力的影响能小一点续航能力：续航还可以，听歌能用一天吧
给我的感觉挺不错的，造型简约，品质也都满意。整个耳机戴起来很轻便，而且也不容易脱落，音质可的，听歌很好！整体还是挺满意的
一直想换个抗噪的耳机，而且对耳朵友好，戴久不难受的，选了很久，终于等到，也是看评价推荐，没想到倍思出乎意料的好，性价比高，戴上果然降噪，而且贴心送了许多耳套，非常满意
这款做工质感：做工精致 小巧便携音质音效：价格便宜但音质没有降低，音质表现均衡 舒适度：听歌三个小时带上耳机舒服没有胀痛续航能力：充电十分钟可以用两天
这个耳机买了好几个了
滑盖操作方便，外观好看。续航能力非常好，降燥效果明显。触摸操作反应灵敏。佩戴也挺舒服。冲着同传听译功能去的，使用下来功能的确很强，已经能满足基本的沟通需求了。双十一优惠力度大，非常值得入手。早买早享受。
其他特色：一般般吧，没有很好，样子好看
舒适度：一级棒
音质确实不错，从mblu blus换到blus2，音质有明显提神，耳机也更加轻盈。连接也更快速了，游戏模式的低延迟是真的爽，打游戏戴耳机再也不用慢半拍。颜色也非常清新，希望魅族以后能够有更多更好的产品呈现给煤油。官方正品，降噪效果真的旗舰，颜值也超高，物流贼给力，三天就到了，毕竟200多要什么自行车，音质对的起这个价位不算太拉，主要是降噪功能确实不错买来就是摸鱼用的，认真听歌的话建议预算往上翻几翻。
音质音效：无法形容，总之算优秀！
耳机也太好用了，出去逛街吃东西也很享受，音质效果特别好这种不入耳式耳机带久了耳朵也不会疼，在跑步运动也是不会掉！
快递极速，图片货和实物一样。音质音效：优美做工质感：漂亮舒适度：好，好
做工质感很不错，戴起来也非常舒适，续航能力非常强，只是音质和音效还可以再改进一些吧。整体感觉非常好，左右可以随意互换，带起来非常方便，还可以查找，这些都是我想要的功能。买了一个黑色的，又买了一个紫色的，强力推荐。
做工质感：非常棒
支持国货从我做起！华为的产品越做越高端，价格友好。这款耳机做工精细，设计合理，音质好，重低音非常震撼。祝华为公司越来越强大！
做工质感：外观小巧可爱，耳机很轻，带着挺紧的，不容易掉音质音效：音质音效：音效一般般，降噪功能还不错，总体声音偏小 舒适度：不错，贴合度挺高的，带着舒服续航能力：这个暂时还不错，后面就不晓得了，还没充过电,用了不到三个月的时间，陆陆续续问题就出现了，现在申请维修，邮费还要自掏腰包。第一次买这个牌子的耳机，真的有点失望了看看后期维修怎么样
音质音效：漏音
价格合适，物流给力，效果理想，值得推荐。价格合适，物流给力，效果理想，值得推荐。价格合适，物流给力，效果理想，值得推荐。重要的事情说三遍！
公司年会的奖品，对比了专卖店还是京东线上合适，声音效果很好，只要打开耳机盖就可以非常快的连接上，电量使用很感人，充一次电可以用5天左右，马上用上了可爱的耳机套
颜值很高，奶白色很好看！耳罩软乎乎的，大小合适，不压耳朵，戴着很舒服，头顶位置也有缓冲棉，戴久了不会疼，几乎一整天都带耳机的高强度耳机党很满意因为入耳戴太多了耳朵疼所以买了头戴www，降噪效果对我来说是够用的，放音乐降噪基本能隔绝环境音，可以连两个设备，手机平板不用来回切换很方便，音质方面不太了解所以不好贸然评价，我个人是满意的，延迟方面也不太了解因为不打游戏。
用了几天才来评价，耳机充满电之后能用七八个小时，充电仓充一次电也可以用三四天，比我的预期要好！目前用着很满意！
做工质感：摸起来很舒服，带上很帅
原版降噪空间音頻秒连接等；顶配Pro2耳机很好，做工很精致盖子很契合耳机放回充电仓也有磁吸功能。接打电话和听音乐方面都很好，声音都很清晰的，音质都很佳。耳机上还有指纹触控使用很方便，一只手就可以调音量了，终于买了一款自己钟意的耳机啦。
终于找到满足锻炼需求的耳机了，不入耳不会吵得耳朵疼，边锻炼边能关注到外界环境，不会被彻底隔离。而且不是入耳式的，不担心跑步运动会掉，完美满足锻炼需求
续航能力：续航很nice
需要购买后每天看他有没有降价，不然降价了也不保价，强制性的
1.首先降噪效果很好，比app降噪明显更好。2.低音非常棒有轰头的感觉。3.有些高音略有一丢丢刺耳，需要再优化一下。4.做工有待提升，一只缝隙基本看不出来，一只缝隙比较明显。总结：的确实一分钱一分货，旗舰的整体效果比几百的耳机好太多。
其次，它的外观设计被称赞为硬朗且人性化。耳机仓的颜色耐用，不易磨损，而且耳机仓的设计风格相比圆润的耳机仓更具独特性。
东西是真心好用，无论是音质还是品质都无可挑剔，心动的不是价格，而是质量和品质。缺耳机用的不用犹豫吓到。我只能说这已经是我买的第二个了。
做工质感：非常舒适音质音效：低音清晰舒适度：睡着听耳朵不痛续航能力：一次电三四个小时
宝贝收到，小巧轻便，外观特别好，没有色差，和图上的是一样的。低音浑厚，音质清晰，质量也是相当的好，性价比高,做工过关 配对也很快 连接稳定，而且电量也很给力，十分耐用，物有所值，值得拥有。小小的看起来超级可爱，真的是物美价廉啦，客服有问必答，态度值得好评。
做工质感：很好，已经第三次买了，前面的不小心丢了，很可惜音质音效：比较好，很好用，很喜欢舒适度：比较舒适，带着方便，很不错续航能力：比较耐用
这是我用着最有性价比的耳机，带着非常舒服并且样式简约，便携 音质也不错，大小也是完全够的，说真的哈想要买好耳机但是又怕太贵的，你完全可以选择这款耳机，真的性价比
做工质感：比之前买的要更大，质感和条纹的装饰也更好看，更高级些。音质音效：音质很好，刚试了一下，没有电流等杂音，重音也不错，漫步者这品牌用了6年了，音质方面个人很满意。舒适度：和之前的一样。没太大差别。缺点就是如图所示，充电口没有保护，之前买的充电口都有保护的胶塞。这新款怎么就没有了？实在差点意思。
服务很及时
做工质感：缺一点点高级感，个头比较大音质音效：对得起这个价格，低音不明显舒适度：入耳感觉还可以，稍微松，可能是我耳洞比较大续航能力：强，一般45小时内啥问题，带上充电仓的续航，支撑10小时应该问题不大
舒适度：耳机包裹的非常好，非常舒服
做工质感：挺重的 很有分量音质音效：在这个价位做的是非常不错的，音质各方面也没有问题舒适度：带了三个小时感觉不累续航能力：充满电可以用很久
灵敏度：耳机做得很好，基本无延迟，都是实时反馈的。
包装很完美，颜值很高，感觉物超所值！客服也非常耐心细致，发货快物流给力，以后还会再来音质效果良好，外壳很可爱
不愧是大牌，没有辜负我的原则，音色很好，很满意，颜色也不错，续航时间长，适合各种场景！
还行吧，降噪可以，音质一般般
苹果手机真的很多功能只能用苹果耳机才能匹配，佩戴舒适，没有说很不舒服，续航蛮久的充电也快，音质可以的，没有任何杂音，整体都很好而且产地也是很安全。
耳机很好用，夹在耳朵上一点也不疼，很舒服，音质清晰，可以好好学习和运动啦，很满意它，还可以连接电脑和手机，非常方便！！！
园世的这款骨传导蓝牙耳机非常的好。做工精良，细节处理的很到位，按键灵敏。戴上很舒适，没有压迫感，运动时不会掉落。无论听歌还是接打电话音质都很清晰，音效很好。自带内存，可以下载自己喜欢的歌随时听。附送了一些小礼物，很贴心。价格很亲民，性仫比突出。
没问题的，可以买
已经收到了很久了，也使用一段时间了，连接速度很快，电量也很耐用，音质清晰无杂音，入耳式很舒服，不会有异物感，华为值得信赖，国人骄傲！
首先评测外观做工质感是非常非常的人性化，设计一流，先上音质，顶瓜瓜的，无论高中低音，非常到位，对耳朵久用不会疼，美中不足音量及控制方面有些不足，是一个短板吧。但也不会影响使用。
凌晨下的单，下午就收到啦，这个音质这个价格简直完美，抱着试试看的态度买的，绝对可以，用一段时间再来反馈
有电流声，歌听到一半直接沙哑
不错！这是一个好评模板。因为本大佬很懒不想每个产品都写好评所以特地写下这个模板，以前不知道评论可以涨积分，现在才知道好评的重要性，妥妥的每条都来评论下，赚积分，下次还能抵。现金用。评论80个字以上，可以得到50个积分，我无论买什么东西都会把这个段话复制粘贴下凑够字数。这是第N次在网上买东西了，棒棒棒，东西便宜而且质量好，物美价廉，买的放心，用的开心，感觉都买，上瘾了，买买买，根本停不下来，东西品种多而且又特别全，划算方便，而且实惠，包装很好，而且没有任何损坏，会一直支持下去的，服务还可以一超级好用，好评，下次再来
目前还不错啦，音质有保障，
非常好用！音质好，戴起来轻盈舒适。原来有一副无线耳机，因长年有游泳的习惯，觉得还是要骨传耳机，游泳才不无聊。结果买了骨传后，直接无线耳机不想用了，走哪都用骨传的。蓝牙和MP3模式切换很方便，总之很好用。再者要表扬客服陈凯，非常耐心，感受到高品质的同时，也感受到高质量的服务！感谢！
两百不到的价格，本以为效果也就那样了，没想到出乎意料的好。降噪超出预期，快捷手势甚至可以调节音量切换降噪，打开降噪后整个空间安静下来，更加突出了音乐的成色。待机也非常满意，基本上听俩小时还剩80以上厉害厉害
这是有消费卷才买的，包装简陋，一股浓浓的山寨味，到手后拆开包装，耳机全是划痕，只能马上申请换货，换了图1还是多少有点划痕。但是至少比原来的好。赞下京东，换货速度很快，第二天就送到了。只是这耳机品控，这是实力劝退，以后也不敢买联想的耳机了
宝贝心仪很久了，趁着优惠，赶紧入手，是正品，包装也非常的好，没有破损，质量也是没得说，和手机适配度很高，这个价位比那些杂牌的耳机更好
外观完美，音质不错，一次开心的购物
之前一直心心念念漫步者的蓝牙耳机，昨天我就下单了，今天我就拿到手了，耳机包装严谨没有任何问题，音质清晰没有杂音，就是耳机待久了会疼，续航能力还不错，游戏还没有体验过希望也不错，不要让我失望
怎么会有这么好的事，1分钱还包邮，买到了，真的很好，我也不知道为什么
物流速度真的是没话说，就是一个字：快。商品从外包装来看非常高档，真是一分钱一分货，贵有贵的道理非常满意，材质做工非常好，而且百搭，手感也很棒，非常nice，实用性非常强，赞宝贝收到了，质量很不错，包装精致，材质优秀，比想象中好，送礼自用非常合适，下次继续购买
非常舒服的真无线耳塞
蓝牙耳机戴在耳朵上舒适度挺高的，也不会掉。开盖就能和手机连接上，反应非常敏捷，通话和听歌音质都非常不错，没有中断的情况，声音清晰无杂音，效果挺好的，体积不大出门带着挺方便的，值得入手。
APP：功能可玩性高
耳机收到，用了一个多月了，听起来音质非常非常不错。样子也很漂亮，待机时间长，点赞,使用后效果很好，后续如有需要机会继续选择这个品牌产品
说实话 体验很差 音质属实一般 用数据线声音很小 而且音质和蓝牙没区别音质音效：一般舒适度：有点夹耳朵 不知道是不是我的问题续航能力：还不错
耳机颜色外观不错，重量也感觉不出来，没有挤耳朵的感觉，音质对的起这个价位，解析力比同价位要强，资金少的情况下认准漫步者就可以了。
主要是因为打吃鸡，那些声音定位混乱导致我不得不换耳机，比我上一个西伯利亚音质差一些。进入游戏后定位正常，重低音偏重。可能合适游戏吧。音量不不算很大。比较合适游戏，佩戴舒适程度适中等水平。灯光效果几乎不用，建议厂家在产品实用性下多功夫。
很好用 质感特别好 而且包装也很严实 京东永远的神 隔天就收到了 简直太太太喜欢了 我觉得这个耳机是买过最好用的了 打游戏音质很不错 不知道可以用多久
宝贝收到了，同等价位性价比最高，完美！
正品，音质够听，只是声音有点小。不压耳朵，这个价钱没买错
做工质感：荣耀值得信赖音质音效：耳机很好舒适度：好续航能力：35小时足够其他特色：京东自营一直是我的购物首选
买了好两款，都很好用，没有异味，质量好！值得回购，除了可以游戏娱乐，也可以做英语听力用，操作简单，小孩可以自己操作，效率高。
一直都很喜欢华为的产品，当然 他也不会让人失望，女孩子真的对这种好看又好用的产品毫无抵抗力，尊嘟好喜欢，音质超级好，续航能力足够用，呆在耳朵上也超级舒服。
今天刚收到 插上不充电 开机也 开不了 假东西 这是造假吧
耳机音质听着不错，连接很稳定，走出几十米依然没问题。续航搭配充电盒开最大音量用一天也没问题。降噪效果也不错通话很清晰
耳机很好，做工很漂亮，比想象中的好太多了
这一款耳机感觉还是很不错呢 戴起来感觉比air要紧一点 ，但是比air要多了很多功能 ，音质的话感觉还可以吧 ，主要是颜值比较高吧 ！
做工质感：可以 挺高级的音质音效：可以 挺清晰的舒适度：一般般 不过比一般耳机好续航能力：这个很不错，几分钟就能用几个小时其他特色：价格也比较合适可以买一个 比较好用的一款耳机
刚收到就迫不及待打开了 这款耳机颜值很高 音质清晰 续航也很不错 包装精致 长时间佩戴耳朵也不疼 没有什么不适感 性价比超级高 很值得购买
耳机非常便携，续航很长，不错
做工质感：外观很好音质音效：效果很好，不伤耳朵舒适度：感觉很舒适续航能力：续航能力比较长其他特色：做工精细，外表很好，很喜欢的一款耳机
做工质感：质感不错
漫步者老薛同款，物美价廉，做工质感顺滑，音质流畅自然，续航里程较长，甚至持续一整天，赠送的绿色小恐龙壳可爱又防脏，先到先得哦！
做工质感：磨砂质感小巧可爱，很棒音质音效：音质清晰舒适度：入耳式的特别稳固，跑步也不会掉续航能力：两天了电也没用完
还是不错的，小巧干净好用，连接很快速，一打开耳机盒子就连接上了，连接的非常迅速，听声音效果还行吧，一般般，感觉头有点大，要是头再小一点，像小米2air那样就更好了
产品使用没多久，左耳机充电故障，山水售后服务很好，马上安排免费换新。
耳机狠好用，声音清昕，不伤耳，方便
重量非常轻，续航很强，使用起来非常奈斯，延迟很低，基本无感，打游戏带着很舒服，价格很便宜，真香耳机，闭眼买就行了，yyds
做工质感：做工质感很好 是我喜欢的紫色 很好看 握感也很好音质音效：音质音效很好 这个价钱质量还这么好真的很不错
老人要住院治疗，没啥娱乐节目也不能出去散步，打算听小说消磨时间，但又怕影响他人，就给老人买了一个耳机，音质还不错。
买了好久忘记评价了，这是带起来很舒服，不压耳，音质性价比我就不知道了，我第一次买这种耳机，是用来打游戏的，平时也没有听音乐的习惯，但我觉得打游戏还可以。
做工质感：质感满满，耳机很轻，关键摔了几下啥事音质音效：非常棒，隔音效果也很好舒适度：舒适，质量很轻，基本没感觉续航能力：长时间续航，几个小时没问题其他特色：很棒，颜色也挺好的
太赞了！给朋友试了一下都惊呆了这样的耳机竟然有这么好的音质，而且戴上之后一点感觉都没有，特别舒服，待一下午也不觉得累。
做工质感：已经买了很多个了，做工质感是没得说的，挺好。音质音效：也是很好的，反正我没有听出来有什么问题。舒适度：不要太长时间带，还是很舒服。续航能力：大概可以用十个小时吧。其他特色：品牌货
商品很好，客服态度也很好，买得多还申请给了优惠！
耳机挺好的，导航的时候用很方便，不影响听歌了。骑摩托车戴上这个听导航也很清楚，只要时速不超过100就很好。
做工精细，质感柔和，对耳朵很贴音质音效:音量适中，音质清晰明朗，支持更高音质，适合听歌舒适度:非常的舒适，没有异物感，做工很完美续航能力:续航时间还可以，物美价廉，三个小时以上可以保证。很推荐这款耳机。
第二次购买小米青春版耳机了，上次购买的是活力橙色，这次是黑色，非常好用，室外电话沟通清晰，音质非常好！推荐给大家购买哦！一直信赖小米品牌！,好用
刚收到货没用几天，目前的使用感受就是音质很好，待机时间特别长，隔离噪音也不错，满意
想买一款无线蓝牙耳机来跑步时使用，不知买哪一款好，咨询客服，让其推荐一款，客服于是客服给我推荐了这一款，昨天拍，今天收到，迫不及待的戴在耳朵上，很轻，音质很好，佩戴方便，特意的使劲的摇了摇头，当然它是绝对不会掉的，非常愉快的一次购物
音质音效：性价比高舒适度：戴久了耳朵也没感觉做工质感：外观比较精致续航能力：基本上满足日常需求其他特色：app可以点开自己需要的功能
颜值高，漂亮，大气，上档次。轻便，可以折叠，非常方便，便于携带。c口充电，方便，直接用手机充电线充电，不用另外配线，方便。无线和蓝牙两用，大赞
音质很好，买的很值很不错
耳机音效好，外形酷炫，戴在耳朵上不易脱落，稳固，久戴也不觉得有压迫感，非常舒适。续航能力也很好，能满足上下班通勤的时间。赞
很不错，外表炫酷，功能齐全，音质好，低延迟
很不错的耳机，音质好，链接迅速，外观好看，运动再也不怕掉了。
做工质感：质感很有大牌的感觉，磁吸，磨砂，外观也很漂亮音质音效：音质很好，很清晰舒适度：配备了三套耳塞，送typeC数据线，换了个小号的耳塞戴了一天都不疼续航能力：非常棒其他特色：性价比很高的一款耳机，非常推荐
这款耳机真的很好用，音质很好，外观很漂亮，操作简单
戴久一点耳朵就开始不舒服了，戴着还容易掉
看起来看可以，用长时间后才能知道质量怎样
音质音效：声音很舒服，用起来不错
非常不错，音质好，电池耐用，这个价格买到挺好的
早上10点买的，下午4点到了，速度飞快，到货包装完好，带上很轻，时间长了也没事，比入耳式舒服太多了，蓝牙连接速度也飞快，音质清晰，总体评价不错
东西挺好！！！还这个价位 比酷狗m3pro强！！！酷狗m3高音强！这款低音强 我比较喜欢这款 还便宜个20多块钱 但是这两款和酷狗一代m1没法比,提点建议耳机对吸铁石设置一下展停件就更好了
京东自营的东西快递速度没的说，包装好发货快，宝贝收到立马就打开来看了，整个比较小巧，C充电口，外观不错，做工精细，第一次需要手动连接蓝牙，后面都是开盖即连接，很方便的，价格也还可以吧，不后悔
做工质感：外观光滑，比较精致音质音效：空间效果较好，低音好像没有第一代强舒适度：半入耳式，较舒适续航能力：没用到没电过，一天用了两次，一共应该有2小时以上吧。现在产品续航应该没问题了。其他特色：外包装结实坚固，可以放心。
特别好用 买的第二个了 给爸爸用 很舒适 充电一次可以用好久
刚买完，就降价，双十一前还涨价
很精致，质量非常好，很满意的一次购物。谢谢店家！就是用着有沙沙声。续航能力：很好音质音效：差做工质感：好
耳机缝隙大，品控太差，盖子松动。这么贵的东西真不值当的
舒适度：戴着很舒服的，用着很棒，推荐
音质非常好，虽然刚带上感觉有点压头，但是头戴式耳机都一样，习惯就好，降噪功能强大，这个价位性价比非常高了，总体体验非常好
这怎么回事，耳机说话电流麦
音质不错，戴上很舒服，不伤耳
非常合适的耳机，带降噪，效果好。整体质感很好，做工没的说。和魅族手机可以做到无缝连接，直接弹窗。可以同时连接两个设备，流畅
国产AI精品，声音保真比较好，录音功能也比较实用，就是实时翻译功能还是需要改进或者升级软件，对于发音比较正常的准确率还可以参考，对于比如印度口音的英语，以及欧洲国家的英语实时翻译就有点偏离
很好用，颜值也高哦，很满意
买这个主要是apex 脚步听的很不错
精美的包装，卖家非常细心。速度很快，很满意的一次购物。总体来说还是不错的，祝生意兴隆！包装仔细,,客服态度很好，非常满意
音质音效：绝对对得起这个价钱，喜欢低音咚咚的感觉，
对比很久，选择了cleer，蓝色真是太好看了，音质也好，戴上感觉不到什么重量，希望不会夹耳朵
不知道该用什么样的词汇来形容这款蓝牙耳机，虽然它不是荣耀出品，但是它属于荣耀千选和华为的旗舰耳机的造型，是师出同门，但是没有打上荣耀的logo音质的情况下，总的来说三种模式，我很满意，100多块钱的价位，我认为还是比较合理的，如果说发烧友那单独说喽，业余玩家日常通勤完全够用
东西品质不错，可能会回购。京东快递很快收到货了，一如既往的快，还送货上门，包装的也蛮好。
续航能力：需要努力，可以的。
左耳不能单独连接，打电话只有一个耳机有声音，电量用的也比较快，音质还可以
音质好，做工精细，价格实惠 ，我很喜欢
特仑苏牛奶是蒙牛公司推出的一款高端牛奶产品，以其优质的奶源和独特的加工工艺著称。这款牛奶采用精选的优质奶牛所产的鲜奶为原料，经过严格的生产工艺制作而成，保证了产品的新鲜度和营养含量。
容量空间：空间很大 做工
京东自营就卖这种问题产品？序列号没法注册，也不知道是别人不要的二手机器还是店员自己注册了？问商家说找索尼官方，退货说找客服，客服说联系商家，然后退货还得找售后，来回来回踢皮球，京东这是集中培训了踢球技术了吧？你们咋不去踢国家队呢？是，态度是很好，翻翻全是全是请谅解哦耐心等待哦，你不解决问题光态度好有个用，联系商家，联系工厂，联系一天没联系出个屁来，咱也不知道这个商家工厂是卷款跟小姨子
设计小巧而精致，质量强硬，音质清晰而明亮，非常方便，省去了有线耳机的烦恼，戴着也不容易掉，还有小小的充电舱随时充电，很喜欢对于我这种上班爱听音乐的人来说体验感很不错吖
耳机带着刚好合适，蓝牙连接信号非常流畅，外观精美,休息时候听点音乐，音质效果也是很棒的。续航时间长，质量过关。做工精致，拿到爱不释手，很是喜欢。
头天晚上下单，第二天早上9点过就收到了。速度是真的快。拿到就试了一下。音质不错！玩游戏就是要这样的品质。之前买了好几个都没有这个好。小巧，携带也很方便耶用过再评,用了几天，买回来没充过电。反正每晚玩2个小时吃鸡第二天电又满的。用了好几晚了，都可以。用坏了下次继续这里买。反正我觉得玩游戏就是要声音大，脚步清晰。喜欢玩游戏的小伙伴真的可以选择这款。便宜也有好货的
音质音效：和千元耳机有的比
发货速度快，颜值高，降噪好，朋友推荐买的，很满意
这是一个好评模板。因为本大佬很懒，不想每个产品都写好评，所以特地写下这个模板，以前不知道评论可以涨积分，现在才知道好评的重要性。妥妥的每条都来评论下，赚积分，下次还能抵现金用。 评论80个字以上，可以得到20个京豆，我无论买什么东西都会把这个段话复制粘贴下湊够宇数。这是w次在网上买东西了，东西便宜而且质量好，物美价康，买的放心，用的开心，感觉都买上瘾了，买买买，根本停不下来，东西品种多而且又特别全，划算方便，而且实惠，包装很好，而且没有任何损坏，会一直支持下去的，服务还可以一超级好用，好评！
最满意的是充电速度，运动时忘记充电，换衣服的几分钟时间充电就完全够用了，用iphone的手机连接速度很快，比较被苹果收购，用siri很方便。
颜值高，蓝牙连接简单快速，续航时间长，操作简单，音质好，可以连接手机APP操作，唯一的缺点是戴久了耳骨有一点痛不知道怎么回事
好评好评如潮好评率高高的,好评
耳机到手一个月啦，总体感觉就是非常棒！大小真的很合适！！入耳戴久了不会难受。降噪还可以啦，一百多能有这个效果也是很棒了。连接也挺快，打开基本就是秒连。推荐推荐
刚回来就试了一下各种功能，果然是说的那样，性价比很高。
已经收到了，苹果耳机，两个带着挺舒服的，也可以，只带带单个，喜欢无线的耳机，这样出门运动带着也是很方便。音质挺不错的，喜欢听歌的人，人手一个。
紫色这款很好看，而且二代对比第一代真的进步太多了，音质更好很清澈，对比喜欢半入耳的我来说真的是价格合适而且音质还好，很喜欢一直喜欢OPPO，个人用的小米手机下载欢律也很方便！,哈哈哈，突然发现看错了，是蓝色滴
续航能力还阔以奥，想买的姐妹不要犹豫，性价比很高奥！冲做工质感：不错音质音效：对得起价格舒适度：还行续航能力：持久
延迟太高
做工质感：很好音质音效：很棒
真的超级喜欢，非常支持，质量非常好，与描述的完全一致，非常满意，真的很喜欢，完全超出期望值，发货速度非常快，包装非常仔细严实，物流公司服务态度很好，运送速度很快，很满意的一次购物。
价格便宜。送货快。京东购物体验，完美。最近苹果全线降价，购入好时机。有需求的去买就对了。送货快，包装好。大家都去买。好用。
蓝牙耳机收到了，到货很快，质量不错，款式也很好看，音质不错，价格实惠
外形是我喜欢的弯钩形，更方便挂耳。音色较第一代大为提升，比较了几个平台的不同类型的音乐与音频，作为外挂式达到的音色还是很满意的。第一代最讨厌的眼镜盒长的充电仓也改为椭圆形，解决了喜欢塞在裤子口袋里方便携带的问题
这先说商品质量：产品总体不错，包装严实。再说商家服务：点赞啦。最后点评快递：发货很快。其他就是感谢店家打折送券活动，毕竟便宜好货更实在。希望店家多多优惠，及时通知老客户，促成回购。祝生意兴隆。
做工质感：很不错，手感摸起来很好，外观也很炫，不愧是rog
耳机用着很好，音质好，耳朵舒服不会疼。
耳机挺好的。去实体店里的小米之家，这款已经卖完了。只能在线上买。物流很快。耳机一天就到了。音质比较清晰，性价比比较高。还不错。
音质音效：很好做工质感：优良舒适度：适中续航能力：很好其他特色：暂时感觉还好
灯效很酷 延迟低 戴着也还舒适
大伙们注意：耳机连接耳机线的情况下不连接设备不能自动关机，会一直到没电
价格便宜，正好赶上京东做活动买的，价格合适，正巧赶上快国庆做活动有优惠券，活动力度大，平台给力消费者也开心，希望多做活动
舒适度：适配性好，舒适度高。
没有收到，快递说货丢了,没有收到货快递是说货丢了
这款耳机在这个价位可以说是无敌了，不止颜值耐打，而且戴着还舒服，不夹头，之前买过一款更贵的别的牌子的耳机，戴起来并不舒服，真心不如这个
外观好看，黑色深邃，皮质柔软，细节做工精细，音质不错，很满意。
外观很漂亮戴着舒服，音质也很不错值得购买。
这款耳机采用的是骨传导，不影响与别人交谈，不影响听力，很便捷，很实用，音质很好，价格合理，性价比很好，物流很快，小哥很负责
纯纯垃圾，经常性断连，非常垃圾千万别买
用了好久了，质量不错，听音乐效果不错，还有重音感，是价廉物美的好耳机
晚上下单，第二天早上就送到，对京东物流大大的赞。包装完好，白色颜值很高，非常喜欢，音色和音质都很棒，可以通过app切换不同模式，降噪效果很好
一直支持华为，最新款耳机，功能强大，双十一价格合适，佩戴舒适度高，外形美观，颜色漂亮，续航能力强，音质音效很好！京东给力，超级赞！
很不错！这个价格也给力，外形很精巧细致，做工很精良！支持华为！一直不喜欢戴耳机，但是这款真心不错，可以选择！以后电子产品就是华为了。
使用了一段时间，觉得很好，戴着跑步不会掉，本人小耳朵对无线耳机是比较挑的，音质方面挺不错，连接苹果蓝牙很快
包装破损 右耳松松垮垮没阻尼 右耳螺丝十字孔明显掉漆 肯定是拆过的 差评毋庸置疑
续航能力：很快
耳机很不错 音质很好 比以前买的耳机好很多 用起来也不错 好用好用好用 很好用 不错不错 很喜欢这个耳机 值得购买 的 很不错 推荐
品控很不好，唉！好在使用上目前没有问题。
京快快递不愧是京东，物流也太快了？昨天下午下的单？今中午就收到了，特别满意？耳机也一往既如的好？第二次购买了？这次一下拍了两单？送给朋友一个。好？特别好。来吧看图
做工质感：做工是非常棒的，整体的手感真的很好，并且做工精细，一点毛边都没有音质音效：音质效果也是很棒的，特别是还有专属音效，用起来就更棒了，听歌不要太舒服舒适度：戴在耳朵上也是很舒适的，并且耳朵不会疼，毕竟不入耳，其次就是几乎不会出现漏音，就更棒了续航能力：续航能力也是很棒的，可以连续听很久
音质音效：妙
给儿子买的，整体功能够用了，颜色也是自己选的，漫步者也是一个老牌子了，质量很经久耐用的，价格也亲民，学生党不错了选择，他同学也是这个。
包装很仔细，还送了几样配套设施，音色很好。下次戴着游泳，试下水下的效果。
这款耳机家里的娃娃非常喜欢，它即可以用蓝牙连接，也可以用有线连接，音质非常不错，颜值很高，大小可以根据自身的宽度进行调节，带上去非常舒服，总体感觉非常好，点赞！
做工尚可，就是比较夹头，可能我的头围比较大，戴久点耳朵不太舒服，相比飞利普SHP9500，低音有点哄头，高音不够清澈，论音质听感佩戴舒适度都被飞记秒杀，不过降噪效果还不错，待机时间也够，
做工精细，外观漂亮音质音效：音质不错，清晰，降噪也不错。舒适度：带进耳朵也贴合，舒适续航能力：单个耳机续航能力持久其他特色：物流特别快
音效非常不错还有内置app。总的来说够值这个价钱做工质感：份量挺重有一种拿着磁铁的感觉。舒适度：做成这样长尾还是比较好拿的。音质音效：有哈曼的感觉
老用户更新 做工扎实音质够用 会议录音方便快捷 佩戴舒适不易掉落 自动识别同步传译样样精通 快速整理会议纪要打工人必备之物
佩戴起来很舒服，耳朵没有一点儿压力，也不容易掉，还很酷，颜色是米白色，音质嘛，几十块的东西要啥自行车，干活的时候听小说不用拿手机了。
音质还行吧，不是全入耳式的降噪能力就一般般。高颜值，高品质，非常好，一分钱一分货，材质外观和质量一看就很上档次，非常喜欢
额耳朵有点疼，看评论都说不疼，难道是我耳朵小么
非常感谢，快递很快，东西很好，音质很完美！,质量非常棒
颜色很好看，个人觉得比白色有质感。做工好，切割边缘十分清晰光滑，不会辣手。音质不错，重量轻，戴着耳朵不会累。续航久，可以用很久，放进充电仓五分钟就又能看一集电视了！好评！
Beats Powerbeats Pro 是一款高性能的完全无线耳机，其舒适度耐用性和音质都令人印象深刻。它非常适合运动爱好者，且电池续航时间超长。
买第二个了，这个颜色和款式都太好看了，特别喜欢，价格也对比了一下是最划算的主要到货速度嗷嗷快，特别推荐音质也很好，戴着很舒服。
音质不错，日常通勤用很好
是理想中的产品，质量不错，物流也很快，值得点赞一如既往的好品质，非常喜欢的一款产品，非常棒！oo
续航能力：也非常不错 声音效果：音质非常好，性价比高。
非常好 值得购买
垃圾东西 耳机线疯狂打结捋不直 连着电脑耳机一会儿有声一会儿没声 不建议购入
音质音效：抱有很高希望
耳机很好用，小巧玲珑可爱的，物流超级快，晚上下单第二天一早就到了，非常棒，充电也方便，这个价格很划算了，还是大品牌，继续回购哟，推荐推荐，平时放包里也很方便的，！手机平板都可以顺畅链接，
vivo的蓝牙耳机，和iqoo的手机可以无缝对接，使用体验大大提升，佩戴感受:一开始戴起来没什么特别感觉，但是佩戴久了，就不行了，耳朵感觉被撑大了，轮廓不匹配，疼得不行
声音和耳机不同步
一块多钱已经非常好了
连接很顺畅，没有延迟，打游戏很爽
还不错，质量没有差评说的那么不堪，当然音质也没有上百元那么好，但是符合这个价位，至少比同价值的有线耳机要好太多，声音大，没有杂音，用来听有声小说是真的不错，可以十分，如果听音乐的话，就只能打七分！
超乎想象的舒服，比水果耳机高档多了，声音效果非常棒，录音功能反应非常迅速，翻译功能还没有试用，续航能力非常长，非常喜欢的产品。
声音非常好，降噪技术更好，通话清晰
做工质感：做工精细音质音效：音质很好，音效极高舒适度：磨砂质感续航能力：持久
这是我买的第二个耳机了，它的降噪音质非常的好，听歌非常的爽，使用体验非常棒，我反应评价也很及时好，如果再能送一个type c的转接头就更好
美中不足是手机用的话，没办法激活虚拟7.1立体音效，连接电脑才有
舒适度：佩戴的舒适度还可以。刚开始觉得有点紧，戴着戴着都适应了。
超值。价康物美。外观好。使用方便。耳机充满约可用40分钟。所幸充电很快。
做工质感：非常精致，很有高级感
看起来上档次。上午下单，下午就到了。感觉非常好，主要是跑步的时候不想带手机，又想听音乐。
声音，挺好的。音质音效：挺好的。舒适度：赞
第二次购买给朋友的，非常不错。做工质感：做工质感这一块可以说是这个价位的顶级了。音质音效：很不错。舒适度：非常好，这个非常非常好，经常出现忘记还佩戴着耳机的情况，太舒服了。
听起来音质不错很清晰
买蓝色收到货是白色的，什么问题？
舒适度：好的
音质清晰，低音增强够深。
平时喜欢在户外跑步，特意买来跑步用的，挂的还很牢固的跑步时候完全不晃动，是真正的骨传导，不入耳戴着很舒适，佩戴时间久也没感觉到不舒服，音量调节也很轻松反应很灵敏，在外面跑步的情况下还能听到外界的声音是真的很安全，现在基本上每天跑步都会戴着它，很适合运动！物流很快快，客服服务也非常好。 充满电一直蓝牙听歌5个小时还有一半多电。 耳机和图片十分的符合。我很喜欢。 听歌和通话音质都非常不错，并且有微微震感。用来DJ很带劲
从没想过这么实惠的价格，能买到这么好的宝贝，性价比非常高，我很喜欢哦音质清晰，续航持久，总之，非常不错
一个字，真的很不错。舒适度：不会掉，也没用压感，戴着都没有感觉到耳机音质音效：降噪功能也挺不错的，双耳降噪可以隔绝较杂的噪音。续航能力：一次电可以用好几天，个人觉得充电比手机充电次数还少几倍。
带了一个星期了，还不错，带着也很舒服
做工质感：做工非常好非常棒音质音效：音质很好，超出期待续航能力：充满电用了一个多月了，还有电，续航能力真的很好舒适度：戴上去非常舒适，跟没戴一样，只要出去我一定带上这个耳机
难过，伤心
非常好，开盖就连接。音质很可以吧，过的去对得起价格。非常好，开盖就连接。音质很可以吧，过的去对得起价格。非常好，开盖就连接。音质很可以吧，过的去对得起价格。
商家发货很快，第二天就到手了，东西很好用，音质还不错，没有顿挫感，操作起来也很方便，主要还很便宜，性价比很高，满意的一次购物
耳机用起来好像左边声音小点 总体来说没什么大问题 ，配送速度很快 习惯性好评 点 ！
做工质感：华为现在的做工真的是没话说，跟苹果是一个级别了。音质音效：音质的效果感觉比airpod还好点。舒适度：很舒服，很贴合耳朵。续航能力：很长，基本上不用担心续航能力，每天能洗澡的时候冲下下就足够了。
其他特色：紫色质感好，我同学双十一不知道怎么领的券，100元出头就拿下，震惊我一整年
蓝牙耳机很精致，充电时有电量提示，简直太棒了。做工质感：很不错，音质音效：音量很大续航能力：还没测试，看样子应该不错舒适度：放在耳朵里很舒服的感觉京东配送很给力
换个货还麻烦的一批
宝贝收到了，一上手，质感满满，丝毫不输于原装，香饽饽，音质也很棒，降噪效果太爽了，爱听音乐的福音
颜值很高，链接很稳定，app用着也不错，本来种草宝华，但奈何这个红色太绝了！
我非常满意这个产品！它不仅美观实用，而且品质卓越。使用起来非常方便，给我带来了很大的便利和舒适。强烈推荐给需要的人，不要犹豫了，赶紧入手吧！
很好用很满意
第一时间拆开，拿在手里很有质感，立马试音，感觉音质还不错，使用了一段时间，尝试了会议功能，降噪功能真不错，还能识别不同的声音，会议翻译功能准确率也不错，以后再也不愁写会议纪要了，并且支持手机通话录音，实在是太棒了
下次一定还来很耐心的店主，非常值得购买我用我的亲身经历告诉大家，客服服务还实惠哦给个赞，很好值。
质感还可以，音质也不错，漂亮
耳机非常好用，有较好的续航能力，而且音质也非常不错，能够很好的隔开外在的声音，睡觉时候带着也很舒服，不压耳朵，长时间带着耳朵也很舒服的，而且皮质也非常质量非常好，不是容易断裂的那种
其他特色：总结。索尼的品质和工业设计无需操心，功能实用智能化。很不错！
买了三份了，质量非常好，与卖家描述一致，兄弟们都特别喜欢吃，版型很好，面料舒适，尺码标准，不沾杯而且持妆久，橘色系更加显白，洗完也很柔顺头发也不油了，屏幕清晰运行流畅，敏感肌用起来毫无压力，握感舒适不伤牙龈，每次炒菜都会放几滴，用起来和真人差不多，很舒服。很满意的一次购物！
做工质感：很不错的一部耳机子，很好用音质音效：音效很棒，低音效果很好舒适度：佩戴很舒适，耳朵不疼，没有不适应的感觉，高端大气上档次，用着很方便续航能力：续航很给力，一天一直听都够用了
第二次购买第一个送朋友了，上一个打游戏有延迟但是较低音质也还不错，这次买的打游戏延迟超级高一秒多，而且音质也很差。感觉买到了盗版
外形小巧不错，相比高昂的ladc耳机，手机蓝牙支持aptxhd，这已经算是性价比最高的选择了。美中不足就是APP不太能用，小米k60下载后搜不到型号，华为p30下载后有型号缺一直连不上APP，希望跟进一下吧
第一次入手这么高级的耳机，观望已久的一款耳机，最早知道这个品牌还是在15年前，后来逐渐在汽车音响里开始配置，效果比普通音响强的不是一星半点，现在终于入手了，性价比非常好，外观大气漂亮，音质很好，消躁效果很好。物流很快。
物流是没有话说的，很快到货，拿到货后试了一下，连接很快，把耳机放到机舱，蓝牙也会很快自动断开，音质也很好，没有杂音，总的来说还是非常满意的一次购物
新购买的耳机有问题，换货的包装盒还被摔过。
很不错 用过一段时间再来评价的 充一次电可以用一周以上 每天上下班听一听 一个小时左右 听歌有降噪模式 很满意
音质音效：低音出色舒适度：非常舒适，比之前的耳机都舒适做工质感：很轻，不累耳朵，能带住其他特色：降噪非常明显，自适应降噪也不错
音质音效：不开降噪还好，但这个就是个降噪耳机，服了，一点都不好
做工质感：很喜欢这种风格的质感舒适度：刚刚好握住物流很快，第二天一大早就收到了而且福利赠送很不错。一直都想要这款耳机，哈哈哈，今天如愿以偿了，希望商家越来越好，做大做强！
颜值很高的一款耳机，戴上去非常的舒服。语音也很清晰。跟同事玩了几把绝地求生，脚步声听的很清楚，配合官方的软件，7.1声道非常的棒。
东西不错，全新未拆封，是正品，下次再买！！这次也是回购，用在记录办公啥的，非常不错，也是最近才生产的
外观美丽，连蓝牙很迅速，音质很棒，隔音效果不错，在这个价位，性价比很高，比很多100多的耳机都不差。十分推荐，快递也很快，第二天就送到了。
之前买了一个，不小心掉了还是很喜欢，又买了一个，性价比高外观好看
外观设计很好看，同事推荐的，说很不错，挂在耳朵上，使用方便，不伤耳，发货速度快，送货上门，客服服务态度很好，回复迅速很快
舒适度：还不错
音质音效：很不错舒适度：带上后无不适，
非常好，超出我的预期了，这个耳机用着很舒服，没有不适感，带久了耳朵也没有疼痛感，有喜欢的可以入手，绝对是物超所值！
音质音效：不错不错
收到耳机试用了一下，就拿去充电了，充满电后可以用很久，音质太好了，没有任何的杂音，也不累耳朵，感觉耳朵里是演唱会，爱了，爱了。
这款耳机我最喜欢它耳塞是橡胶的，戴在耳朵里很舒适，其次小巧，黑色和头发一样，看不出来。并且音质音效很不错，值得拥有。
宝贝收到了，一天就送到了特别快，包装的也很精致，质量也特别好，做工质感也很舒适，续航能力强，音质清晰。
说实话，这是第一次买这种无线的耳机，没有有线的耳机佩戴舒服，续航时间还行吧，没有说的有7个多小时，降噪效果不是很好，带着耳机外面的声音很清楚的。因为我对音质没有太多的要求，就还行吧音质
半夜选来选去还是选了这款，主要是害怕容易从耳朵上面掉下来，抱着试一试的心态下了单，第二天上午就到了，晚上戴耳朵上试了一下，居然很牢固，我感觉很满意！
智能识别语音，自己讲话的时候可以解除降噪并放大周遭人声注意是人声，不是环境音
产品质量太棒了，比我预期中还要好，真的是物超所值啊！强烈推荐给大家！物流很快，快递小哥服务也很积极，一次很棒的体验，感谢京东做工质感：不错音质音效：很好续航能力：强
其他特色：颜色为偏暖的灰色，不是很显白
送给小侄女的生日礼物，非常满意，从此学习听歌打王者可以不受打扰了。音质没得说，20年前第一台电脑就是用的漫步者，主机换了几个品牌，音响只认漫步者！
非常好的一款产品，服务很好,好评
京东国际购物平台非常非常好 物品种类繁多 质量有保证 华为龙年限定款蓝牙耳机包装完好无损 包装也很喜庆好看 最主要的是物流太给力了
具体表现，玩FPS的神，目前用的体验最好的耳机。如CSGO来说，声音完全立体，辩位非常容易，好几次利用这一点反败而胜。其他游戏也有试验，如A3等，音质都有明显的提高。音乐暂时不论，每人体验不一，不做评价，我个人认为也秒杀一般耳机。
个人觉得苹果的耳机还是挺不错的，品质有保障，趁着京东有活动，赶紧买一个，贵有贵的道理，值得购买
完全不可用，就模具一个
收到试了一下，音质可以，这种设计非常好，戴着很舒服。续航能力后期使用一段时间再评价。
包装很完整，还送了很多赠品，如绑带，耳帽，数据线。耳机颜值高，试了一下音质也很nice，性价比很高。
棱镜s是真的香
赞，东西总体行发货挺快给个赞吧希望以后多给点优惠，很满意，质量行
小米Air2SE真无线蓝牙耳机真是超棒的选择！它的音质清晰而出色，给了我一种高品质的听觉体验。无线连接稳定，不容易断开，非常适合在日常生活中使用。这款耳机还支持触摸控制，方便操作，而且佩戴舒适，可以长时间使用而不感到不适。总之，它提供了性能卓越的音频体验，是物超所值的产品，我强烈推荐小米Air2SE真无线蓝牙耳机！
做工质感：做工质感不错，不轻飘飘的，也没有异味啥的
这款耳机价格实惠，同价位基本上没有更强的了。京东昨天晚上下单，第二天一大早就收到了，不得不说京东物流就是快。产品质量也是杠杠的，蓝牙5.3超低延迟，降噪效果也挺好。
偶像刘宪华代言，当然是完美get同款，话说Bose家产品真的很好用，去年的款没舍得以旧换新，被家里人抢去用了，这是大力宣传品牌呀
耳机很不错，好用不易掉，音质也很不错。看了很多品牌的，最终还是选了飞利浦的，大牌子的用着放心。挂脖式的，不入耳，对耳朵的伤害小很多。
用了几天了，真的很好用，戴一整天耳朵没有一点不舒服，戴着也不会听不见别人讲话，续航也很强，上一天班耳机也不会没电，加上耳机仓可以用好几天不用充电
快递运输快，昨天下单今天就到了，包装完好，内包装也很精美，与想象中的一样，试了一下，音质不错，也很舒适，很大气，等用一段时间再来更新评价。
买了没几天就出现这个问题。耳机能连接上手机，但是却听不到耳机里发声，声音从手机里面发出来，已经申请保修了。
做工质感：很细腻
做工质感：质感很高级，折叠放在耳机包里很方便
感谢京东，我对于这部蓝牙耳机非常满意，音质很符合我的需求，待机时间长，对于这款蓝牙耳机我挑不出任何毛病来，真的很好，推荐购买。
送货速度好快，买的第二天就到了，很有质感，戴着也挺舒适，续航也不错，音质音效很好，性格比挺高的，基本上来说很十分满意了。
舒适度：戴起来耳朵很闷，很潮湿，不透气
第一次买这种平价耳机使用，掉了也不心痛。但是使用起来感觉效果也很不错了，不是重度使用的话完全够用，外观简洁漂亮，而且配了三个尺寸的耳塞套，戴起来很稳，音质也不错，可以！
商家设计的细节满满啊，不仅颜值出众，戴着舒服，而且声音很大，整体效果完美，赞强 强强强
质感很好，连接快又稳定，佩戴舒适，音质很好。
颜色非常好看 标识性强 音质也不错 重点是多设备切换特别快 也方便 有很多操控方式 比苹果耳机要更实用 续航也强于苹果 体积还是大于苹果的 下代产品希望更好 加油
89要啥自行车 凑合用了 希望能用久点
做工质感：小巧精致，感觉质感非常不错音质音效：高音炮很强烈，戴上让自己也是声临其境啊舒适度：感觉还可以，但是戴时间久了还是会痛的哈续航能力：满电起码能听3天左右，非常值得推荐
耳机收到了，外观漂亮，质量很好，是正品，音质很好，唯一就是觉得耳塞有点大。整体感觉不错，价格实惠，非常满意的一次购物，京东送货速度很快
真的非常不错已经买了两个送男友啦，只是带的时间长了耳机皮会掉除了这个其它没毛病
音质音效：非常好，防噪音，可以专心看网课
这家店还好吧。来买过几次了，服务老客户非常周到，以后还常来！质量非常好，客服态度非常非常赞，有问题及时给解决了很好的卖家，谢谢喽！我的同事们都很喜欢呢，下次再来哦！
性价比最高的一款，音响效果可以
包装完好 物流也很快 在公司还没拿电脑试 连了下手机 音质可以包裹性也很好
真的很好用，对商品非常满意，属于无限回购款，推荐！外观干净漂亮，做工很不错，没发现什么瑕疵，个人感觉大小也挺合适，找了很久选的这款，大爱！
给媳妇买的，很好看，特价也不贵。
漏音特别严重，不值这个钱
之前用过这个牌子的产品很不错，因为丢了所以又买了一个。
真的很喜欢，完全超出期望值，发货速度非常快，包装非常仔细严实，运送速度很快，很满意的一次购物质量很好，收到货第一时间打开看了，很不错，很满意
做工质感：非常舒服很满意 音质音效：音质非常好很满意 舒适度：戴着耳朵不痛舒服很满意 续航能力：续航能力强一直听歌三天充一次电非常好很满意 非常喜欢这款耳机下次还来这家买
尺寸刚刚好，质量也非常好，店家的包装太用心了，值得推荐！
使用了两天，感觉还不错，物流也很快，客服态度很好
做工质感：做工感人自己看吧鸡肋
使用了一下感觉音质还不错，物流也快，推荐推荐！
非常好用，帖耳，带着舒服，音质也很不错
连接快，充电快，电池耐用，颜值高，入耳式很安静，很喜欢这款，感觉音质清晰多了，唯一缺点，盒子外观材质容易有划痕！京东物流嗖嗖快，送货服务很棒！相信京东自营！
双十一买的，用了将近2个月，感觉很不错：
爱不释手。戴在耳朵上像没戴一样。好几次我在找耳机，发现竟然在我耳朵上了。。哈哈这个耳机可以同时匹配二个设备自由切换。挺惊喜的。省的我手机平板手动切换。推荐购买
音质音效：耳机音质很好，没法比较。。
非常好，非常好用，非常非常好用
耳：机物超所值
第一次用开放式耳机，非常非常Nice，音质好，不伤耳朵，超长待机，盒子也方便携带，如果能再多一些颜色选择就更完美了，不过黑色的也有好处，戴上把头发散下来，不仔细看不会发现，所以适合某些特殊场合使用。
做工质感：rog没得说，看上去很高级
不错 送给朋友的 说挺好用的
支持国产品牌，用的非常好，做工很精致，准备用一段时间以后再给大家评价，结果非常好，使用起来非常方便，链接也非常好，用了好长时间
耳机很不错，看起来很高大上。质量也很好，是我想要的，我买过许多耳机，一直都是有线的，这款无线的确实不错，音质也很好，重低音听着舒服，塞入耳朵牢固 也不耳朵疼，非常值的入手。耳机跑步带着确实是方便，外型也不错美美哒。听语音听音乐都挺方便的，音质通话质量啥的都还可以，说明书什么的很详细，适合出门在外使用
用了一段时间，感觉真心不错。
音质音效：能听
公司年会的抽奖礼品，被员工夸真是不错的，质感又好，音质音效品牌都是很厉害，认可度也是很高！续航和舒适度也不错，小巧收纳也很方便。
物流很快，昨天晚上下单购买，今天上午就到了。耳机质感不错，入手很轻巧，音质还可以但比起入耳式的还是要差不少，没有那种在大脑中的沉浸感。触碰点击不是很灵敏。外观颜值还是很高的。
质感很好，摸起来很舒服，包装再好看点就更好啦
音质音效：声音清晰，没有杂音做工质感：做工巧妙，小小的捏在手里很舒适续航能力：可以用几天吧，而且耳机盒也可以给耳机充电这一点非常好其他特色：在耳朵上不会轻易的掉下来也不会让耳朵有不舒服的感觉
音质音效：特别特别特别好，没有任何破损的地方，外观也好看，好评！
好用，非常好用，喜欢喜欢
蓝牙耳机收到，质量很好，音质特别好，续航时间长，很满意。
做工质感：可以，我喜欢
耳机的外观设计的很好看，功能齐全，塞到耳朵里很贴合，没有产生不适感。音质清晰，没有杂音。非常方便携带。
做工精致，长时间使用耳朵不疼，音质效果挺好，价格适中。佩戴方便。typeC充电，通用性很强。待机时间长。盒子小巧，方便携带。
给小孩买的。东西不错，看外表很漂亮。连接上机器也很方便，几秒种的事情。试听了一下，音质不错，不愧是好牌子。充满电可以用5个小时。物流快，好评！
做工质感：比933更上一个档次了！！皮的
做工质感：做工不错，耳垫还有头梁架细节都很好，伸缩部分非常顺滑。
非常满意的购物体验，提前一天到的惊喜。黑色酷酷的，佩戴感受很舒适，不夹耳朵，一整天挂着也不难受。音效也是棒棒哒。这种设计可是帮到那些糊涂蛋容易掉东西的人，苹果耳机不敢买给他，一不留神就找不见了。单只佩戴，两只轮流，时间更长久，非常棒的购物体验，等我的苹果坏掉了，也准备换一个红色的，加油
耳机很好用，质量做工非常精致，可以拉伸和折叠，声音比较柔和，听歌很棒，材质手感也很好，戴着比较舒服，耳机电池容量很大，这个很好用
很喜欢环境音这个功能，喜欢在路上听歌的人真的会很心动。既能享受到音乐又不怕听不见别人和自己打招呼说话什么的。
感觉很不错的一款耳机。音质音效：感觉特别特别特别的好，尤其是带耳塞之后，雨晨
发货特别快走的京东物流，耳机很好看，颜值很高试戴了一下音质很清晰，内带耳仓充电线都试了一下没问题，摸着耳仓特别丝滑，戴了听歌一天耳朵没有不舒服的感觉，个人感觉很不错
蓝牙耳机已经收到了 ，非常的小巧可爱 ，拿在手里很有分量感 ，质感很好 。试了一下 音质比较不错， 带着非常的舒服 ，连接简单 ，续航快，待机时间比较长 ，性价比很高 ，非常满意 。
目前用着还算可以，开游戏模式延迟确实有降低，虽然还是有延迟不过已经很好了。
做工质感：相对而言中规中矩，一分价钱一分货，满意了。
佩戴舒适度好，设计很喜欢，按键也灵敏，对于这个价位的耳机，音效算得非常棒了，外观简洁大方，手感好，客服的服务态度也很好，物流也很快,设计很喜欢，按键也灵敏，对于这个价位的耳机，音效算得非常棒了，外观简洁大方，手感好，客服的服务态度也很好，物流也很快
大牌真不错品质有保证，比之前的用过的都好，音质无敌，款式也很好看，还有耳机专属app的调节，十分推荐
舒适度：它这款产品是可以调节的，戴起来刚好耳朵在海绵垫子里，不会有夹耳朵的感觉
产品没有问题，一星给京东。只能说在购买物品需要谨慎，看了评论区回看开箱视频才发现外包装的塑封没有保修卡，第一次买索尼的产品之前也不知道，然后申请换货，今天第四天了，连音信都没有了，真有你的京东。
我怀疑这个是假的 这包装..一言难尽
续航能力：续航能力很强 外观材质：外观很漂亮，颜色很好看有颜值 佩戴感受：戴着也很舒服，久戴不累
华为出品，品质还是不错滴。性价比很高的一款耳机。实在是耳机丢怕了，已经丢了三副了，不敢买贵的啦！啥时出个耳机防丢失功能啊，那简直是我这类人的福音。
耳机还比较好用，这种耳机不容易掉，比较适合运动的人，而且电量也非常的足，充一次电可以用很久，所以我选择了这一款，而且京东送货也非常的方便，昨天下单今天就可以到，而且售后也很好
买完一个星期降价也是醉了
音质很好，客服也很好，总之很赞
经常开会，用过科大讯飞的录音笔，这次刚好有买耳机的需求，就入了这款。真是太方便了，会议神器，尤其是打电话的时候录音更加方便。
很不错的品牌，质量优秀，包装精美而且设计 感很好啊，京东送货真的特别快，服务这方面 没得挑，手感也不错，柔软做工也可以，给个好评
耳机很好。
金东售后好 产品一般般
耳机质量非常好,与卖家描述的完全一致,爱上小米了， 真的很喜欢,完全超出期望值,发货速度非常快,包装非常仔细严实,物流公司服务态度很好,运送速度很快，音质非常好，续航也是杠杠的，紫色很有少女心，
这耳机确实不错，朋友跟我说很好用，买回来体验了一下，确实如此，音质效果非常好，很清晰，而且不会漏音，完全是在享受音乐！ 外观也很有档次，戴上眼镜也一点都不影响，反而有这个耳机戴着感觉很帅啊！！
耳机：刚刚到手，初步听起来非常满意，音质还行，人声尚可，降噪给力。 快递：非常快，非常满意。
这越南货就这么好吗 没有中国制造的
红米最新款耳机，也是趁着活动直接入手了，做工小巧精致，质感非常不错，入耳舒适，音质上乘，续航十几个小时，每天充一次电就能用好久，非常满意
做工质感：做工很好 很惊艳音质音效：音质很棒 无论是听音乐还是打电话都特别清楚，酱造诣特别的棒舒适度：带着很舒服，长时间佩戴耳朵也不会不舒服，很适合长时间佩戴
做工质感：很廉价，就为了有降噪买这个真不值得，我换了两次货了，要么一只耳朵有呼呼声，要么就断断续续的声音，性价比绝对可以，是在做好的情况下，电子垃圾就是这么来的，用了两个月，耳朵有点不舒服，降噪聊胜于无，没必要浪费这个钱买这种耳机，给各位一个参考吧，个人建议，别买
做工质感：质量杠杠的，摸起来很舒服，音质也很好，刚拿到手就试了一下降噪，隔音效果很不错，听不到什么杂音，续航能力强。
买之前看了一下评价，各种褒贬不一，买了以后第一时间试听：1.原装新品没有任何问题，包装很好；2.佩戴确实牢固，适合运动，比我已经有的几个品牌的四五个耳机都要好：3.音质，本人是音乐爱好者，各种耳机从高端到中端到低端AirPods和AirPods Pro，实话实说这个音质作为运动耳机超出我的预期，很满意，我今天试听了几个曲子，感觉比AirPods好，当然如果非要和上万的耳机比那就有点矫情了。4.连接iPhone方便，目前没问题。
音质音效：很棒 尤其是低音
做工质感：质感很好不粗糙音质音效：感觉很好一分价钱一分货，音质不错续航能力：感觉能用很久
音质音效：优秀，对我来说已经足够好了
用了一天，带上挺稳，声音很清晰，延迟低，蓝牙连接快。降噪效果一般，不清楚这款是不是有降噪效果。目前来说，性价比感觉还行。
Bose目前舒适型最好的一款入耳式，佩戴很舒适，感觉重量只有一代的一半。降噪效果一如既往的好。
舒适度：带着挺舒服 如果天气太热 带着出汗 还挺热
不得不感叹这款骨传导设计的真的实用，耳夹式的设计佩戴起来更舒服一些，不用塞耳朵里面也不会甩掉。而且没有像传统骨传导那样绕后脑一圈也挺方便的，目前使用起来音质方面挺清晰,黑色的质感很棒啊，使用起来还挺方便，佩戴也很舒适
使用了几天，音质效果还好，份量有点轻，总感觉没带。搞活动买的，外观和描述一致，美观实用，材质手感都不错，好评！希望这次使用的时间长久点。
用了一段时间才来评价，我有深刻体会。一，续航能力杠杠的，我左右耳分着戴，单边一次可用3个多小时，每天听四五个小时，耳机仓用了6天；二，双耳用立体感好，无卡顿无杂音，音质很好；三，佩戴舒适，长时间戴耳朵不疼。必须推荐
音质音效：音质很赞，玩绝地听声辨位很方便
整体做工质感还是非常不错的，音效嘛，不用太苛求，反正核心功能还是为了翻译，结合手机使用，加上一些AI的功能，还是非常好用的。
给老父亲买的，非常的好用，续航能力么非常的好，对于父亲这种五十多岁的人来说。蓝牙耳机就是要结实吗耐用，而且可以夹在耳朵上不容易掉
还是很不错的 声音也大 也好用 体积也小 很合适 正好替换我的buds3还是很不错的 声音也大 也好用 体积也小 很合适 正好替换我的buds3
做工质感：很精致，质量非常好，很满意的一次购物。谢谢店家！音质音效：还不错，这个价格有这个音质不错不错舒适度：很舒适续航能力：能听歌5个小时左右吧，市场使用足够
音质可以，带一天，在耳朵上，几乎没感觉，很轻，很好连接
挺不错哦，效果很好，很清晰。
耳机收到了，真的特别方便，挂脖耳机，运动的时候再也不怕掉了，音质也特别好，降噪效果好，电量也可以用很久，爱了爱了
戴着很舒服,按键在侧边,长短度可以调节,用起来还挺方便的,蛮适合我的,照着说明书很容易操作,声音清晰柔和不会吵耳朵,适合学生,非常喜欢这款。质量很好的,拿回来包装也很好,很严实,还有线,装耳机的盒子也大,总之很满意。音质挺好的白色的好好看
以前用的蓝牙耳机戴久了会耳朵疼，这个收到后就开始用了，听歌睡着醒来耳朵也不会疼，音质挺好的很清晰。
物流特别快，昨天下单，今天就收到了，特别好，耳机也试用了，音质音效：都不错，舒适度：戴上不掉，很舒适 做工质感：拿在手上也很有质感
还不错，特别是降噪挺好的，摸着很舒服，这个价格值了。能支持双设备和AUX就很不错了，电池用一段时间再看看，目前感觉还不错
音质不错，配对方便，佩戴舒适，续航也不错，不愧是大法的东西，听歌，看电影效果都不错。安卓手机和ipad都能连接，切换也非常方便。
科大讯飞的这款会议耳机很不错，做工精致，而且可以用于外语会议的同传听译，实测效果还不错，对于日常交流的翻译精准度还挺高，不过涉及到大量专业术语的话，就需要靠自己的猜测了。
音质音效：感觉一般般，没感觉到多大变化
做工质感：质感不错，音质音效：音质很好舒适度：比较舒适
京东自营值得信赖，物流快质量好。之前朋友送给我两款，不是加耳朵疼的厉害，就是质量有问题。昨天自己下单买了这款，颜值高，收货快，值得推荐。
是理想中的产品，质量不错，物流也很快，值得点赞质量非常好，非常满意的一次购物。客服有问必答，非常专业从没想过这么实惠的价格，能买到这么好的宝贝，性价比非常高，我很喜欢哦
新耳机就电流麦。
质感非常好，降噪比我之前的ad3p好一些，音质有ldac协议在这个价位还算可以，综合来说应该是200内价位的神
音质非常好，用起来不夹耳朵，很舒服！
看着不错的样子。好小巧。喜欢这种磨砂触感。做工精致。音质还没开始用。用了来追评。舒适度高。续航能力，不知道是不是像宣传那么长。
耳机外表好看，很炫酷，接上电脑就能用，声音也准确，以前用的都是3.5接口的，现在换USB试了下，真的挺不错的，灯光也很不错
舒适度：对于长期中耳炎患者很友好
效果确实不错，一分钱一分货，确实大牌bose实力在那里，是我目前听过的外放式耳机里效果最好的耳机，对于音乐的解析力出奇的好，不管人声还是器乐都美轮美奂的。
这款耳机真是太赞了！音质清晰，佩戴舒适，而且降噪效果出乎意料的好。不管是通勤路上还是在家中享受音乐，它都成为了我的不二之选。高性价比让人心动，绝对是耳机爱好者的必备品。
物流速度：隔天到，速度还可以
真的很喜欢，不容易丢，这个，推荐两个同事都买了，其中一个人给全家一人买了一个，觉得好用，电池续航能力也非常的好，不累耳朵，音质也嘎嘎的，我买的白色，还没有充过电，真是太省电了，哈哈，有活动时候再买一个
耳机收到了，孩子很喜欢希望质量能很好用的时间长一点
前几天购买了，虽然右耳偶尔有连接不上的情况，售后还是很快的给我换了，服务还是蛮好的，第二天就收到了！好评！
这种挂耳式耳机挺好的，不会夹耳朵戴久了不会导致耳朵痛，小盒子也方便随身携带，音质也挺不错的，没有任何杂音，声音清晰，续航能力也强，戴着舒服，耳机看着颜值也是蛮高的
音质音效：效果非常好，音质也不错
耳机设计太小了，跟耳朵不匹配，没有真正用心的做产品。
赞赞赞！made in China！！音质不错，感觉挺好的，反正，应该不会差到哪里去，价格合适，直接就是了，哈哈哈哈，目前使用下来没什么问题
用了几天来评价的，质量很好，做工质感：做工精细音质音效：悦耳无杂音舒适度：入耳舒适
音质超清楚，旁边的人听不到不打扰其他人。没有线不会因为缠绕而烦恼，做工很精致。耳机很小。佩戴舒适，非常的满意，五星好评。
产品很好，做工精美，听歌清晰
连接便利性：用的是iphone，大概10次有2次左右要放回去重新连，还能接受。
朋友推荐的萝莉3，很喜欢这款耳机，外观简单大方，套上送的保护套就非常可爱了，音质不错，戴上自动连接，速度快。耳机丢后就很不方便，现在在外面还有女儿睡觉的时候终于可以视频自由了。
一直习惯了在京东购物，确实比较方便，快捷，尤其是旗舰店或专卖店的产品，质量很有保障，搭配京东物流，从包装到运输都让人省心。
做工质感：很好，拿起来手感很舒服音质音效：还没试用舒适度：耳塞很柔软，对我来说刚刚好,电量很足，连续用了五个小时还有电超棒
续航时间长。声音清晰。
续航能力：不错 C口充电方便
很不错的耳机，这个价位很值了，可以调节声音大小和切歌，音效也不错，不会漏音
路过Sony体验店后京东上下单，是在实体店试听后购买的。音质非常好，吊打1000块产品线的所有蓝牙耳机，入耳很舒适，降噪可以打80分。总之这个价格对得起。
用着用着，蓝牙就断开了，不知道怎么回事，经常这样，华为手机，配的华为耳机还出现这种情况太垃圾了
宝贝收到了，太惊喜了，质量非常好，性价比很高，真是出乎我的意料！
做工质感：非常好音质音效：满足日常使用这款耳机这个价位真的是非常惊艳了，颜值很抗打，非常便于携带，续航能力也很强，电池仓也不用经常充电，非常适合出行佩戴。
很好的耳机，不错，推荐
科技感十足，佩戴舒适，五星满分，质量非常好，与续家描述的完全一致，非常满意，真的很喜欢，完全超出期望值，发货速度非常快，包装非常仔细严实，物流公司服务态度很好，运送速度很快，很满意的一次购物。
这个价位可以说无敌般的存在，漫步者在我心里一直有着份量，使用体验依然还是那么好，希望漫步者能一直向着更好的方向发展
续航能力：续航杠杠的，超长待机，比我原先买的分体式蓝牙耳机时间长多了，也不容易丢 质量绝绝子，挂在脖子上几乎没什么感觉，材质很软，很舒服
联想的这款半入耳式蓝牙耳机音质纯正，小巧精致。1. 从图片可知，它小巧轻盈，不及公交卡的一半大小。质感精致，四角圆融，背面为充电仓指示灯；2. 声音纯正，立体感十足，音效的环绕声也不错；3. 主副耳自动切换，操作也非常简洁。半入耳式耳机需要注意正确的佩戴角度。
物流很快，送了一个保护套也很可爱，刚好做活动，价格便宜了很多，性价比超高，真的特别划算。心仪已久，果断下手，用过之后感觉很不错，是正品，快递也很给力，果然名副其实
这个价格还是很划算的。经济实惠，物美价廉，质量非常好，跟卖家描述的完全一致。非常满意，完全超出期望值，超级划算，性价比高，购物比实体店便宜多了，很满意的一次网购。希望卖家生意越来越兴隆，物流也很快，包装很结实。六星好评，多一星不怕你骄傲，还在犹豫的朋友紧下手，良心推荐，真的很不错，性价比也很高，以后还在这家买。给三个好评，满意！满意！满意！
刚买没几天就降价到299，不给退差价，不让执行价格保护。耳机做工简陋，连音频插孔都没有。店小二只是个机器人，没有活人支持
华为蓝牙耳机，这做工，这质量，这用料，这音质，这么精细，这么完美，这么十足，这么给力，实在是太让人爱不释手了，喜欢！！！
专门用来适配华为平板的，连接速度很快，音质也很好，这家店包装都没有问题。舒适度：很不错，续航能力：很好，做工质感：非常漂亮，性价比非常高！值得购买
耳机用了两天了，觉得不错，音质可以，续航可以！
耳机很棒，付了尾款后很快就发货了。收到后进行了一天的重度使用，续航很厉害，基本一天不充电都没关系。舒适度问题上，应使用更适合耳蜗大小的耳塞，能提升舒适度。
旅行必备，买来出差用的。路上坐车的时候听听网课，充充电，没有延迟，跟视频对的上。接听电话很方便，。重点是降噪功能也很不错，而且带起来不会难受很舒服，比我之前买的一个蓝牙的好多了，蓝牙耳机音质效果很好，立体感强，戴着舒服，很愉快的购物体验。 后期使用效果再追评。,量很好，这款耳机的性价比很高 虽然价格不贵 但质量还是非常可靠的 音质很满意 没有杂音 很适合预算不多的学生党一族！ 佩戴感受：终于找到一款戴起来很舒适的夹耳式蓝牙耳机了 整体戴上特别的轻
降噪效果一般，没有太大感觉，感觉亏了？后悔了，但不能退
音质很好，通话也很也清晰，几乎没有延迟，带着很舒服不压耳朵，
颜值高，做工好，音质很好，佩戴感舒适。佩戴时睡眠确实不受影响，两段式硅胶扣设计的比较贴心但实际效果一般我，唯一的缺点是耳机盒开合手感略单薄，除此之外非常好的高性价比耳机。
品质很好，音质清晰效果好舒适度：舒服性价比极高
耳机挺不错的，也挺便宜，性价比很高。这是一个好评模板，因为本大佬不想买一个产品都写好评，所以特地写下这个模板。以前不知道评论可以涨积分，现在才知道好评的重要性，妥妥的，每条都来评论一下，赚京豆，下次还能抵现金用，评论80字以上，可以得到40个京豆，我无论买什么东西，都会把这条评论复制粘贴凑够字数，这是第n次在网上买东西了，棒棒棒，东西便宜，而且质量好，物美价廉，买的放心，用的开心，感觉都买上瘾，买买买，根本停不下来，东西品种多，而且又特别全，划算方便，包装很好，而且没有任何损坏，会一直支持下去的，服务还可以，超级好用，好评，下次再来
耳机听了个把礼拜了，对我们非发烧友而言音质已经很好了，做工也挺精致，非常喜欢。买了配套的耳机套，避免耳机充电仓划花。
漫步者无线蓝牙耳机，zero air 挺不错，音质过关，相比之前买的x2，强不少，但是价格相对高了一些。配套了个皮袋，看起来挺高级。续航还看不出来，等等再评论。
蓝牙耳机链接简单。生意音很好。低音丰富。方便携带，续航能力可以，充一次电能用好久，京东快递很给力上午下单下午就到了，大爱了
宝贝不错，包装精美，送货到新疆也很快。就是充电口这是开放的，没有防护，不完美
一直在用的耳机，比较抗造，之前的不小心摔过好几次，都没事。颜色磨砂质感。带着舒服不容易掉，京东物流很快。推荐给身边的朋友们。
音质很好，关键客服也非常给力，全部好评
非常满意，材质做工非常好，而且百搭，手感也很棒，非常nice，实用性非常强，赞
与上一个同价位的蓝牙耳机相比，这个具有良好的性价比，有专门的app搭配使用，有定位功能，我不懂音质如何区分，我感觉总体来说听着很舒服，耳朵不会难受，颜值也在线，不戴保护套更小巧玲珑
舒适度：别戴错了就舒服
低音一贯的BB的风格还不错，主要是携带方便！京东发货还是很快的！黑色很有质感！
真的很好用，手机送话器出了些状况，免提不好用，售后怪主板，思前想后，果断用蓝牙耳机来取代免提功能。索爱的耳机还是不错的，取出自动开机，立马拿出手机来配对，真的很容易，现在正在听着轻音乐测试，比我之前某牌更友好，不入耳更舒适，挂到耳朵上几乎没感觉。
舒适度：带着松弛不勒
目前用着非常好，降噪效果五颗星，小巧，比一代好很多做工质感：非常好音质音效：赞舒适度：赞续航能力：赞
耳机非常好有，音乐听着很舒服，游戏也很真实！颜值也可以，带着也方便，打游戏。看电影。听歌，体验特别好，很喜欢。。。。
隔音效果还是非常好的，打游戏的音质也不错，性价比还是很不错的
耳机的设计很好，戴久了耳朵也不会有异样，非常舒适，音质也可以，而且这款产品是全触控操作，听音乐切歌调音量等等一划一按就好，很方便
舒适度：很舒服，戴眼镜也没有挤压感
可以可以，都能正常使用！
质量撇，服务极差
以前基本没有认真评价过，不知浪费了多少京豆。这个真的不错，妥妥每次都写一百多宇，这是第N次在JD上买东西了棒棒棒，好厉害好东西便宜而且质量好，物美价廉，买的放心，用的开心，感觉都买，上瘾了，买买买根本停不下来，东西品种多而且有特别全，划算，方便，而且实惠，包装很好，而且没有任何损坏，会一直支持下去，服务还可以。这是一个好评模板，因为懒，不想每个产品都写好评，所以特地.模仿一位网友写下这个模板，但是这个产品质量肯定是喜欢的，如果不喜欢的话，收到东西以后会生气，然后会变，喋喋不体的评价。自然不可能撤下这个好评，这里写下，也给各位询友一个参考个这个商品还是值得购买
京东自营商品，音质还不错的，百亿补贴后价格还是很实惠的。喜欢漫步者的蓝牙耳机，需要的漫友可以毫不犹豫的下单！
续航能力：刚刚用，还未可知。
必须给京东物流点赞，昨天下单，今天上午到。耳机小巧降噪，非常好
使用了半天，感觉非常棒，大爱
宝贝收到了实惠哦，说很可以很行的卖家货早就到了没时间签收呵呵质量很好谢谢了，卖家十分贴心。
很漂亮的骨传导耳机，戴上也很贴合，音质不错，32g内存可以存5000多首歌曲，女儿特别喜欢，充满电用了两天，真是不错
从朋友推荐说这个耳机可以同步翻译，下载了软件试了一下，确实像我们没办法听懂的英语，用这个的话同步可省很多事，差不多可以95的准确率。不过要好好的学其他的语言，偷懒小工具。
货已收到，效果真的不错，跟我的JBL真不是一个档次，中 高 低音都很棒，音箱非常漂亮，希望越做越好！
听完后才来认真写的评价，音质还是可以的，降噪效果也不错!大品牌值得信赖!第一次入手Sony的耳机，感觉还是比较专业的。
产品很不错，值得推荐！耳机音质很好，整体做工不错，佩戴着很舒适不容易掉，五星好评！物流很棒，客服也很不错，期待下次购买。
去年刚换了苹果手机，一直用的以前的耳机，非常的不得劲，这次入手了一个同一品牌的手机，中国老祖宗说的原汤化原石还是有道理的，苹果手机搭配苹果耳机，用起来非常的舒服，好评。
非常好，精致好看，小朋友看了都喜欢品质高，音质好做工质感：绝对优秀音质音效：高保真舒适度：跑步健身都不会掉
华为FreeBuds Pro 3真无线蓝牙降噪耳机，太赞了！降噪效果一流，游戏影音无压力，离线查找方便实用。在Mate 60手机上使用完美搭配，雅川青颜色也很低调奢华。强烈推荐！
耳机充电很快，有更换的耳套，挺好的，我耳朵小，用小号刚刚好，运动也不会掉，外观好看，材质摸着舒服，总体很满意
做工质感：很喜欢
做工质感：做工精细，质感好高级舒适；音质音效：音效很好，不输千元级蓝牙耳机舒适度：这种形式的开放式真蓝牙耳机舒适度最佳，综合各方面要求，舒适度取得最佳续航能力：尚未试到无电，应该不错，续航足够长。重点点赞是：每个单耳机重量较轻，估计78克，佩戴舒适服贴牢靠，开放式耳机，久戴不闷。USBc 通用充电线。总之，实现了耳机功能的理想完美化，该产品设计团队用心了，客户体验很好。定价亲民，后期可以多买几套送朋友。
用了也有几个月了，感觉很不错，续航是真的顶，充一次电可以管好久，音质还可以，正常水平，降噪也正常，晚上喜欢戴着它睡觉，隔躁音不错
音质特别好，客服介绍也特别有耐心舒适度：特别舒服续航能力：强
要质量没质量，要售后没售后，要性价比没性价比。真的很垃圾
耳机效果音亮很好！可以买的
一直相信京东，发货送货都很快，服务也好。这款耳机看了许久下手了。感觉还不错。耳机还是挺好的，价格小贵。但音质可以。希望能用住
机戴起来舒服，耳朵不会痛，蓝牙的信号很稳定，不会卡顿，单耳也可以使用，可以来回换着用，续航时间挺长，听歌音质清晰没有杂音，整体来说功能是非常的强大
舒适度：带着还是可以的
做工质感：做工不错，带着很舒服
一直想买一个降噪耳机，在公交车上面听小说，选了半天还是喜欢用联想的这一款耳机，戴上之后外面的杂音就少了，戴着很舒服，耳朵不会很疼，充一次电可以用很久，性价比很高
品牌的蓝牙耳机，头戴式很舒服，音质感觉还可以，毕竟这个价格很便宜。主要是用着特别方便，不管是看电视还是听音乐或者玩手机，都不用担心影响到其他人特别实惠。
刚买，刚用就时不时会有电流声，不好说
舒适度：戴了一下午了，感觉也没带东西一样，一点不影响舒适度，
舒适度：三种耳塞提供选择 我耳洞小 选了最小的 佩戴很舒适 没有压耳道的
包装非常仔细，值得购买很耐心的店主到货也很及时，大大的赞哦物流也快，祝老板生意兴隆年发发发。
已经第二次买了，之前的那个送人了，她也很喜欢，买来好久了就充过一次电，这续航真的是很久很久，还不掉，出门很方便
好用，机套很可爱好喜欢。。
耳机里面全是低噪，你和出来抢钱有什么区别。
其他特色：老是自动断开连接
华为FreeBuds 5i无线耳机有出色的降噪功能，有效隔绝外界噪音，提供沉浸式的听音体验，满足我们音乐爱好者的需求。续航能力强大，支持快充，方便日常使用。而且设计时尚，佩戴舒适，是华为推出的性价比极高的无线耳机。
音质音效：降噪能力确实很强，带上耳机就可以感受到环境音的变小。音效的话，肯定比我之前买的23百的蓝牙耳机好太多了。
宝贝收到，小巧轻便，外观特别好，没有色差，和图上的是一样的。低音浑厚，音质清晰，质量也是相当的好，性价比高,做工过关 配对也很快 连接稳定，而且电量也很给力，十分耐用，物有所值，值得拥有。小小的看起来超级可爱，真的是物美价廉啦，客服有问必答，态度值得好评。好质量好,物流快,实惠,服务好,性价比很高,没有色差,物流服务好,拿到手就拆开来用，耳机配对很快，手机和蓝牙相隔好十几米远也能听音乐和电话。在屋里人机分离随意走动也不影响听电话。走出两个屋子还可以听到，蓝牙信号和连接功能没问题，耳机戴在耳朵上，其实挺牢固的，佩戴很舒适，声音什么的也可以随手机调，总体挺满意的，音色什么的也还不错，通话试过，还不错。非常满意的购物，五星点赞。 性价比很高 也很漂亮推荐大家买哦
整体用着还不错！像我这种耳机党长时间用耳朵上还是会疼！但比入耳式用着还是舒服的！
上当了，看到三代以为新款，其实是老款，我觉得是误导客户
配送很快，外观很漂亮 功能也很好，声音清晰不刺耳有点小重很趁手，续航很好做工质感：不错音质音效：不错舒适度：不错续航能力：不错
这款耳机性价比超级高，平时出门携带方便，听歌效果声音很清晰。外观设计超级好看的，佩戴起来很舒服。价格实惠，很好用，真给力。
做工质感：小巧玲珑，很适合女生使用，手感很舒服音质音效：音质很好舒适度：佩戴舒适续航能力：充满电续航很不错
颜值不错哦，我选了粉色的，戴着很舒服，可能我的耳朵小，显得耳机有点大啦，哈哈哈哈，音质还可以的，价格适中
这个入耳非常舒适的，音质非常好，跑步跳绳也很稳定。
外观材质：很不错，外包的皮质也很柔软，摸起来手感很好，头上有加厚，在宿舍可以防撞 佩戴感受：很不错，佩敷很久耳朵
整个耳机很小巧，音质听书，打电话还是不错的，听音乐一般般吧，毕竟价位摆在这里！搭配我的小米13，还有弹窗提示，真的不错啊！
做工质感：还可以，颜值高音质音效：索尼的音质还可以，降噪效果好舒适度：稍微有些堵耳朵续航能力：续航可以其他特色：不能戴太久，舒适度还有提升空间
很好看，价格很便宜，佩戴很舒服，戴的时间再久耳朵也不会酸痛，这么低的价格，续航真的很久，强力推荐
续航能力：无虚标！
颜值很高的一款蓝牙耳机，收到货马上拆装，连接速度很快，机身还有挂绳的孔，这点设计很不错，不用担心掉了!试听了一下音质挺好的，配送的有耳机充电线和耳帽!我觉得这价位值了可以买。
曾经沧海难为水，除却巫山不是云。耳机真的炒鸡不错，炒鸡喜欢，炒鸡适合学生党。还送了一个耳机保护套炒鸡可爱！！！！用了一天下来真的炒鸡nice，体验下真的不错！！！舒适度：非常贴合耳朵，不会轻易掉下来。用了几小时耳朵也不胀不痛的，超级棒！！！！其他特色：小巧且精致，包装真的很上档次，送朋友真的很合适！！！！做工质感：质感很高级，一点不粗糙。外观无磨损，是正品！！！音质音效：很ok，音色清晰，给人很流畅的感受。续航能力：续航能力也是一点也不输其它耳机，很强！！
朋友买了，刚好需要买了同款，这个真的很方便，续航时间长不用担心会掉下来，非常的满意，效果比我想象的还要好，充电快音质好，这款耳机目前用着最满意，整体看来包装很精细，外观时尚简约，听歌打电话无杂音，我十分满意。戴在耳朵上很稳，不疼也不怕掉下来。
音质清晰，佩戴舒适，音量较高但降噪效果很好，个人认为比隔壁漫步者好用多了，价格还便宜不少，真是一次完美的购物选择
蓝牙连接快，音质也挺好，可以单耳听也可以双耳，操作很方便，和页面描述的一样，续航能力强，听歌打电话都没有问题。小巧外形很适合随身携带。
耳机非常好用 链接顺畅 而且音质也很不错 用起来很方便
Mixamp可玩性很不错。到手后需要自己进驱动里设置EQ。个人觉得预设不太适合我，调整好后体验还行。缺点方面耳机可能还是比较小，森海的game one我拉到最大戴上刚刚好，A40感觉稍微小点但不夹头。
收到很满意。不会掉，而且降噪。超级满意。推荐朋友也来买，满意意！
非常棒，物超所值的东西。
其他特色：特色就是使用频率10天1次也能俩月就坏：
睡觉带着感觉确实还行
我戴了一会，续航很棒，而且声音不大还能听的很清楚
不错不错，支持LDAC，而且确实为数不多价位中支持ldac的，确实不错，游戏低延迟玩的也还可以，钛银色永远华为荣耀系手机的经典
做工质感：非常有质感音质音效：音质很好舒适度：很舒适，带上不易掉续航能力：续航能力很强,外观好看，摸起来很舒服，颜值高，
使用了一天，夹在耳朵上确实不容易掉，音质也不错，重量很轻几乎无感。挂在耳朵上听了半天感觉续航还行。一整天应该没问题。我这中耳炎也算是能用耳机了。
质量不错 很喜欢 颜值很高 不跑音 佩戴也不会不舒服的 会推荐给朋友的。
刚买回来，用着还行，入耳式的，很软，耳朵戴了很长时间才会有点酸痛，比平常买的好多了，说明书非常细致，细致到懒得看doge，不过功能很多，质感也行，续航比我之前用的时间长多了，先用着看看，等好了再来回购哦
不知道戴上这耳机之后，他那个手机麦打电话刺啦啦响
音质很好，不错的一次购物,续航真一般
单个续航四小时左右，外观不错，声音很大。对耳朵的压制感也在接受范围。值得推荐。
耳机比预期要好，耳机做工很好，耳机盒稍显廉价，但这个价位甚至200多的也都这样。连接各种设备很方便，通话清晰，没有杂音，音质对我来说够用，要求不高。耳机有触控区域，可以调节声音大小，切换歌曲等等，功能很强。
听音乐也非常棒
这么便宜的蓝牙耳机，就是作为平时听音用的，挺好的，耳挂的，不入耳式耳机，比较容易适应，打电话可以，听音乐会差点，这个价格就不要什么自行车喽
反人类设计一但耳机配对过一个手机就再也没办法配对其他手机，哪怕配对的手机关机了，其他手机也没办法搜索到耳机，每次更换连接的手机必须把耳机恢复出厂设置
芜湖！到手！开心！我先试一试做工质感：有质感音质音效：不错，之前买的qc不降噪。换了2代舒适度：还行，可能不习惯我之前的好像更舒服哈哈哈
做工质感：做工不错，没有发现瑕疵
带起来很舒服，超长续航
商品质量不错，细节品质做工都非常好，降噪效果很给力，试了试通话，音乐。完全能满足我的需求
蓝牙耳机收到，佩戴舒适，没有压痛感，运动时不掉落，连接稳定不断线，音质音色都不错，电池续航时间长，充电方便快捷，包装完好，物流非常快，音质很好，非常满意。
耳机已经收到了一阵子了 使用起来非常方便 戴起来不容易掉了 相对来说比以往用的耳机都好看 个人非常满意的一款 这个牌子也不错
物流很快，耳机颜值也挺好，玩了一晚上，耳朵也不会痛，音质特别清晰，这个价位的性价比挺高的
耳机用了快20天了，电池续航很不错，比我以前的JBL的好，耳机音质也不错，耳塞带到耳朵里面很牢固，不容易掉。
用高大上来形容一点也不为过，无论从手感还是画面清晰度都非常棒，音质效果也特别好。是一款性价比很高的耳机。音质音效：ok
苹果的手机就配苹果的耳机，就差最大的耳机没买，那个不是很方便，带起来没这个这么舒服，比起前面两代会好很多，传输速度和音质有所提升，越南代工品控吐槽！
换个货都半个月都处理不好
货已收到，外观设计好看，音质很好，戴多久耳朵都没问题非常舒服。
之前买的plus,坏了一只，这次买的free,对比了一下，音质稍微有点提升，但是这次的做工和质量却提升很大，应该是正品，plus在官方旗舰店买的，这个音质比那个还好，这个价格真香，对了，包装和外观几乎和全新没区别
音质音效：有杂音舒适度：好
之前用的OPPO Enco Air2 ，现在重新买一个发展已经停产，改为了OPPO Enco Air2 新声版，一样的包装和轻盈，戴上很舒服，音质挺清晰，两个版本的耳机不能插到其它版本充电，磁场有排斥，不会放混。希望这次能多用久一些。
第一次买的银色不是很喜欢，店家无条件给换了，后面又拍了一个黑色，颜色很喜欢，戴着很舒适，音质也非常不错，好评！
颜值挺高的 戴着也舒服 听的音质音效也挺好的 刚今天到手续航能力暂时不知道如何
非常满意，强烈推荐，打工人的助听器
4. 多功能：许多头戴式降噪耳机还具有其他功能，例如内置麦克风音量控制语音助手等等，可以让用户更加便捷地使用。
虽然我是安卓手机 连接也迅速 音质很不错 !
fitbots还经常连不上，想支持你都难，进入黑名单吧。
佩戴舒服，之前买了几款类似的耳机，都不太舒服，最后都退货了，这款耳机颜值高，佩戴舒服，音质也可以，物超所值。赞，买来是骑行用的，安全大大提升。
我的耳朵特别小 zero buds 戴着会掉 zero air 戴起来刚刚好 做表情也不掉 喜欢！还送了个收纳袋 收纳耳机盒刚刚好
音质音效：听个响，讲究音质还是得有线
已经买了好几副耳机了，发现没有这一种无线耳机就再买了一个小米的，我已经有一个xm 4的索尼的，然后是一个原道的，还有一个是那一种运动耳机骨头传导的，耳机感觉还行吧，能听的水平只能听一点点，其他耳机耳朵带痛了，再听这个
耳机音质很好，不愧具有很好的品质把控，这么多年一直是忠实用户，它的体验是其他耳机难以提供的，商家服务态度也很好，很有耐心，购买体验很好。
外形好看，分量也很轻，戴在耳朵上很舒服，就是时间长了耳朵会有点痛。音质也不错，比我之前买的别的牌子的好。续航也可以，
非常好用，经济实惠，第一次买这么便宜的，担心效果不好，不舒服，但是没有想到做工质感：非常好音质音效：音质棒棒哒舒适度：出差在外，使用非常舒服续航能力：超长待机，惊喜好物
选了很多，老爸看中这个，果断下单。京东快递一如既往的快速，包装完好。做工质感不错，老爸耳朵大，戴这个正好，份量轻，戴着很舒服。音量够大，音质还不错，很满意的一次购物。
做工不错，音质可以
真的不错送礼物很合适推荐做工质感：好音质音效：好舒适度：好续航能力：好,喜欢舒服.爱爱爱爱爱了爱了
对新买的耳机爱不释手，还特地买了一个套子，保护好心爱的耳机！听了几天以后才来评价，整体音质还可以长久的听也不刺耳，比较舒适。
佩戴舒适轻便，声音入耳清晰不刺耳，接电话听音乐都很方便，通话流畅，没有延迟，操作连接方法很简单方便外观时尚，灰色看起来好有档次，立体声效果很好，打电话听歌都可以
耳机材质好，外观设计新颖，佩戴舒服，值得购买。整体感觉很满意，音质很好，没有杂音什么的，客服人也不错，有问必答。
东西不错，孩子非常喜欢，带着不夹耳
何毛病的那种。
大佬很懒不想每个产品都写好评所以特地写下
耳机真的很不错哦 这个颜值没得说 音质也很棒 充电一次可以用好久真的很耐用
然后音质方面，刚拆开第一次听的感受是很拉，比我上副蓝牙差三百多的oppo耳机，但是后面用着用着就感觉还行有用app调音，可能是我听习惯了，也可能是它真的变好听了。。
做工质感：高颜值，高品质，非常好，戴着也挺舒服，材质外观和质量也很好，非常喜欢，发货非常快，服务态度很好。
这是朋友推荐的耳机，之前一直用的有线耳机，特别容易掉，用了这个耳机以后发现特别方便，而且音质很好，值得推荐哦。
没有什么味道，颜色也好看，音质很棒。发货速度快，质量挺好的，和卖家描述的一样，非常满意大小合适，比较稳固，放东西刚刚好，终于看起来利落些了，没有什么味道，颜色也好看。发货速度快，质量挺好的，和卖家描述的一样，非常满意！！！
物流很快，产品很快就收到了，比想象中还好，不错不错！希望能耐用，价格实惠，使用效果不错，比我30块钱的耳机好多了，值得购买
宝贝心仪很久了，音质不错，佩戴舒适。趁活动时候买真的太划算了，喜欢的不要犹豫啊
这款耳机非常漂亮，实用，这还是朋友买了后建议买的，运动时使用，不妨碍听到外界的声音。续航还可以 我买了两个一个送人，一个自己用。颜值也很好哦
音质：真的就那样子，别抱太大期望！
非常满意的一次购物体验
做工质感：第一眼做工非常奈斯！！
无意中看着这款耳机，抱着试一试态度购买了，体验感很不错的！做工质感：摸着质感挺好，也不重，夹在耳朵上不累音质音效：听着很不错，跟我挂脖子beats耳机质感差不多舒适度：比入耳式舒适续航能力：买来一直还没充电，续航能力强
之前犹豫了很久 的这款拿到手里就是很好 很轻 链接一贯地稳定 做工也不错 声音确实挺好 这么轻的耳机 效果超出了 最难的京东的以旧换新 老耳机不用扔 还能再利用太好了
音质音效：低音超级棒，降燥功能强。
续航能力一般吧，不用的话耳机盒会掉电，耳机盒第一天有百分之90的电，隔一天只有百分之八十左右的电，降噪效果还可以，颜值也还行。
在京东购买华为的东西就是不一样。华为的东西特别好，京东服务特别好，特别快就送到了，而且华为的东西就是不一样，质量，音质，价格都特别好。坚持听华为。
舒适度：还行，蛋糕海绵，夏天包着耳朵有点热，
舒适度：好到爆炸续航能力：非常强其他特色：很有特色音质音效：音效很好做工质感：做工质感很好，拿着手感很舒服，外观颜值担当，防摔性大增，和手机严丝合缝，非常适配，物有所值
声音有延迟，不是很好，不是很推荐
音质很好，很满意，摸着也舒服，很棒
很喜欢非常好，音质也好，喜欢在京东自营买东西，京东快递也很给力很负责
bose耳机非常不错，音质很好，降噪功能强大。包装送货很快。很喜欢。这次活动抢购的很划算，bose我太爱了，音响也好，耳机也好，支持支持！！！
耳机收到了，非常满意，音质很好，价廉物美，值得购买，好评。
一直买这个品牌的，孩子说音质好，方便携带，非常喜欢物流也快，会继续关注的，有活动继续买！舒适度：耳朵不疼做工质感：摸着舒服
隔音效果：还不错， 外形外观：外观漂亮 音质也很好 后续使用了再来评价。
物超所值，质量音色非常不错！使用方便，颜值高真是不错！
发货很快，收到后马上试用，挂耳确实无感，可能我耳朵的原因，左耳戴上非常合适，右耳略有点外翘，整体感觉还是不错的，音质方面还是表现优异，安静环境下，正常音量就可以了，如果在马路上就需要音量再开大些。待机时间我现在测，也就8小时，就需要再充电了，不知道是不是使用方法问题，我还在摸索。
晚上下单，第二天就到了，第一次感受这么快的速度，京东很可以！耳机感觉不错，简约时尚，价格也很满意！总得来说是一次不错的购物体验，还没戴着游泳，试过之后回评。
东西已经收到！手感不错！用料扎实！质量很好！平常用基本没有问题！绝对是最开心的一次购物，店家服务态度很好，售后也是
音质音效：好，质量很好，戴着舒服，不加耳朵
这个价位买这个太合适了，与辉同行直播间看到的，京东下单的，京东物流很赞，耳机戴上去立体环绕，跟华为设备一下就配对成功操作简单
耳机质量很好，充满电听歌可以听4到5个小时，很满意给5分
科大讯飞大牌子了，正好需要类似的东西来录制这种语音数据作为样本，产品还是很给力的，白色很好看，孩子很喜欢。
音质音效：音质没得说，配合7.1环绕声，玩pubg都可以在机场听到学校的人喝饮料的声音手动狗头
充电盒很精致，耳机大小刚好合适，戴着时间长了也没有不舒服，音质不错非常震撼，续航时间超出我的想象很给力，值得购买
什么只换不修，完全就是翻新机，防伪标都没有。
对比了很多品牌的耳机，比如塞纳，山水，纽曼等，同等价位的耳机都不如这款倍思耳机音质好，而且这款耳机颜值特别高，耳挂带夜光，跑起来晚上也特别亮眼，我特别喜欢，以后只认倍思家的产品
做工质感：手感很好音质音效：非常棒舒适度：戴了跟没戴一样的感觉续航能力：正在体验其他特色：色感很好，不足就是没有配一根0.5米数据线
非常好用续航也可以外观也可以
耳机不错，值得购买。
舒适度：很好，戴很久都不会有压迫感，这点比入耳式的耳机好很多做工质感：手感也不错，颜值也很高续航能力：断断续续用了四五天都还有电，按照我的使用频率，一个星期充一次电差不多音质音效：音质音效：音质不错，就是 声音会比入耳式的小声一点点，看个人接受程度。
充电盒质感很好，类似磨砂材质，耳机很精致，操作简单，易上手，音质也不错
其他特色：特别舒服，总之很推荐朋友们买
经历了两次换耳机，一开始舍不得钱，买便宜的，漏音很严重，但这一款明显体现了高价该有的品质，漏音几乎不存在，我电脑70的音量，酷狗软件20的音量除非10厘米以内能听到声，品质真的很完美。这也是自己打工挣的钱，买时也见过父母同意，真的很满足了，你要是执意和更高价的耳机比，那确实比不了，但这款基本能满足大众需求了
做工质感：精致音质是真的好听清晰动听外观看起来很有档次 物美价廉
音质音效：玩fps毫无问题
做工质感：做工也很细致。
音质还不错，很满意，快递也很快递二天就到了
音质音效：音质这个价位相当不错了，销量就可以看出来
大品牌，用起来很放心，质量非常好，赶上活动购买非常的划算,客服真的很不错哦发货速度快，质量挺好的，和卖家描述的一样，非常满意
音质很清晰，降噪明显，续航还没试毕竟刚收到，不过我还是对此很有信心的，这个钛银色很有质感，好的很，很喜欢
耳机收到就试用了，音质不错，很喜欢。感谢京东的速度，晚上下单，第二天一早就到了。
盒子的做工也不错，感觉电池的续航没有那么夸张，估计单次单耳机满电也就能用6个小时，苹果手机连接挺快的，不显示电量信息，需要下载app才能看到耳机电量等信息，耳朵的适配度不是很高，商品质量不错，细节品质做工都非常好
Redmi Buds 5相比4的最大主动降噪深度提高到了46dB，官方标称最高可阻隔99.5背景噪音；覆盖2kHz噪音范围，针对飞机地铁等低频噪音场景也能舒适降噪。在我佩戴了一天的感受下，这代的舒适程度相比上一代好了非常多，降噪开启的耳压感很强，坐地铁和办公室环境下降噪很明显，盒子的大小也很方便携带，扁平化，很适合塞进口袋不凸起，如果配合音乐的话确实可以达到沉浸式听歌。动圈更大带来的的音质提升：上一代的动圈大小是10mm振膜，这一代的用上了12.4mm的镀钛振膜，动圈大小的大小决定了耳机的音质，这也是为什么很多无线耳机厂家都会把动圈大小作为其产品的重要参数之一。而且这代的Redmi Buds 5 拥有独立后腔结构，而腔体对于动圈单元的声音表现有着非常大的重要性,一款音质表现良好,设计结构优秀的耳机,都离不开腔体本身对于它的贡献。杆状设计：全新杆状设计，不再是上代的直接豆豆入耳型，兼顾佩戴…
商品收到咯，特别喜欢，一收到就迫不及待地打开了，家人也很满意，这次购物体验不错，音质很好，打电话说话都很清楚，外观也很好看
这款耳机音质非常好，听着耳朵很舒服，没有什么不舒服的地方，便宜有实惠，值得购买。大家可以直接入手。
看起来，非常的精致，音质也非常的好喜欢。
这款蓝牙耳机真是太赞了!不仅音质清晰,而且佩戴起来也非常舒适。最重要的是它的续航能力超级强，充一次电可以用好久呢!单次续航8到10小时
做工粗糙点，体积小，佩戴牢固。
效果狠一般，非常不建议购买
看了好几个，对比比较喜欢这个，外观也好看，试听下，效果不错，音质很满意，喵贝尔服务也超级赞，喜欢这个耳机。
没得说的，还是华为的东西好用，设置好后每次蓝牙连接几乎就是闪连，基本不需要等待，音质很清晰，通话也没有任何的杂音。长时间佩戴还有智能提醒，非常人性化。外观也是非常的漂亮，手感丝滑。
感觉没介绍的那么好，对个人而已不推荐
京东的快递服务确实好。看了很久选了这个OPPO的耳机。秒链接，续航能力也特别棒。买回来至今还没有充过电。音质也特别好，就像电影院的感觉。
耳机颜值担当做工质感：做工质感很好
降噪很棒 音质也的确强过sony和苹果，可以滑动调音量太棒了
做工质感：千元质感，类肤磨砂表面，绝对值这个价
整体来说用起来不错，价格觉得还是挺有性价比的，如果在来一次还会买这个，京东自营也有质量保证，很适合我这种性价比玩家，真的舒服！！
音质效果不错，连接操作很方便，音质很好，款式也很不错，质量很好
续航能达到六个小时，音质降噪都很好，用了十几天了
真的超级喜欢，非常支持，质量非常好，与卖家描述的完全一致，非常满意，真的很喜欢，完全超出期望值，发货速度非常快，包装非常仔细严实，物流公司服务态度很好，运送速度很快，很满意的一次购物。
宝贝收到，物流很快，描述相符，比较满意，好评，推荐收到货后试了一下，很不错，质量很好，值得拥有！五星好评！从没想过这么实惠的价格，能买到这么好的宝贝，性价比非常高，我很喜欢哦
有明显使用的痕迹
朋友说很好用，下次还会继续来购买，借用了大家的图片，谢谢。 拿到手质感还可以。会继续关注的。
做工质感：专利鲸腔结构，灵动旋律音质音效：沉浸式音乐感续航能力：96小时不间断畅听整体购买体验吧，凌晨三点先下单，下午两点到达，简直是体验感拉满，还有售后的全保障。,手感，质地，音效，最后又到颜值简直是爱死了，我媳妇回来看到后直接就说谢谢亲爱的礼物，简直是让我有点小小的不舍！真的是爱不释手。
做工质感：好好舒适度：好续航能力：好其他特色：好
这种耳机佩戴久了耳朵不会痛，不伤耳朵。音质也很不错，接打电话双方都听的很清楚。这个价格买到这种品质的耳机真的超级划算。
续航能力：很好，对我来说一周充电一次就够啦
手机音量不匹配，最小都没声音，要到一半才有声音，
质量很好哦，发货也很快，一家非常喜欢的店铺，我要疯狂推荐给朋友们
很棒，音质很好佩戴舒适
包装很好，质量非常棒，宝贝完全符合卖家的描述，可以放心购买感谢快递很快，质量棒极了，建议购买快递很快，质量棒极了，建议购买
耳机续航时间七个小时左右，充电很快，佩戴舒适，当天就发货了，物流很快。包装也好有质感，送人也非常不错
做工质感：超棒，不愧是大牌
不是你没事哦小佩休息哦查看成绩哦多克菜鸟菜鸟们都开心看动漫
做工质感：耳机做工非常好质感也很棒，耳机包做工扎实，可以很好地保护耳机
特别喜欢，轻，便捷，最主要是保护耳膜，市场上的降噪耳机对耳膜损害大，且塞在耳朵里时间长了会疼。外观也漂亮。音质可以，上班路上和办公室电话足够用了。价格很亲民了。棒！
确实好用，小巧容易携带，而且还可以当充电宝用，真的买的很划算
搞不清楚开关在哪里
耳机还好
这个耳机不错，通话降噪效果明显，戴起来耳朵没有一点不舒服，很贴合，音质也很OK，续航完全不用担心，价格也不贵，jbl的东西还是很可以的，后边会一直支持，希望越做越好
这质量真是太意外了，实物美美哒，很推荐哦
做工质感：做工精细
一收到货就迫不及待的使用起来，音质很棒，外观小巧可爱。用过后再来评价续航时间咋样？现在来说，很满意。
舒适度：不入耳，长时间也不难受
质感优雅而灵动，设计优美而有韵味
音效也很好 降噪明显
送货很快，下午下单 第二天晚上上就到了！耳机价格实惠，不到百元。耳机很轻巧，也很小巧，用起来很方便。充满电后可以使用很久，不需要每天都充。
我要退货
用后感受就是还不错，音效也非常好，戴在耳朵上也不会太重，想对比还是比较舒服的。充电盒大小要是苹果耳机的两倍吧！
一直都在用倍思，性价比的神，ok啦啦！颜值超高，，质量很好，耳机带上耳朵很舒服，长度刚好不会挂到头发掉下来，就算带着运动也很稳，有降噪的功能不会有刺耳的声音，蓝牙连接没有延迟，太满意了。
续航能力：非常好，两天用了10，晚上用大概3小时
款式新颖设计搭配非常协调，佩戴效果非常舒适透气，特别喜欢，价格有活动优惠时下单购买比较划算，可以随时随地使用苹果耳机哦。越南制造的产品也非常不错，没有必要纠结产地问题。
特别好的耳机，小小巧，送给女朋友的女朋友非常喜欢，而且这个灰色很有质感暗黑色让人特别喜欢。带起来听歌也非常好，非常好的耳机。
充电盒小巧玲珑，非常可爱，做工精致，质感细腻；耳机做工优秀，配戴舒适，音色细腻，音域宽广，低中高音表现优异，续航时间不错。
发货很快，已经收到货了，商品和描述的差不多，质量没问题，关键价格也合适，在这里买还是很放心的，好评！想买的别犹豫哇！没有廉价的感觉，很高端，特别棒！
这个还行有了套不容易掉，去掉套音质还可以，基本也就是出去骑行的时候听个路书，在家不方便用有线耳机的时候作为备用实用的东西
音质音效：有层次！
已经是第二次购买这个苹果第二代耳机使用起来非常好上一款不小心丢失了一次，这次又重新购买了，一副京东送货非常好，产品有保障，哈哈，以后还会购买给，京东感到非常满意。
老是自动断开
宝贝和介绍的一样，质感很好，功能强大，用了感觉不错！42DB降噪，充电10分钟，听歌2小时。一款超高性价比的主动降噪蓝牙耳机，可以说是300元内最强降噪耳机。蓝牙5.2连接技术，开盖秒连，非常的方便。还有超低延迟，打游戏也能得心应手。耳机续航5小时，配合充电仓续航30小时。
产品使用了一段时间来评价的，非常不错。
这个不亏为长续航，战斗力真的很猛，重度使用一天都没什么问题。 外观材质光光滑滑很亲肤，小耳朵也不怕痛 声音效果不错可以用很多蝰蛇音效，重低音也可以，主要用来听小说，没有混杂音，降噪音效果太好了，带上两个耳机，同事说话都不怎么听得清楚。
做工质感：非常轻便，带上后不难受不压耳蜗，很舒服。音质音效：链接电脑使用，声音清晰，音质很好。舒适度：戴上经常忘了带着耳机，几乎感觉不到它的存在。续航能力：用了一天，轻度使用还剩85
颜值高，蓝色太酷了
确实轻，效果也很好，耳麦据工会人说和之前耳麦声音变化了。夏天没空调，肯定热闷。整体上，我对这个耳麦很满意，充个电也比较耐用。
我10.31号才激活，但是系统里显示保修只到明年10.14，这会不会是被人退换货的！
苹果手机和华为手机都可以用，装个app就行，连接也非常方便，性价比还是挺高的。华为的质量还是一如即往的不错，耳机防水能力也不错，下雨天也不是特别担心。推荐
到手很小巧，颜色好可爱，实物要粉嫩点，试戴了下感觉大小正合适，喜欢。做工质感：不错舒适度：大小合适
真的是非常好，不用塞入耳朵里，影响听力小，象一个耳环一样，方便简单。音响效果也比较好，双耳同时挂着，中重低音索绕，比较好听，做工也很好，耳机经济实惠，感谢京东提供这么好的产品。
续航能力：续航不错，上下班用够一个星期。
钱钱，对不住了，这么好用的耳机我一定要入！Redmi Buds4青春版降噪效果也很好，不仅性价比高，颜值也是很不错的。放兜里携带方便，充电速度也超快！而且3.9g轻巧半入耳轻过一张A4纸。
给朋友买的，这款耳机配小米手机还真是绝了，音质杠杠的，这款耳机做工精细，听音乐时间大概七个小时。还是蛮不错的，京东自营的物流还是一如既往的快，晚上下单第二天早上就到了
产品质量稳定可靠和良好信誉赢得广大用户信赖和赞誉与支持物流速度的越来越快继续支持非常适合不错
价格实惠，质量杠杠的，非常好的一次购物，下次还来这个是真的好，材料和做工都特别精致，做工真的非常棒，我觉着我可以推荐给我朋友买商品质量不错，细节品质做工都非常好，发货贼快，快递也给力，棒棒哒
还可以吧没有那么好
做工质感：做工精细音质音效：特别可以，音效特别棒，比我之前用的都好舒适度：很好的，我之前带耳机听歌玩游戏有时候会不舒服，这个就很好续航能力：可以的我就充了一次到现在还是满的，用了两三天了其他特色：我觉得非常ok，现在这么便宜赶紧入手不然原价亏了,快递很快，质量棒极了，建议购买
宝贝特别喜欢，颜值高质量好，续航能力强，音质好，音效更没得说。中看又中用，有需要的朋友不要犹豫了，最后祝商家生意兴隆！
10月31号买的，保修期从10月11就开始了。可能是别人激活过的
很耐心的回答我的问题，这个价钱没想到拍到这么好的宝贝很有耐心东东也好呢，物流还快以后还来，很好。
外观挺好的，音效感觉不出来和十几块的有多少差别，佩戴起来挺舒服的，希望质量靠得住，能用久一点，价格89分6期，还是不够实惠
这是第一次买贝斯的产品，体验很差很差，以后估计不会碰这个牌子了
小巧的很可爱哦，使用很简单，耳朵的舒适度也可以，音效中等，降噪不算太强，主要图使用方便，比一般的耳机佩戴舒服一点。
颜值很高，音质很好
还不错的，充一次电用了差不多十个小时，声音大，还可以，就是只有一个，配带左边的。还想买个，不知道有没有右边带的
续航能力：刚买还不清楚
京东物流很快，第二天就到了，东西包装很好，没有损坏。这款产品质量很好，颜值很高，做工精细，音质不错，非常喜欢，值得购买。
做工质感：很好看的音质音效：听着声音挺好听的舒适度：挺舒服的其他特色：外观挺好看的，看着就挺高级的
买来送人的，盆友很喜欢
拿起来很有质感，声音效果满意
做工质感：小巧可还，手感不错，挺有料。音质音效：音质清晰舒适度：耳朵待久了也不会痛，而且续航时间也很棒。体验感很好。好其他特色：贴心的送了包装袋，哈哈
舒适度：佩戴非常稳固，运动中完全不会脱落
前后找了几个客服，从丢个说明链接，到答非所问，说的都不是一款产品，到找找其他办法，最后还是绑定绑定！！！
音质还可以，通话也清晰，就是夹不住耳朵，一碰就掉
耳机手感很好，带着也没有挤压的感觉，我觉得头戴式的要比入耳的舒服
非常不错的一次购物，产品质量很好，值得推荐，下次一定还会光顾！
做工质感：做工很精致，没有瑕疵，外观小巧玲珑，拿着很舒服。
商品收到了，包装得很好，物流非常快，有问题及时解答！已经用了一段时间了，连手机和电脑都可以，看视频非常方便，目前总体来说非常满意！
左耳无触控，无检测感应
活动价1140买的还可以，原来一个掉了，就直接买了这个，验证了下没问题，送货也比较快，京东买电子产品没得说，价格便宜还保真，有需要会再来，超值
颜值非常高，关键也非常好用，一家人都可以用，蓝牙连接很方便。
这是一次非常满意的购物体验，商品质量很好，物流也非常快速。非常感谢商家的耐心解答和服务周到，下次还会继续光顾。商品包装完好，与描述一致，质量非常好。特别喜欢这款商品的设计和做工，非常满意。
看中很长时间了，终于拿下了。 40dB的降噪，非常奈斯，非常棒。 搭配充电仓使用，长时间的续航完全没什么压力。 物流很快，第二天就到了。 客服服务态度非常好。 1音质音效：音质不错，价格很低，性价比较高。
续航能力：轻度使用34天还有40电量，感觉很耐用
华为5i耳机音质很好，用着也很舒服，音质也不错，声音比较小可能是保护耳朵的，降噪功能也很nice，跟其他品牌的耳机还是有质的区别的，还去线下旗舰店体验了Pro款的，降噪功能要更强大，但是这个价位也蛮不错了，等以后挣钱了把华为Pro3买了哈哈哈哈。
很难的来商品评价界面，以前都是直接略过，这次必须来评价。耳机今天刚到货，没吃饭就迫不及待打开，以下是真实评价。充电仓有爱，小巧方便携带，LOGO大气有质感，关键是耳机太惊艳了，在京东买过三个耳机，这个得竖大拇指点赞，没看说明书设备蓝牙就连接上了，关键是声音太赞了，比我800买的都好，立体环绕音，去噪，音乐立体感强，友友们大力推荐啊，难怪霸榜。其它后面使用一段时间再追加评价，等我
左耳机总没电，感觉还没假的好
做工质感：唯一不足是电池仓硬盒，从口袋掉过一次，买了保护套，问题解决。
做工质感：做工很好！非常值得大家购买！音质音效：音质音效也很棒！没有杂音！降噪很明显！舒适度：带上后很舒服，没有入耳式的疼痛感！续航能力：强，可以到68小时！
非常不错. 很精致 比起其他大牌子 更精致 全身上下体现着科技感 听起来更是很不错的音质 所以很满意！！
耳机非常好看，包装精致，实体按键防误触也很好，音质更是不用说了，非常好的立体感，佩戴舒服，跑步都不会掉，电量使用时间长，充电也非常快，以后买耳机就认准飞利浦。
很可以，行物所值快递也很快店家很好行挺舒服的物流也很快，很不错性价比很高，给五颗星。
耳机拿手里很有质感，颜色好看，骑车使用降风噪声效果明显，不开降嗓模式可以使用b小时左右。音质个人感觉还是可以的，通话清晰度也不错，功能键触摸灵敏，但是躺着的话耳朵容易误到耳机，佩戴不是很贴合的话就会导致两个耳机出现使用时间不一样的情况，充电仓满电可以用三四次左友这个看个人情况而定。
这是一个好评模板。因为本大佬很懒不想每每个产 品都写好评所以特地写下这个模板，，以前不知道 评论可以涨积分，现在才知道好评的重要性性，妥 妥的每条都来评论下，赚积分，下次还能能抵现金 用。评论80个字以上，可以得到50个积只分，我无论买什么东西都会把这个段话复制粘贴贴下凑够 字数。这是第次在网上买东西了，棒捧棒奉，东西 便宜而且质量好，物美价廉，买的很放放心，用的很开心，感觉都买上瘾了，买买买，根本停停不下来，东西品种多而且又特别全，划算方方便，而且实惠，包装很好，而且没有任何损坏，会一直支 持下 去的，服务还可以一超级好用，好好评，下次 再来
做工质感：拿到手，手感很棒
产品质量不行，随机没有送货清单，耳机有杂音
左耳有电流声
质量非常好，很高档，链接顺畅无比，声音很真，特别喜欢，很小巧，音质很棒，操作简单，非常喜欢
腌制清洗使用起来简单方便，配对儿很快捷，这款耳机长时间佩戴耳朵不会痛，充电快捷，每天早上坐地铁的时候必备隔绝嘈杂的声音。
其他特色：实惠，播放暂停和声音调节，用触控调节方便简单，还可适当折叠收纳。好像没有降噪？要求不高耳朵不挑或无感OK。
佩戴舒适，游戏声音定位清晰准确。
安卓手机和 mac kits 分别测试了下，效果不错。录音和翻译结果自动存云盘，可以在不同的设备和网页回看回听。。。。。
防尘防水，主动降噪，带着运动再合适不过，还不会轻易掉，而且续航能力还是很不错的，有一个卡在耳朵上，不容易脱落，降噪效果也很不错
美观小巧，质感很好，蓝牙连接非常顺利，操控还需要适应一下；感觉高音延展不错，低频稍显不足，降噪和LDAC打开效果好像不是很明显，环绕声效果个人不是很喜欢，总体来说音质在这个价位可以满意；佩戴舒适度很好；续航好像还可以，听了半小时，左耳掉电显示90，右耳95，不清楚为什么两边不一样？
荣耀亲选真无线蓝牙耳机，46分贝主动降噪，试戴了半个月了，耳机音质确实不错，其他的功能还在试着中！功能蛮多的，各种认证！非常满意，材质做工非常好，手感也不错，总体而言性价比比较高。
做工质感：做工质感：耳机盒子拿在手里质感很好，比先前三百多的都要厚重音质音效：音质也是非常棒的，和之前买的游戏耳机有的一拼舒适度：没有不适感，佩戴舒适续航能力：续航不错
华为出品，必是精品！第一次买华为的耳机，打开后无须设置，会自动跟我的华为手机连接，真是用起来太方便了，轻盈小巧，携带方便，音质也是没得说，支持华为，支持国产。
做工质感：整体观感度不错音质音效：很好舒适度：戴上耳朵不疼，舒服其他特色：而且JD物流快，隔天就到，早上下单下午晚上就送到家
很不错，时隔多年再次购买苹果产品，不错！这是一个很不错的体验，希望苹果一如既往的好，研发更多符合潮流，时尚感强的产品！！
音质音效：打游戏刚刚好，音效不错
你好歹换个封口贴吧
很快就到了，全新正品，包装很仔细，没有问题
音质很好塞那耳机听歌一天耳朵也不会痛，而且夹在耳朵上面不会掉，边工作边听歌很方便，音质清晰。接听电话的时候通话也很清晰。
作为一名消费者，我非常高兴有机会分享我的使用体验。在使用这款耳机的过程中，我发现了许多值得称赞的优点。首先，这款耳机的音质非常出色。它能够提供清晰丰富的音效，无论是听音乐还是看电影，都能让人沉浸在其中。同时，它的降噪功能也非常实用，可以有效地减少外界噪音的干扰，让我在任何环境下都能享受到美妙的音乐。其次，这款耳机的设计也非常人性化。它轻巧舒适，长时间佩戴也不会感到疲劳。此外，它还支持多种连接方式，无论是手机还是电脑，都能轻松连接，让我在使用过程中倍感便捷。总的来说，我对这款耳机非常满意。它不仅具有出色的音质和降噪功能，还拥有人性化的设计和便捷的操作。我强烈推荐给大家，无论是音乐爱好者还是频繁出行的朋友，都可以考虑入手这款耳机。当然，每个人的需求和喜好都不同，所以在购买前，建议大家根据自己的实际情况和需求进行选择。希望大家都能找到最适合自己的产品。
音质音效：不赖舒适度：好做工质感：好
买来送朋友生日礼物，收到后很惊喜，朋友很开心，音质效果杠杠的，对于喜欢听音乐的人来讲是不二之选，毕竟一分钱一分货，发货速度很快，昨天下的单今天就收到了，好好。
做工质感:很不错，手感很好，很不错音质音效:重低音效果不错，玩游戏很不错舒适度:很不错，戴上去不紧，戴上去感觉很舒服。很好很好很好灵敏度:很不错。很好其他特色:很轻，不重卖家的服务真是贴心周到!他们提供了专业的建议，帮助我选择了合适的商品。物流速度也很快，让我顺利收到了商品。
之前买过别家牌子，戴久了耳廓非常疼。现在这个已经试了基本半天了，几乎无感挂的也紧。耳机颜值很高app好用，音质在线非常满意。可以当主力通勤耳机了！
续航能力：续航绝对可以保证几天够用
特地用了一段时间才来评价
做工质感：做工很精细，很有质感音质音效：音质不错，还原度比较高，听着比较舒服舒适度：小巧玲珑的，佩戴比较舒适，随身携带很方便续航能力：充一次电用上大几天没问题
之前买的bud2用了两年多，声音有点小！换了这个，续航比2要久很多！听出来音质，但是半入耳式的耳机佩戴起来比入耳式的舒服很多！
真的非常好用，音质很好，电量也没内用，关键还有一个耳机包，正好不用可以装起来，很喜欢
哇，这耳机也太精致了吧！爱死了喜欢的不得了，还有可可耐耐的耳机套，这也太哇塞了吧，不得不说漫步者的耳机属实是佼佼者，可以用很多年，做工质感：太精致喜欢死了音质音效：精致真的是无敌了舒适度：带时间长了耳朵不会痛续航能力：续航能力很不错，的
降噪好，做工精良，音质超好
舒适度：大品牌，用起来很放心，质量非常好，赶上活动购买非常的划算,客服真的很不错哦
蓝牙耳机做工很精致戴在耳朵上舒适度挺高的，上面还有触控的功能换歌也很方便，挺不错的，摆脱线控耳机的束缚效果挺好的
外观相较于上一代Blus2区别不大，还是亮面的材质，佩戴体验还不错。个人感觉升级最明显的地方是多了自适应降噪模式，它可以根据环境自动调节，支持双设备连接，用起来挺方便，可以连接两个设备，不用手动切换，耳机会自动识别哪个设备在播放声音，自动切换，实际体验下来这个功能挺实用，总而言之，魅蓝Blus2s还是挺香的，该有的功能它都有，降噪不错，通透可用，听感很好，也支持无线充电，双设备连接可玩性很高，个人感觉三百块这个价位可以冲
不好用，商品不好开，太大
没买多了就降价了，而且降价那么多，非常不愉快！
舒适度：舒服，非常舒服，睡觉带都行。
做工质感：非常细腻，感觉物美价廉音质音效：还可以好像？舒适度：佩戴舒适，非常可以，强烈推荐续航能力：续航能力也非常不错，一次能用三四天其他特色：Vivo家的耳机非常不错，功能齐全
性价比挺好的，就是音质一般，戴着也还行，挺轻
物流也很快商家态度也是一级棒很喜欢必须好评，下次有需要还上你家买行，宝贝真的很行好喜欢，物流很快。
我们家初中生一直用的，现在高中了又买了这款，升级款挺好的，然后携带也方便呀，大小可微调。质量也是不错的！这是第二个买了，价格适中，好评。
感觉还可以，就是有点大，我带上
耳机收到了！音质还挺不错的虽然我还是觉得会有些些的贵！！可是在全网来看！在京东这个平台来看！还是挺便宜的了！很好的耳机！体验好了还会再回来经营推荐的
音质音效：首先音质经过一些设置后算是中规中矩，给到了这个价位该有的音质，本人主听acg和流行，虽然人声没有那么通透但毕竟这个价格确实没法奢求太多。在有线连接电脑的情况下fps游戏也是没问题的
没用几次，麦克风灯不亮，麦坏了，质量太差，网课上一半停摆
香菜绿超喜欢！挂耳上，耳朵再也不疼了！非常舒适，效果也很棒！续航也可以接受！额外送了一根防丢神，太周到了！
舒适度：上班八小时从上班带到下班，一点也不难受，最主要稳定呀！不管是跑步还是骑行不用担心耳机掉落
舒适度：舒适度适中，稍微有一点点紧
华为鸿蒙系统也可以用，很不错。
做工质感：很好音质音效：非常不错 也不漏音 还送了手机防水袋
做工质感：质感很棒，上手丝滑音质音效：音质贼棒续航能力：目前足够我一天的需求舒适度：入耳合适，不过度运动不会掉
很不错，软软的，对耳朵感觉很好。之前也买了其他品牌的，对比之下，还是更喜欢这个。听了一下，音质也很不错，不会有什么杂音，毕竟山水也是很不错的品牌。
买的时候要注意，包装外面的塑封膜买了是不给退款的，七天无理由也不可以，如果没有体验过，慎重买，不要买回来觉得不合适想退，不给退的，京东客服说让我卖掉，想好再买
非常值得推介，防水性好，在水里停直接是3D立体音。充一次电可以用很久
耳机是给孩子听音用的，本以为会大，夹不住耳朵，但试戴后效果非常好，音质也很棒，清晰无杂质，夹耳很舒服没有不适的感觉，也很牢固，不会滑落，很好，个人觉得确实是一分钱一分货
华为太赞了，拿到手非常有质感，颜色也好看，是很高级的灰色，听了几天发现音质很好，坐地铁听也还可以，戴起来耳朵也不会觉得很闷，降噪效果不错，喜欢的朋友可以买起来。
rog就不说性价比了，好看是真的好看，打开很有仪式感，做工质感没话说，挺喜欢的。木耳朵听不出什么音质的好坏，不过听的确实比之前一两百的清楚一些，不考虑价格的话还是很喜欢的。
现在手机总换耳机孔，自从用了无线耳机就真的很方便了，这个耳机性价比真的很高，音质音效也很棒，白色 外观看起来也是特别干净 精致
包装完好，小巧方便，音质符合价格值得购买
孩子喜欢，又给她买了一套，性价比很高，孩子特别喜欢这个颜色，紫色控，买完后经常用它，很是方便，在京东上就是方便，第二天就到了，服务也好。
音质音效：测试过，觉得
音质超级赞！之前用的入耳式，时间久了不舒服，这个戴一天没有不舒服的感觉，而且包装深得我心，超喜欢的！
买了方型的，佩戴上时间长了一个耳朵疼，看了塞纳z30s pro，是圆型的，而且评价都非常好，果断入手，真没失望，音质非常好，特别轻，佩戴非常舒服，几乎无感，这个价格，完全秒杀千元内的开放耳机，买了两个，粉色的颜色非常正，特别适合女生佩戴。
非常喜欢非常好。包装精美
外观颜值：白色款非常好看！
其他特色：降噪没的说，戴上它世界瞬间安静了，其他智能免摘也很方便。
做工质感：精细化管理产出精细化产品音质音效：音质清晰，音效增强型舒适度：耳朵舒适度很高，非常好用很好看的续航能力：续航能力还不错的，其他特色：其它也很不错，携带方便的很
非常值得信赖的品牌，质量有保障，价格还亲民，相当满意产品包装精致美观大气，目前用着非常不错，真实评价，希望可以帮到集美们真的好喜欢，客服态度也挺好的，值！以后有需要还会来买产品包装精致美观大气，目前用着非常不错，真实评价，希望可以帮到集美们
耳机小小的，耳机仓也小小的，很袖珍不占地方。用了一段时间了，耳机戴着很稳，正常走路做事没有掉过。经常一边做饭一边听小说或视频，感觉很不错。
左耳机一直响 有噪音
满电耳机用七八个小时以上 外观材质：外观还是比较高端大气的 佩戴感受：很好，长时间佩戴也不疼，很贴合耳朵，上班的时候经常一戴就是一整天，耳朵也不会觉得不舒服，还是很推荐的。
做工质感：小巧方便，音质很好。
带着很舒服，耳朵不疼了，适合运动
如果说买前期望值是80分，真正拿到手后可以给110分。BO设计一向是在线的，就是那种放到艺术馆可以当艺术品的存在。充电盒用料上外壳应该是铝吧，内部材料亲肤材质摸起来非常舒服。制模也是相当的严谨，开合声音清脆，给人很扎实的感觉。音质方面比较玄学，但是有一点，就是解析，居然比手里的开放耳机高了一档，怎么说手里这个头戴也有1600米，居然可以听出差距，模拟底噪相同的情况下，ex还可以隐约听到内容。总的来说这次耳机买的非常满意，还特意给它准备了收纳袋。
很好用！！同价位里这款的音质好很多，比在某姆买的800性价比高。
这款耳机包装环保简洁 质感也不错 耳机降噪效果不错 音质立体 做工细致 配上索尼的软件使用起来完全没问题 非常流畅
音质音效：听我老公说还可以。
重量很轻，对耳朵的负担可以忽略，只要佩戴合适，可以长时间佩戴不夹耳朵。音质还可以，续航时间中规中矩，总体来说还不错，符合预期，价格也合适。
好酷啊，颜值也太高了吧，比我之前买的199，299的好多了，音质也好，续航能力也可以，很喜欢，物流也超快，包装很好，是正品，京东放心购
做工质感：做工长得像某果的耳机，戴起来很舒服。音质音效：音质方面，一百多块钱的耳机听个响。舒适度：戴着耳朵不会胀痛，倒是挺舒服的，续航能力：续航日常通勤够用。
可以可以，音质真可以，而且带着是真的舒服，这个设计就算你是个胖子也带着特别轻，不会难受，特别适合长时间佩戴，过段时间键盘到了打pubg试试。
连接不上蓝牙，连名称都没有
耳机很不错，很好看，颜值很高，蛮好的，很喜欢，物美价廉的产品
做工质感：很棒，手感舒适音质音效：音质还行，声音比入耳式略小舒适度：完美，比之前入耳式舒服多了，基本无感
耳机一直买的漫步者，价格实惠，性价比很高，至于那些动辄过千的没用过，好在哪里也不知道，上次买了另外一个型号，用了一年多，有一边声音变小了，又重新买了这个！
舒适度：很好，我是正常耳机容易掉的耳朵，只能买塞入式的，这款又加固了佩戴感，很有安全感，不担心丢哇咔咔
做工质感：磨砂手感好音质音效：主动降噪很给力舒适度：非常非常舒服，还是华为耳机好用，继续冲它吧续航能力：给力给力很给力，可以听好几个小时的其他特色：认准华为就对啦，爱国人士必备
做工质感：耳机是磨砂质感，高端大气。
降噪效果好于AirPodspro
外观包装跟上档次舒适度：待着耳朵不疼，也很舒服音质音效：音质立体音隔音很好电量也都显示，很好，会回购
这个价格也算对得起了
续航能力：续航能力非常强其他特色：链接非常快 客服服务态度非常好
喜欢听音乐的，买别的
耳机包装还可以，听起来的话音质还行，如果对音质要求不高的话，嗯，有一点点漏音，嗯，但是蓝牙的距离我感觉比以前的这些耳机要好一点，就是感觉隔得比较远，大概十米左右的话应该还是可以，不影响听。待机时间还可以，总体来说音质一般般，因为它是夹耳式的，比那种X耳式的那个声音相对来说还是要小一点
终于用上了心心念的freeclip啦，戴着很舒服都感觉不到耳朵上有个耳机，这对于长时间戴入耳式耳机会不舒服也会耳朵里发炎流水的人来说很友好，而且左右使劲甩头啥的耳机也不会掉。不仅如此，电量也很充足，戴着办公通勤完全没问题。音质嘛对于办公和通勤时佩戴的人来说完全没问题，总之非常喜欢啦。
物流非常快，上午买的，下午就送过来了，苹果耳机质量很好，很搭苹果手机，音质效果好，不会断连，比之前的2代待机时间更久，很满意
右耳电流声很明显，已申请售后，希望换货能好起来。
其他特色：控制很便捷，功能多
其他特色：颜值真的可以，beats设计没得说
耳机带着挺舒服的，很稳，不容易掉。跑步运动都很适合，音质很好，无延迟，蓝牙连接也很快。非常的满意，值得推荐。
蓝牙耳机收到了，质量非常好，物流非常快，商家服务态度很好，给商家五星好评，以后还会回购你家的电子产品，谢谢！
之前一直用的是一代，主要用降噪功能中午午睡用的，后来其中有一个耳机找不到了，所以这次趁着春节重新买一个最新的，这个系列的耳机降噪功能确实是好用，戴上后，中午办公室有人说话，一点也听不到
给对象买的，对象很喜欢。日常打电话听歌用足够了，黑色外观大气简洁，音质清晰无杂音，小巧轻便，结实耐用，通勤必备。推荐购买。
对比很多平台的品牌和外形耳机，最后选择京东塞那，价格更优惠，主要配送快。耳机收到很惊喜，外观时尚，充电电子显示一目了然，声音也很清晰，外扩音小，佩戴舒适。
不赖不赖，好的很哈哈哈
做工质感：手感还不错 音质音效：中等，一份价格一分货。舒适度：不塞耳，还行，时间不能太久，不是非常牢固续航能力：中等
音质很好，已经买了两次啦。降噪效果出色，游戏语音基本无延迟，这个价格不算贵，性价比很高，还不赶紧入手?
做工质感：非常棒音质音效：降噪效果很好续航能力：续航也很强
终于买到满意的商品了，超出期望，非常喜欢，身边的人都问我要链接。产品质量，客服服务态度特别好，很喜欢，好评发货很快，两三天就到了，这个颜色我很喜欢，性价比很高，非常nice每一次都很满意，这次选的宝贝更加满意，以后还会一如既往地买下去质量非常好，客服态度非常非常赞，有问题及时给解决了是正品很好用，价格便宜了很多，性价比超高，真的特别划算，包装也很高端大气上档次，值得购买真的好喜欢，客服态度也挺好的，值！以后有需要还会来买
SS号很适合我的小耳朵，佩戴很舒服，不会和耳钉口罩打架；降噪的话对于日常通勤办公学习都够用；音质方面我完全不懂，应该挺好的
这耳机试用几天。音质音效很好，也很舒适
非常好用，游泳戴简直太完美了，解锁了新世界。
这款蓝牙耳机感觉很不错！佩戴舒适稳固，音质出色，无论是低音还是高音都表现得淋漓尽致。无线蓝牙连接稳定，让我随时随地都能畅享音乐。而且续航能力超强，一次充电就能用很久。总之，外观时尚功能实用，强烈推荐！
别的不说，品控确实没有我三四年前买的国内产的二代AirPods好了，有胶痕，在就是新耳机为啥接缝有黑线呢，要么是翻新要就是换货，我也懒得走售后了，随意吧。
音质很好 不愧是索尼 索尼大法好 比airport好用
有问题的话会追评
试用了一天，续航能力杠杠的，音质也很好，做工还可以，唯一有点不足的就是挂耳弧度小了一点，戴着有一点点卡耳。不过总体还不错
左耳有电流声，啥情况啊。还挺大的
买到了心爱的东西，材质很好，质感十足。音质方面，它呈现出清晰自然的音效，让人沉浸在音乐的世界中。佩戴舒适度方面，它采用了人体工程学设计，即使长时间佩戴也不会感到不适。此外，它的续航能力也非常出色，是我所爱！
做工质感：外观精致，耐脏易清洁音质音效：降噪明显，语音通话清晰舒适度：三种尺寸耳帽，佩戴不易脱落其他特色：可单耳语音通话
做工质感：做工细腻音质音效：音质赞，降噪和普通模式都非常棒舒适度：入耳舒适。续航能力：因为耳机小 满电听几个小时没问题的。再加上仓基本一周都可以的。豆青真的很漂亮，因为用的魅族20，就是青色。配一起真漂亮
耳机音质很好，戴着不会掉，待机时间挺长的，质感不错，大牌子值得信赖。
终于找到了高性价比的高音质的蓝牙降噪耳机，无论是在宿舍还是室外能很好地隔绝外界声音，打游戏时几乎是0延迟音画同步，简直就是学生党的宝藏呀！！！
大品牌，用起来很放心，质量非常好，赶上活动购买非常的划算,客服真的很不错哦一如既往的好品质，非常喜欢的一款产品，非常棒！oo
做工质感：很不错，外面是磨砂的质感非常不错；
使用起来非常好，重量非常轻，音质也非常好，携带起来很方便，足够的轻便，很适合日常使用，戴上耳机也没有异物感，适合长时间佩戴
有很多款式炫酷的头戴式耳机，可以满足不同用户
这款漫步者HECATE系列的电竞耳机是第一次接触，之前也看过晚上的测评有推荐这款，所以果断下手买了它，普通玩家不追求超好质量，但这样的价格入手这款已经很棒了，音质不错。麦克风可以拆下，有调节麦克风开关的按钮，也可以手动调节耳机声音的大小。超级赞。
物流超级快，今天购买今天到货，做工非常漂亮，很精致，设计也很独特，音质超好，电池充一次可用一个星期，极力推荐大家购买。大品牌还是质量好！
音乐比预期的好太多，戴上跑步一小时不会掉，续航挺好，物超所值！
包装不错，很有档次，试试看音质
2蓝牙耳机与手机的匹配性很好，连接很稳定，清晰没有杂
音质音效：音质很好，音效非常清晰。
耳机挺不错，就是在YY语音跟朋友聊天开黑电流声音太大吱吱响
质量应该不错，五星好评！,蓝牙收到了，试了还可以。轻便，耳朵负担小，音质还行，漏音不大。整体感觉还可以，要能连APP就更好了。
这款头戴式降噪耳机真的让我惊艳不已！首先，它的外观设计非常时尚，佩戴起来非常舒适，即使长时间使用也不会感到不适。其次，降噪效果非常明显，无论是在嘈杂的街头还是喧闹的办公室，都能让我沉浸在自己的音乐世界里。音质方面，高中低音都非常出色，细节表现力很强，让我仿佛置身于现场。此外，耳机的续航能力也非常强大，一次充电可以使用很长时间。总之，这款头戴式降噪耳机无论从外观舒适度降噪效果还是音质等方面都表现得非常优秀，强烈推荐给大家！
2021年买的第一个AirPods，确实跟iPhone适配很好。现在用了三年，右耳电池就不行了。本来想去修，结果都要换。现在趁着活动，直接买新的，还抢到了十二期免息，很棒！
货已收到，昨天下午下单，今天中午到货，物流很给力，耳机符合预期,音质效果杠杠的，戴着很舒适，续航能力带检测，总体来说，这是一次很好的购物体验。点赞
耳机盒不大，放兜里也不累赘，挺好的。
总体来说，舒适性音质效果都很让人满意
为了买到一个不错的降噪耳机，特意做了很多攻略。最后选了这款荣耀x5s pro耳机，到手还挺惊喜的，小巧精致。试听了音乐，音质不错，打开降噪的话，旁边有人在大声聊天也听不到一点，非常好，很满意这个降噪效果。希望到坐地铁也有这么好降噪效果，已经推荐给朋友啦！
真的强做工质感：完美音质音效：相当可以舒适度：舒服
连接蓝牙超级快，佩戴舒服，戴久了耳朵也不会太疼，还送了手绳，充电的线还可以充手机用，很方便，音质也是非常的棒
东西不错，音质还可以，佩戴舒服，耳朵没有疼痛感，软耳塞还有更换的，更具耳孔大小，目前续航时间还行，一部大片三小时看完电量还很多。
做工质感：拿在手上很轻，质地不错，外观看着高端大气上档次
买完就降价了，还不给保价，而且吃鸡时候脚步声根本不明显
其他特色：旁边的七彩灯，很有感觉，也可以根据个人喜好关掉
而且价格也便宜性价比很高，赞赞赞物流也飞快，这不邻居看到后也叫我帮忙买太可以了还行，喜欢。
我问了不少问题，他都不觉得烦，都会认真回答我，这点我向掌柜表示由衷的敬意，这样的好掌柜可不多。再说宝贝，正是我需要的，收到的时候包装完整，打开后让我惊喜的是，宝贝比我想象中的还要好！不得不得竖起大拇指。下次需要的时候我还会再来的，到时候麻烦掌柜给个优惠哦！
耳机不错，还挺轻的，不怎么会漏音，在公共场合带也行，带了一一两小时不会夹耳朵，可以可以，带着出去也不掉，电量能用挺久的，价格不贵，值了
对比同价位各方面都挺垃圾的
舒适度：我带眼镜一点不夹，耳朵不遭罪
很小巧，连接蓝牙很方便，音质很好，没有杂音和电流的声音，之前用的漫步者另一款耳机，都很不错。
买的第二个耳机了，优惠力度还是不错的，京东还是很给力的，支持，希望下次还能买到优惠的产品，经常在他们家买，还能有京豆福利。
是讯飞的忠实老粉了录音转录功能没得说耳机很轻 带着不卡耳朵降噪效果也可 是心动的感觉！
想不到一分钱的耳机能用 还不错
这个价位挺好的。
通话真的垃圾的一批，而且降噪只能降低频空调外机热水壶，对人声还有别人视频外放降噪效果不大
货到了，发货速度挺快的赞一个价格实惠啊，能买到这么优惠的价格真的是赚到了
耳机音质很好，物有所值。外观也很精美。 续航也超强。很喜欢。
宝贝收到了，试了一下音质清晰，不错不错哈！
反正很喜欢！因为真滴很好看很酷！戴起来就是酷盖出街
舒适度：质感很舒服续航能力：续航在线音质音效：嘎嘎好
挺好看啦啊啊啊啊我觉得很棒的刚收到还没有发现不好的地方，但是真的真的很好看也很好用，耳朵也不会疼主要是到货很快做工质感：做工质感：good 音质音效：音质音效：good 舒适度：good续航能力：good其他特色：good
耳机收到了，质量很好，物流很快，音质也很好。很满意！
刚到货，从去年的倍思S1换到最新的M2，给我带来很大的惊喜。做工质感：充电仓从S1的光滑面换成磨砂面，耳机也明显打磨过，令人诟病的接触面从前方换成侧上方，解决了摘下经常误触的问题，麦克风也换到了外面音质音效：一如既往的不错，主动降噪更强了舒适度：从S1换过来没有任何不适感其他特色：新增了入耳感知功能，还有app自定义功能，非常接近完美了
商家发货快速，头天下单，第二天就收到货了，包装精致完好。这款耳机价格用优惠后相对实惠，耳机做工好，小巧玲珑便于携带，充电方便快速，充电后比较耐用。耳机音效纯正，具有降噪功能，链接蓝牙方便，使用方法简单。
公司年会给参加演出节目的同事购买的礼品，看了很多选择了这款，产品性价比高，做工还不错，希望质量可靠耐用，参加节目演出的同事们能够喜欢。
使用过了几天确实音质音效还不错，通话过了清晰度可以连接速度飞快，跟原版的感觉非常像，真心满意已经复购了
关注这款很久啦，到货后马上试了一下，真的超级好
无线，实用，可以戴着耳机做家务运动，用起来很带劲儿。做工质感：良好音质音效：不错舒适度：挺好续航能力：目前看，够用
音质音效：也没什么问题舒适度：也特别好物流也很快，第二天就送到了，买了很多次了，很喜欢！！还会回购的！没有什么质量问题，京东客服也特别好，出现问题立马解决了，很好！续航能力：续航能力也暂时没有什么问题，能管一两天，。做工什么的也没有瑕疵
这个耳机小球方便带机时间长，音质还可以主要是价格便宜。我是买荣耀手机给的，荣耀手机不咋地。 耳机还不错。只要送的还都不错。
收到后打开包装，质地很好，耳罩柔软舒适，连接了电脑和手机，只要打开蓝牙搜索就可以连接，很方便，音质很好，听歌看电影都很不错。
耳机还得是苹果，京东上购物也有保障，正品保真。入手质感很好，连接很灵敏，入耳也没有感觉到异物感，音质也很不错，果断五星好评！！！
商品品质很好，送货非常及时，非常值得购买
声音可以，充电量很足，赞一个。
做工质感：很棒
舒适度：戴着挺舒适，夏天带稍微有点闷
娘养的给我发了什么货
发货很快，晚上下单第二天就收到了，包装完好。耳机很轻，耳塞也很贴合，降噪模式效果很好，很满意。ios上的Headphones流程略烦琐，当然很多步骤跳过也不影响使用，总体好评！另外送的黑色保护套也有点意思，哈哈
续航能力和降噪那个我不是很懂，然后我不是很清楚厉不厉害，但是我感觉还是很不错的
特别棒，音效特别多好，尤其安静程度非常棒。不用不知道，一用吓一跳。非常适合需要保持安静才能学习的人，特别棒。
非常不错 嵌入式硅胶耳机真的很不错
之前买过一次送给孩子同学做生日礼物，马上自己孩子生日了，我也买来送给他，孩子很喜欢，戴上非常洋气
耳机电流声明显。。一百多算了吧
音质效果很环绕，声音音量对我来说够大，没杂音，蓝牙连接很稳定，声音特别清晰，和图片的描述一样。这个音效相当可以，耳机真的很好看,看起来好上档次，戴上去很轻巧，而且不会掉,按键反应很灵敏，充电仓做工也很精致，耳机质量还是不错的
耳机通话也很清晰，不会有电流声，通话也特别清晰
真的不错呀！做工很细节！音效音质也很棒！续航能力也不错的哦 价格实惠 超赞的呢喜欢的呢！舒适度也非常不错呀 爱了呢！
无意间看到这款耳机，正巧耳机坏了买了来试试看！没想到续航时间还可以嘞，单耳机从早一直到晚都还有电。续航能力足够的！京东购物体验感真的很赞！
家里的神兽放暑假了，电脑耳机一样少不了。这款漫步者EDIFIERHECATE G2专业版USB7.1声道游戏耳机，不管是打游戏还是上网课，都挺不错的。价格不贵，效果很好。孩子很满意！京东物流基本第二天就到，神速。
用过几天后来评价的，有音质音效好，款式喜欢，推荐购买，做工精细，戴着舒适，续航时间长，物超所值，同学看到说喜欢，让我把链接发给他
真的很舒服，下次还会购买
连接一个蓝牙，声音传输还不错。可以同时连接两个，有些干扰，还能用。如果APP能不用耳机，直接连手机会更好些。
耳机到货速度快，音质也不错，戴着很舒服，续航时间挺长，做工很精致，昨天上午买的，下午就到了，充电速度也快
首先，物流送货很快，昨晚下单，今早上上午就到了做工质感：做工精细，没有廉价感音质音效：音质音效很好，三段均衡舒适度：舒适度非常好，待长久也没有不适续航能力：续航能力也很棒，能达到说明的标准其他特色：唯一就是，带半入耳的感觉，不如入耳的声音大
做工质感：非常不错是我想要的样子
试听了一下午，音质很好，续航时间长。每个人都不一样的感觉。使用简单方便，收纳也不错。
BOSE大白鲨三代音质很好，降噪模式依然优秀，待机时间满足需求，是出差时飞机上必备物品。本人一直使用BOSE产品，买之前看了很多评论和测评，大多数差评中反馈的左耳电流声是有的，但是用过BOSE降噪耳机的都懂，这个很正常，另外蓝牙连接不上的问题暂时没有碰到。总体很满意！
音质方面那就没得说了，一直挺好的。这是我第二个beats的耳机
非常好用，音质很好，外观漂亮，音质清晰，运行速度很快，满意！
之前有一个黑色的，又买了一个蓝色的，颜色非常漂亮，喜欢。音质也很好，而且小巧方便，放在包里或者兜里都没有压力，推荐推荐。
苹果太能坑骗中国消费者了，建议大家以后不要买苹果的东西。
音质音效：戴上是有环境模式和降噪模式的，竟然完全听不到周围声音，真真是索尼大法好！适合办公室使用，走路骑车不推荐戴，完全听不到周围环境声音。
还是算满意喜欢 可以很好的听音乐啦
耳机小巧便携，戴在耳朵上很舒适，并且戴的很牢。音质音效很棒，在路上也没有杂音，非常不错哦
这套耳机真是太喜欢了啊，之前也买过骨传导的，但还不是这样的这个设计这个耳机是蓝牙的啊，跟我的电脑，手机都能很好的匹配，然后带上了之后，嗯，在嘈杂的环境当中听音响也很不错，而且呢在公共场合其实也不会耽误我听到外界的这个声音，不至于造成安全方面的隐患。平时充电使用都非常方便，它的这个收纳盒也很小巧，放在包里一点都不碍事，非常好的一款设计。
越南产的，左侧没声音，非常差的购物体验
超出预期，质量很好，做工精细，满意一次很好的购物体验，服务周到，物流快速，配送也很周到，态度也很好，好评！包装好，物流快，价格实惠，比超市便宜多了
对比了很多耳机，看了很多耳机的评价，最终选择这一款，性价比很高，收到货立马试一下，音质非常可以，观看电视也没有延迟
音质音效：不错去
非常满意的一次购物，物有所值，比实体店里实惠多了！包装很好，质量非常棒，宝贝完全符合卖家的描述，可以放心购买感谢
乘着双十一的东风，打上科大耳机的快车！早就想寻觅一款适合工作的耳机，科大讯飞iFLYTEK录音降噪会议蓝牙耳机Nano海盐蓝完美诠释了这个功能。无线蓝牙主动降噪入耳式超长续航，最最重要的是录音转文字翻译功能，极大提高工作效率，点赞！一次完美的购物体验，iFlybuds PRO值得拥有。做工质感：做工精亮，手感细腻。舒适度：入耳舒服，久戴不疲劳。音质音效：音质完美，录音清晰无杂音，听歌效果也不赖。续航能力：续航能力强，支持无线充电，很方便快捷。科大讯飞耳机，值得拥有！
舒适度：不闷得慌，长时间佩戴也没有问题
京东快递特别快。早上下的单，下午就到了。客服细心有问必答，快递小哥送货到家。一收到货，拆开赶紧试了一下，音质特别好。非常完美。
非常可爱温暖的一款耳机，关注很久了，最近看着有活动就赶紧入手了，入耳非常舒适，抗噪性能特别好，公交地铁上佩戴几乎可以屏蔽周边噪音。
发货快，收到满意做工质感：非常好音质音效：高清音质舒适度：适合耳朵轮廓续航能力：电量足续航快其他特色：外观设计感强，好评
宿舍朋友买了一个强烈推荐，就问了链接，自己也买了一个，耳机质量强硬,声音清晰而无杂音,操作也很简单,连接快捷,带着接听手机电话都很方便。让人很满意，特别说一点，耳机的待机时间特别长，兼容多种设备，日常运动戴着也不会掉耳朵也不痛，一边学习看书一边听着歌很享受，音质很棒，颜色也好好看，而且的是价格很实惠
这个耳机真的可以媲美2000多的耳机，无论各个方面都可以，而且续航很久，时间可以用很久的，充电完电也可以用很久，而且价格真的特别公道，总之，性价比极高
续航能力：不错不错，挺好
小巧方便带 音量大但不漏音 带上也不容易掉 音质不错 回购第二次的耳机啦 平价耳机中质量算挺不错的啦
这款蓝牙耳机音质不错，sanaq第一次用这个品牌感觉音质非常好，佩戴舒适久戴耳朵不疼，这下开车，上班不用担心掉落问题了，还带电量显示，充电仓还能给耳机提供电量，非常满意
做工质感：美观大方音质音效：清晰，真切舒适度：三个入耳塞，很贴心续航能力：八小时其他特色：很好。
做工质感：高端大气上档次音质音效：实锤了舒适度：小耳朵戴的很舒服续航能力：完全满足日常通勤需求
同事帮收的，就耳机充电线都没，东西用着还行
宝贝收到了，非常满意，给老公买的他说音质不错，外形款式也好看，操作简单，内置麦克风很不错
特地用了几天来评价的。耳机材质很好，挂脖子上舒适，时间长了都能忽略它的存在。每天泡健身房，这种款式太适合撸器械的时候戴了，又稳音质又好。比起纯入耳式的更有安全感，完全不会掉，戴单侧也不会移位。
还不错，整体低音挺好，这个价位来说可以的了
音质音效：有一说一，一代更比一代强，入耳的音质太上头了
接收信号非常强，耳机大小刚刚好戴在耳朵里也不会难受，完美贴合耳朵，稳固不会掉，很合适，耳机音质也很好，听歌的音质很真实，清晰流畅！买来已经听了几天的歌了，连续听几个小时都没有问题
这款小米蓝牙耳机air se 物美价廉，我是偶尔借了同事的，哎哟，音质虽然不是好的那种，不过，我很喜欢这个蓝牙耳机的一个功能，就是当我有事取下耳机的时候，它会自动停止播放，瞬间就觉得OK！冲着这个功能买的！
讯飞的耳机新品，拿到手有种耳目一新的感觉，手感也很轻，连接也很方便。准备再入手一台。科技力量很强，支持讯飞。挂耳也很舒服，体验感好级啦
买过很多漫步者家的产品了，包括音箱，蓝牙耳机，都没有失望的。这是第三个蓝牙耳机，第一个是头戴式的，续航很好，连接稳定，第二个是半入耳的，平时走路用，现在买个运动款的打算跑步用，外观很漂亮，尝试连接了一下手机，还是一如既往简单，稳定，很满意。
耳机不错很满意，感谢客服冇心萌萌做工质感：不错，颜值在线音质音效：听音乐很舒服舒适度：很好
比起上一代产品重量更轻，佩戴更舒适，音质更好，降噪效果的话差不多吧，做一个索尼耳机的老用户，一直相信索尼的品质以及给用户带来的良好体验
还可以，等用了再评价
货品已收到，质量很不错，感觉很棒。物流速度快，商家和快递服务小哥的服务态度好，此次购物很满意。下次还会光顾商家生意。信任京东，购物的首选。
产品很好，十分方便，看起来很气派。续航能力高续航，入耳舒适，音质很好，质地轻，摸起来也很光滑
其他特色：可以推荐入手这一款 性价比高 总体来说是很值得的
用了一个星期就坏了，吃鸡玩着玩着变单声道，已经砸烂丢垃圾桶里了
下次在来买，质量比想象好多了物流也很可以，想要买挺可以的很喜欢和图片相符，实惠。
总体上还不错，不听的时候会有点杂音，还算可以
耳机音质很好，带时间久也不会不舒服，很方便，值得推荐
做工质感：外观设计好看 手感不错音质音效：无杂音 高低起伏稳定舒适度：戴在耳朵上很舒适 按照人体结构设计续航能力：还不错 充一次电可以戴一整天
做工质感：好音质音效：对得起这个价钱，与旧版比提升小少。舒适度：与前版相同好。续航能力：说明书的待机单次7小时其他特色：与旧版比多了App，左右耳都可单独用
物流超级快，音效超级棒，舒适度也高噢
耳机音质非常好，插上主机就能用，还有rgb的灯。送的支撑件也不错。还有耳麦闭合的方式，期待晚上和小伙伴的开黑。
这个耳机特别好，声音也特别好，换音乐的时候直接触摸耳机就可以，，真的特别好，戴着也不刺激耳朵，充一次电能用的时间很长，价格也特别合适。
做工质感：质感好，小巧精致音质音效：试了下，很不错舒适度：很小巧，带在耳朵里没负担
很好用，音质比别的耳机好很多，而且消噪模式效果也很好，送弟弟的生日礼物，他很喜欢。音质音效：好做工质感：质感好其他特色：可以自己调突出什么音续航能力：比一代好像提升了一些总之很好
做工质感：做工很好，没有毛边。音质音效：音效不错，低音也足，音质清晰，没有杂音。舒适度：舒适度，个人感觉还行，耳朵不那么疼。续航能力：续航不错........
这一款磁吸式自动吸附，可以防止缠绕预防滑丢失，蓝牙的连接很方便，没有断连，用的时候也没有延迟，声音清晰明亮，特别是听音乐，很享受，拨打电话方便，佩戴亲肤，无任何重量感，非常舒服
耳机款式超好看的。使用起来很方便，连接快，戴着舒适，电量很耐用，携带也很方便，简直绝绝子。
里面东西都有一个塑料套子
这里自营买的，送货非常快，耳机质量挺好的，不论是音质还是蓝牙 玩游戏啥的也不卡顿，无线充电，总体来说还不错性价比挺好的吧 推荐
接电话时说话对方听不到
耳机音质可以 质量也不错 小巧 方便携带 戴着也挺舒服 满意 耳机音质可以 质量也不错 小巧 方便携带 戴着也挺舒服 满意
之前用的苹果，昨天果断入手Bo，现在已经收到货了，非常的好，对比了一下，感觉之前买苹果就是最大的错误，应该直接入手Bo
轻巧,佩戴不会有异物感,喜欢简单的颜色听歌打电话声音都蛮好的，音质清晰不会有杂音和电流声等等拥抱手机在办公桌上，可以随意走动听歌一直很顺畅，待机时间也长，充电一次就可以用几个小时，舒适度和音质都很好强。
做工质感：质感非常不错，音质很好音质音效：音效很好，听起来不错舒适度：戴起来挺舒服的续航能力：续航能力很久，可以听很久其他特色：耳机的外观很好看，不错的购物体验快递也很快隔天就到了哈哈不错
严重怀疑自己买了个空放，音质真的没得说，开到最大的声音都不会炸，好大的声音，这是放在那里听的效果，自己感复，我都不用买音响了，很好，非常满意，选了很多家买的这个我觉得买值了。赞
给爸爸买的啊！爸爸说还可以！一直想买的这种不入耳的啊，这种听说是放耳朵久了听歌什么的都不会很累的。续航能力：基本上还是充满电有几个小时的
做工质感：做工精致，小耳朵的就买其他型号，这个有点大了音质音效：杠杠的，清晰，不漏音舒适度：轻巧舒适
东西非常好 十分的不错 京东值得信赖 下次还要来这家店买 十分的不错 好评好评 不错不错 还有很多活动可以参与 好评的 不错
很好特别好别人都连不上
Bose QC消噪耳塞II耳机好评如潮，其音质卓越，降噪功能强大，带来纯净无扰的音乐体验。佩戴舒适，人体工程学设计贴合耳道，长时间使用也不觉疲劳。智能触控操作便捷，续航长久，是音乐爱好者与通勤族的理想之选。简约时尚的外观更是加分项，值得一试！
音质很好，推荐大家购买
拿在手上的质感跟原装的Airpos 没有差别，听歌的音质很有层次感，别的不说，冲这个音质我就觉得超值，上课的时候用头发遮住耳机听歌真的棒，耳机绝绝子！
我感觉原理就是把一个小耳机挂到你耳朵上，不用入耳，还不影响你听周围动静，跑步骑车啥的用这个还是不错的。音质就是立体声，一般。毕竟价格在这摆着呢
这款产品真是物超所值，使用起来非常方便，质量也非常好。我非常满意这次购物体验，强烈推荐给大家！好东西就是要分享，让更多的人享受到它带来的便利和快乐。
宝贝确实很棒，个人非常喜欢，朋友也说好来着，推荐购买终于收到货了，非常非常喜欢，做工精致漂亮，已经被很多人夸了，真的太开心了，已经是他家的忠实粉丝了，以后还会继续买买买的发货很快，包装的很好，价格也特别实惠，还有这么多功效也是不错了，值得购买收到货后试了一下，很不错，质量很好，值得拥有！五星好评！宝贝收到啦，实物真的好看，价格非常实惠，强烈推荐这款，超级喜欢商品收到咯，特别喜欢，一收到就迫不及待地打开了，家人也很满意，这次购物体验不错商品收到咯，特别喜欢，一收到就迫不及待地打开了，家人也很满意，这次购物体验不错发货速度很快，东西包装的很好，价格优惠，我很满意，还会回购不得不赞，质量真的好，包装物流也不错。真心喜欢，入手后不会让你后悔的！宝贝特别喜欢，颜值高质量好，中看又中用，有需要的朋友不要犹豫了，最后祝商家生意兴隆！
舒适度：很贴合，很舒服续航能力：续航时间超长其他特色：高大上音质音效：音效很好，完全没有杂音做工质感：拿着手感很舒服，外观颜值担当，防摔性大增，和手机严丝合缝，非常适配，物有所值
质量很好，做工精细，佩戴舒服音质清晰
客服服务态度很好，快递也不赖，希望老板生意越来越好！！！
质感特别好，要是拿到手，再去看其他三四百的耳机，真的显得特别廉价，戴在耳朵上，没有不舒服的感觉，带上一天也不疼，而且不影响日常的沟通和交流。特别喜欢它的左右耳通用，不用特意去区分要戴哪只耳朵上。随手拿一个，想戴哪边耳朵都可以。
操作简单，连接迅速， 到手后连上看了一下，还有百分之九十的电量非常好
续航能力：续航和宣传的一样
耳机听感很棒，本来这个价位买来还有点担心。使用后跟我之前的对比，一点也不输百元机音效。杠杠的物美价廉，支持支持，希望老板生意兴隆，不断退出好品
耳机音质不错，低音效果很好，价格实惠店家服务态度很好
另外，这款游戏耳机还具有强大的耐用性。它采用了高质量的材料制作，非常坚固耐用，经受住了我长时间的使用和频繁的折叠。这种耐久性使我对耳机的寿命和质量有了很高的信心。
补充一句，送货很快，当天即到，京东这点真没得说！
除了磁力小的之外 都挺好的
做工质感：做工精细啊同志们，比那个华强北好啊音质音效：音效确实不错，现在还在学习使用舒适度：非常舒服，不夹耳朵。入耳式的戴着不太舒服啊续航能力：开机80电量正在使用中，应该是不错其他特色：颜色很喜欢低调奢华有内涵
用着比我以前买的便宜，耳机好多了，续航特别好我以前的耳机听个两小时都没电了，他这个能一个耳机能听半天两个耳机就能够充实验停一天吧声音质量也特别得好
很不错，音质完美，而且放耳廓里刚好合适，耳朵不会有不适感。
前两天右耳朵有很强的电流音，这两天没有了
很满意的一次购物，商家服务好，发货神速，物流也很给力，音质方面不错，续航时间长，宝贝收到后非常喜欢，买得放心，用得安心
必须好评，送个真诚的必须好评价格实惠，朋友也准备让我帮忙帮她买喜欢的朋友不要犹豫啦，记得通知我。
做工质感：很好，很精致，音质音效：挺好的
价格非常实惠，耳机本身也非常不错，续航挺长的，使用起来也非常方便
音质音效：音感很棒舒适度：入耳式耳机，佩戴较为舒适其他特色：功能丰富，可调节音量做工质感：耳机较轻，佩戴无异物感
特别好 可以听很久很久 推荐大家购买音质音效：好续航能力：好
做工质感还是非常的好的音质音效，联想的耳机音质还是很棒的。舒适度还是很好的，至于续航能力是非常得好，非常推荐购买这款耳机。
这个品控，只能说太差了，护套上有个洞，用了一晚上才发现，膜也撕了，退也退不了
昨天定的，今天就到了，非常好看，做工很好，虽然是塑料的，但非常高级。带上挺舒服的，刚戴上还凉凉的。我还没上电脑，我买了个USB 转 Type C 的转接口接手机了，可以用。音效我觉得很好，清晰，高低音都可以。完了一局吃鸡效果可以，听脚步够了，我还没下雷云，7.1虚拟声道应该是还没开，开了应该会更清晰。好多人说的电流声我暂时是没听到，总的来说挺值得买的，虽然有线耳机700有点贵，但一分钱一分货，而且毕竟颜值超高。
挺好用的，用来听听力，听歌，也不漏音，戴上去很舒服。
续航能力:可以续航很久，显示电量可以随时知道左右耳和耳机仓的电量外观材质:很好看也很有质感佩戴感受：很舒服，我不喜欢入耳式的，这种半入耳就很合适，而且我耳朵还小，有的戴久了很累,这个真的不累耳朵我是OPPO手机，用这个耳机有弹窗还可以自定义耳机的功能，链接也很快，开盖即连，真的很好很好，疯狂推荐
产地越南，做工一言难尽
开机自动连接手机真的很棒，反应很快，另外续航能力不错，时间很长，我用了几天都没充电，送了一个充电线，太短了，d反正我是觉得没啥用音质音效：真听不出来，没啥感觉舒适度：不舒服，我戴了三十多分钟，就感觉耳朵疼，以前戴入耳式耳机有那个胶圈的这个没有胶圈 这个商品的性能真是令人惊喜！质量上乘，使用起来非常顺手。卖家的服务态度也很好，及时回复我的问题，并解决了我的疑惑。
外观干净漂亮，做工很不错，没发现什么瑕疵，个人感觉大小也挺合适，找了很久选的这款，大爱！大品牌，音质应该还是不错的，接下来用用，看看效果。
下载app，就可以使用了，挺方便的，不复杂
几天下来感觉唯一的缺点是比较小 戴在头上感觉到有点紧时间一长紧的有点耳朵痛 只能说这价格要什么自行车
其他特色：最后就是这个颜色太炫了，贼帅
耳机收到了，音质很好，带着舒服，非常喜欢，物流很快
物流很快，昨天下单，今天就收到了，还没用，先给好评！
前一天下午下单，第二天就到了，快递速度杠杠的。耳机戴起来不错，不容易掉，稍微跑跑问题不大，音质效果也很对得起价格，低音效果不错，待机时间还在测试，后面追评吧
续航能力：用了两天了 电还是满的，耗电慢个人感觉很好
音质还不错，做工很精致，没有什么杂音
还行，有一丢丢的电音，基本上听不见
是正品很好用，价格便宜了很多，性价比超高，真的特别划算，包装也很高端大气上档次，值得购买趁着优惠，赶紧入手，是正品，包装也非常的好，没有破损，质量也是没得说，棒
耳机很好看，外观也很漂亮，用起来很方便，还有音乐，很喜欢，值得购买。总体来说，确实很不错，客服的服务态度也很棒，说话几乎马上就会回消息，真心推荐。
真不戳 音质很棒 也不怕掉 妈妈再也不用担心我骑车的时候掉耳机了哈哈哈，佩戴舒适，不伤耳朵 声音音质很好，很喜欢的。我觉得是值的。
舒适度：带着很舒服很舒服，很有支撑杆觉
续航能力：还不知道续航能力如何，但是看介绍说能用好几天
戴久了耳朵不会疼，音质不错！麦克风收音也挺好的！材质摸起来挺不错的！值得购买！耳机包裹性也不错，价格也便宜，京东物流也非常快！
这款商品真的让我惊喜连连！它的设计时尚，品质卓越，使用起来非常方便。在使用过程中，我发现它的性能稳定，功能齐全，完全满足了我的需求。而且，价格也相当实惠，性价比超高。总的来说，我对这款商品非常满意，强烈推荐给大家！
续航能力：没有完全耗完电，但是从买到现在差不多3天了没充过电
真的很喜欢，完全超出期望值，发货速度非常快，包装非常仔细严实，运送速度很快，很满意的一次购物！物美价廉，很OK，比实体店优惠太多了
外观好看，功能齐全，触屏很灵敏，屏幕很清晰，声音清 楚，定位准确，电池续航能力好，添加联系人方式简单，家人联系非常方便，孩子非常喜欢。现在活动力度大， 价格优惠，推荐购买！
做工质感：不错，同事都说还可以，一人配备了一个，百元性价比挺高的，外观也好看音质音效：日常使用很OK，办公室用舒适度：戴了不会耳朵痛，不会轻易滑落，其他特色：可以自定义弹窗，iOS和安卓都适用，还没有试电脑，改天试下看下
其他特色：关键还轻，戴头上没有重力感
先说音质整个耳机音质表现很出众 特别是在中低频方面 低音够沉 而且很劲 音效方面很出色 动感很强 立体声感也强 整个耳机声场很宽广 特别是音乐的立体层次感非常突出 这点非常优秀 我很喜欢 体验下来的感受真的不愧是顶级大厂制作 调教的真的是很出色的 美中不足就是整体有些稍微发闷 高音略显 再说做工整体包括耳机盒 都很有艺术感 也很精致 亮面耳机背 很好看 这点很满意 是bo的一贯作风体验上 耳机设计的对我的耳型不太友好 戴久了会不舒服 甚至会有些痛 另外在连接方面做的一般 一开始配对有些麻烦 后面在使用时偶尔会连上没有声音降噪方面是第一梯队 但不如airpods pro整体还是很满意的
很好的耳机，，值得信任。
左耳的没有缝隙，右耳有，不能退还，建议直接买pro，
挺好的，续航时间长舒适度：不夹耳朵，不易掉落
续航能力：还不错天天戴长时间大概2天半一充，全程开降噪。
做工质感：做工不愧是大厂 很棒。
其他特色：京东的小活动和优惠，继续支持一下
做工质感：很好，很轻，不会给耳朵有负担，戴上很舒服，长时间也感觉好，音质音效：音质细节很不错清晰度高，低音中规中矩续航能力：一整天没有问题
做工质感：很细节
做工质感：质感非常好。音质音效：特意带了两天，试试音顶怎么样，相当可以。舒适度：戴久了还是有一点痛，正常两三个小时没关系的。
做工很好，健身一直戴，不会松动，不勒耳朵，很舒服，京东送货速度快，质量好，买回来只充了一次电，续航能力超强
耳机使用非常棒，感觉很方便，随身携带，随时充电，而且充电很快，对于休闲娱乐来说有他很重要，音质也非常棒哦。京东快递没得说，第二天就到啦！
颜色很喜欢，带着很舒服，音质还不错，做工很好，商品质量很好，带着很舒服，发货很快，物流配送也很给力
很不错做工质感：好续航能力：强音质音效：不错舒适度：可以
京东上的东西质量有保证，买着放心用着舒心。客服也很好，消费者权益有保障，自营店的东西还是很不错的。佩戴的时候也很舒服，感觉很轻，最主要是音质比较好，降噪功能很不错，通话起来很清晰。
本人是地道的耳机控，可以说无耳机不出门。继续购买过不下百件耳机设备，本次购买绝对能排前三。续航能力无可厚非，15的余电，竟然坚持了两个小时的跑步时间，在此点个赞。降噪感超强，很适合在嘈杂的环境下，感受个人空间。出差座七八个小时火车，全程佩戴无不适感，耳机音质厚重，清晰度较高，绝对是同价位无可挑剔的王者。强烈推荐
又来种草， 已经在这个店铺买多次购买这一款产品，质量如以前一样好，价格再实惠点就更好了，有需求还会再来的，要是能弄个会员，搞些力度大的活动就更好了！
第一次买了168.这是第二次买的194.5音质还行，还不错，骑车都在用呢。做工质感：好音质音效：好舒适度：好续航能力：好
音质音效：音质对于游戏耳机来说已经很棒了，脚步啥的听的也很不错
音质音效：音质远高于预期，跟这个价格的入耳耳机差不太多
耳机挺好看的，很精致，超级喜欢。而且价格实惠，操作起来也很方便，音质挺清晰的。佩戴舒适牢固，很好。
最后这个店铺的营业执照不是索尼公司的，我记得是个没听过的公司的执照，但是现在已经看不到了。
首先表扬下京东物流，这么多年买东西都是选京东，送货速度可以的，快递小哥也很快，很及时，没有失望。东西质量很好，值得信赖，希望后续质量也能跟得上
很轻，很舒适，颜值在线
今天下单隔日达，买了倆个这个自用，送媳妇的那个也不错，链接方便，携带舒服，续航还可以，一天是没问题，比耳塞式的舒服，简单一挂就完事了，信号也挺好，完美！
其他特色：包装完好无损，里三层外三层的包装很棒
音质音效：戴着听几分钟耳朵都疼
做工质感：质量保证正品保证音质音效：声音很正没有瑕疵都舒适度：戴起来舒适服帖持久清爽续航能力：挺久的耐用好久才充次电其他特色：可以随意的装饰好看小可爱哦，爱不释手携带方便
耳机还可以，虽然我用的是iPhone 最离谱我想说 你一代都支持iOS连接欢律！二代直接不支持iOS 连接欢律！还好自己安卓机苹果机通吃音质还行 比一代明显低音偏大了点使用音效这次二代耳机 耳塞小了一点点，佩戴还是一样舒适，不会说戴久耳朵疼！关于欢律所谓立体环绕空间音效三个字：不要开反而音质变差了！真想听空间环绕建议加钱可以解决Apple AirPods其他什么都还可以 还不错毕竟这个价位！百元价位耳机真的没必要搞空间音效 开启反而就是减分项！
续航能力还不错。耳机的包装到位,京东物流很
耳机配合自己的Mate60pro，完美，自己买了一个耳机壳装饰，音质和降噪功能，对我来说已经很好了，找了同事听音效，都说音质调教的已经很不错了！
非常好用，音质非常好，运动耳机的音质能到这么好太不容易了！戴久了也不感觉耳朵有不适感！做工质感：非常好音质音效：非常好舒适度：非常舒服续航能力：非常持久其他特色：好看便捷
收货不到一周，就降了十块，还不给保价，不好用！别买！
挑了好多个最后选了这一个音质音效：不错的很好续航能力：特别持久，时间是最长的一个，做工质感：很有质感性价比很高哦，
物美价廉，音质不错，挺好的非常满意！！！！！！！！！！！！！！！！！！！！！！
没什么用
特别特别好 耳机音质好 不夹脑袋 很软 配送很快 戴上很爽
非常不错的耳机，做工精细做工精细做工精细，音质不错的，续航能力强且性能稳定可靠使用方便携带方便安全可靠，非常满意的那种哦
山水的品质真的不错，音质清晰，链接流畅，白色真的好看，有点奶乎乎的感觉，真的值得入手的，续航时间有5多小时，颜值巅峰，价格很香，可以冲
首先表扬京东快递的速度，牛！这款耳机电池容量很大，带电量显示，很赞，我试了一下可以用好几天，耳机磁吸，戴起来也很舒服，做工感觉很不错，控制键很灵敏，而且相对比较大一点，不容易勿碰误触，耳机音质也可以，我不怎么听歌，就是为了不打扰别人才买的，戴着耳机不没啥不舒服了，我一戴就是一天，除了睡觉卸下，耳朵也不疼，还送了两个耳帽，但是我感觉，不戴耳帽很舒服，所以就没用！这款耳机唯一的缺憾就是感觉有点笨重，可能是用的电池比较大，1000毫安的，想到待机时间，可以忽略不计，待机时间真是长，经常出差，或者出去旅游，这个太推荐了，省了频繁充电的麻烦了，强力推荐！,京东商城就是值得信赖，推荐给大家！
都带不上去，没有第二次机会的，
做工质感：做工精致手感舒适，外观漂亮音质音效：音质效果很好，表现很不错舒适度：戴上去感觉挺舒适的感觉续航能力：续航能力挺久的，这个价位真的特别棒而且物流速度真的非常快
做工质感：耳机看起来比我之前的好多了音质音效：重低音效果很好可以降噪舒适度：戴起来舒服耳朵不会疼觉得可以买续航能力：能听 78 个小时其他特色：还送了一个保护套
完美的蓝牙耳机，无论外观还是质感都没得说，带上防噪效果真的棒，坐公交车时候用，完全只在自己的音乐世界里，就算在旁边说话也不会打扰到，挺好的，还可以分开连接两台手机，简直不要太好用了。推荐！
舒适度：佩戴半天没有任何不适
耳机戴着挺舒服的，没有夹耳朵，耳机的颜值非常高，发货也是真的很快，头天下单第二天就收到了，棒棒哒！耳机戴着挺舒服的，没有夹耳朵，耳机的颜值非常高，发货也是真的很快，头天下单第二天就收到了，棒棒哒！
其他特色：左右耳声音大小不一样
耳机很小巧精致!颜色也很喜欢
刚刚收到产品，很好的耳机，还没有弄明白怎么使用，看着就很高逼格，音质跟之前买的头戴耳机一样好，真的不错的产品。如果你是苹果手机，只要打开盒子都会有显示连接的地方，真的很不错的产品！
宝贝已收到，是我想要的，手感很好，质量也挺好，有问题客服也很快就解决了，态度非常好，一定好评！这款耳机性价比很高，使用起来非常棒。
这个是真的好，材料和做工都特别精致，做工真的非常棒，我觉着我可以推荐给我朋友买做工质感：很好，之前就用漫步者得耳机音质音效：这种款式得降噪一般，日常够用，公交车不行，噪音遮不住其他特色：很小巧，送了保护套很喜欢
通过京东商城购买了这款销量很大的无线耳机，款式颜色都很满意，使用效果如何有待今后使用后评价。京东物流送货速度超快，很满意！
做了不少功课，看了好多推荐，最后还是决定入手这款，物流挺快的，音质不错，戴的很牢固。耳朵没有不舒服的感觉，以前戴其他耳机老感觉耳朵疼，这款没有
做工质感：非常的不错很喜欢
玩游戏用插线耳机觉得麻烦，选中这款无线蓝牙耳机，颜值高，提前咨询过客服蓝牙适配器直连没问题，实际也已经用上了，音色可以，手机平板都能用，值得买
续航能力：非常强 可以 用好几天 我主要是听小说非常省电做工质感：挺漂亮的 也不大 很方便携带 音质音效：主要是听小说 音质就无所谓了 舒适度： 夹时间长还是有点疼 卖家的服务真是周到细致！他们不仅耐心解答我的问题，还给予了很多实用的建议。物流速度也很快，让我及时收到了商品。
还没开始用，给小孩买的，习惯先给好评，后续来补充一次很好的购物体验，服务周到，物流快速，配送也很周到，态度也很好，好评！一次很好的购物体验，服务周到，物流快速，配送也很周到，态度也很好，好评！一次很好的购物体验，服务周到，物流快速，配送也很周到，态度也很好，好评！
价格实惠，就是不好关机
磨砂质感，不沾油，手感很好！耳机小巧玲珑，耳机设计的很科学，佩戴舒服。音质不错，值得这个价格！物流很快，上午买下午就送到了，非常满意！
宝贝收到了，和描述一样，很喜欢，质量看起来也不错，非常满意的一次购物体验，下次还会再来，希望以后可以多做一些这样的活动。
怎么说呢，嗯，还算可以吧，毕竟价格在这里。
收到货，特别惊喜，这个音质确实可以，机身也计较简单，极简风。我喜欢，希望再把质感细节在提升一点
带了很好看。价格真的贵。但是音质很好所以我决定买了。能长时间听歌所以我很满意。好看。音质特别好。物流速度非常快。我满意想给他们好评加。
这款口碑蛮好的，就尝试购买了，没有买过入耳式的，怕耳朵痛，不过这类型的比较降噪，质感还可以，就是没买到想要的白色，会再用用看，持续关注一下
做工质感：比苹果官网便宜值了
做工质感：整体来说不是很推荐这个耳机，质量不太行，我就试用了几分钟先放到脖子处才取的耳机，上面的连接处就整体断裂了ps：怕头太大不好取才从脖子处取的，没想到还是断了
颜值高，音质好，非常好用。挂耳朵狂甩不掉，时间长了没有不适,用了一天确实舒服。
用了三天说说体会！耳机连续听小说7.5小时，电量还是可以的！音质听歌效果很好，电话通话清晰没有回音和迟钝的情况！耳机和电池仓上手质感非常好！
差评，连接耳机时不时会造成死机，换手机一样会造成死机，客服处理方式不合理
做工质感：不是金属的，偏塑料感音质音效：还可以，就是声音有点大，降噪不怎么好舒适度：戴着很舒服续航能力：目前来看还可以
精致小巧，做工非常好，颜值很高，音质更不必多说，用了半个月了，体验感很好，佩戴舒适，真的非常满意，物流配送也很快，刚好赶上生日，很满意
做工质感：沉甸甸的，真材实料。音质音效：回购，音质很好的。舒适度：戴着很舒服的。续航能力：充满电可以用一天。
声音还可以就是总掉其他的还没有发现
做工质感：奶白色，不是那种亮白，这种奶白很高大上，加上精细的做工，怎一个美字了得。
荣耀系列产品的忠实用户，耳机也买过好几代产品，这一代蓝牙耳机性价比很高，值得推荐。
这个包装盒有点脏，实物有点细微划痕，拍照不明显，有点不开心。中间那个圈有点发黑，不知道这是不是正常的。包装为什么这么脏呢，失望。
续航能力：很长，充一次电用挺长时间
音质音效和续航效果没问题，挺认可的。
刚收到就降价，还不能补差价
辣鸡先以为没电 充半小时还是那个样 3秒开机 我都不知道按了好多个3秒最后把我整疯了算了别拿别人的错误来惩罚自己垃圾桶伺候
音质很棒，做工质感不错，我以为是按的一用才知道是触感的，续航也很强佩戴特舒服
音质很不错，在百元耳机里非常能打。之前担心这么便宜的耳机会不会有杂音或者漏音的情况，结果完全没有！oppo做音响是值得信任的！做工质感：盖子严实，不会松动，质感很好。
才几天，耳机两边声音大小都不同了
电流声很大 一停止播放音乐就有电流声
主要看中的就是转文字功能，打工人必备神器，当然文字误差率还是有，可接受范围内，耳机音效也还可以，颜值也可，冲了！,录音转文字的文档上传云空间后还可以删除，那就相当于能一直循环用，这个还是不错的。
耳机质感不错，使用起来也很方便，容易上手。戴着出国试试，效果还可以。价格也是有活动，性价比很高。就是没买会议狗，以后再买吧！
颜值很高，性价比也很好，值得拥有！
好看，耳机本体高级感满满，京东快递也很给力，比雷蛇的耳机强太多了，但是这耳机所有的钱都用在本体上了吗？为什么接收器的外观不做好一点，而且这耳机更适合女生，对大头和长头的人很不友好。不过就冲这音质，这外观也绝对值。
商品质量特别好，非常喜欢在京东买东西，价格实惠还总有优惠活动，物流又快又好，真正做到了送货上门，强大的售后服务让安心的买买买！日常生活必须推荐，上京东，就够了！
做工质感：挺重的，跟保护套很合适。音质音效：还可以，不错。舒适度：不疼。续航能力：还没用多久。选了好多款，逛了好久的，之前的看评价都很一般，这个还行吧。性价比挺高的。
外观设计漂亮帅气，大小合适，包装仔细完整，宝贝不错，感觉很好，货比三家才买的，双十二买划算很多，材质手感都不错，好评！大品牌，用起来很放心，质量非常好，赶上活动购买非常的划算
在京东商城购买的商品已经收到了，快递小哥非常给力，东西没有破损，外观完好无损，这些年一直都是在京东上买东西，非常信赖京东，购物安心！
心仪已久，果断下手，用过之后感觉很不错，是正品，快递也很给力，果然名副其实大小合适，做工精良，出口品质，最满意的一次淘货，很喜欢，下次会再来！东西已经收到！手感不错！用料扎实！质量很好！平常用基本没有问题！
收到京东快递，蛮期待的，打开包装，心怡的耳机展现在眼前，迫不及待的开始试用，连接不上，又仔细看说明书，按照操作步骤，很快连接好了，音质不错点赞
续航能力：还不错，5个小时连续播放，还有小一半的电量舒适度：优秀，夜里可以带着睡觉音质音效：音质和降噪感觉一般做工质感：不知道是不是买到官翻机了，有好几处划痕，不太像新的
宝贝收到颜值是真漂亮，爱不释手，重量也很轻，带在耳朵上特别轻， 带着很舒服很方便，一点也不压耳朵，外观也很漂亮质量非常好，是我喜欢的颜色，外观时尚，耳机超级赞，小巧玲珑，棒棒哒。
做工质感：手感很舒服，大小合适音质音效：声音清晰，音色还可以舒适度：入耳式的，带着舒适感还可以，不容易脱落续航能力：平时用着不是特别频繁，充一次电可以用上一周。
轻便，不会掉，入耳不会痛。音质音效：可以，满足日常需求做工质感：小巧，耳帽容易脏舒适度：入耳不痛，戴久了会痛
我购买了这款产品后，发现它的表现远超我的预期！它的出色性能和优质材料让我感到它绝对值得这个价格。它的独特设计和创新功能也让我爱不释手。强烈推荐！
送货很快，当天买第二天就到了，颜色感觉很不错，没有挤压做工质感：摸着手感很不错，小巧玲珑，容易带着
京东的物流值得信任，快递的速度也是非常快。机子使用后效果还是不错的，翻译的语言种类可覆盖日常生活，颜值相当不错，值得够买。
做工质感：做工精美，没有瑕疵音质音效：清亮声音音质不错，低音效果还可以舒适度：带着舒服，不会塞耳感续航能力：还在体验中，手机上有显示耳机电量其他特色：浅蓝色很特别，比较少见
音效挺好的，但是没有那种入耳的效果好，这个听上去感觉声音有点远，但是开大声一点就会效果很好，但是在旁边就会听到声音。但是对小耳朵还是很友好的
已经全副武装啦，工作之感很赞，续航比之前用的二代有明显提升，音效有好几种效果可选，智能度也有所提升，很喜欢，完全够用的，好评好评
做工质感：肉眼可见的好
手感很好，做工精细。音质清楚，自带内存，入耳舒服，小巧丝滑。推荐购买。无线还是非常棒的，不受束缚。纽曼老牌子值得推荐。
货收到后就拆开用了，质量很好，东西和官网买的没区别！挺好用的。耳机质量确实不错，降噪功能嘎嘎好用。终于收到货了，非常非常喜欢，做工精致漂亮，已经被很多人夸了，真的太开心了，已经是他家的忠实粉丝了，以后还会继续买买买的
多宝贝收到，已多次购买。耳机做工细腻，音质良好，配带很舒适，续航能力也不错。商品杠杠的，点赞。京东发货速度超级快，早上下的单，下午就收到了。
音质音效：很棒，比我之前Bose 好做工质感：磨砂质感，做工很好舒适度：佩戴舒适
右耳机怎么划，基本都没反应，不是假货就是设计有问题
做工质感：磨砂手感，细腻防滑。
音效非常清晰，耳朵很舒服，非常贴服耳朵。戴上之后降噪很好，能安心学习。耳罩很软。铂金银的灰色很好看，软件适配好，智能化不错
没有麦克风
是个玩游戏，吃鸡，听音乐，看电视剧，都是不错的！麦克风耳机都无杂音，吃鸡可清晰听脚步！声音清脆好听，没有杂音，外观很有质感挺时尚，没想到游戏耳机也能这么好。正品，棒棒哒，价格很优惠，总而言之挺好的，还会再买
不做活动德时候很贵，客户体验不好。
垃圾，电流麦
做工质感：非常好音质音效：音质好 降噪效果很好
音质音效：可以，挺清楚，推荐舒适度：我带了一天试下还是不错的，我之前的那个那呆了几天就痛续航能力：五六个小时么没问题做工质感：颜值高，很好看，携带方便，推荐的
这个无线蓝牙耳机颜值真是太高了，太好看了，完美呈现了内部结构，音效我试了下也非常好，玩吃鸡游戏的时候没有滞后感，性价比也比较高
其他特色：可以说是iPhone的好搭档，快速连接，弹窗，音质又比苹果耳机好很多！
续航能力：续航能力可以好几天。
老牌子了，相信京东自营，送货速度快，质量有保证，我所有的电子产品都是从京东上购买的，相信品牌的力量。现在我周边的朋友基本都喜欢在京东买日用百货电子产品。
春节期间物流也很快。目前使用3天，还没充过电，续航感觉比之前的耳机要好很多。
做活动买的，比想象中好多了，一点也不比我之前300多买的耳机差，这个耳机普通降噪和通透都很有特色，200价位很值得推荐的耳机，当然样子也是很漂亮的。
音质音效：音质效果还可以，不错低音很好
物流也飞快，值得推荐发货很快。商品质量也相当行。太喜欢了，我很喜欢么么达会继续关注，服务很算行的。
一下子买了两副，收到了，已经开始用起来了，人满意，首先颜值很不错，佩戴起来，感觉也很舒服，没有卡耳朵的感觉，听音乐音质也非常棒！
发货超级快，到货超级快，包装很精致，真的是开启了新世界的大门收到立马打开看了一下，非常不错，质量超好，颜值又高，推荐推荐一次很好的购物体验，服务周到，物流快速，配送也很周到，态度也很好，物有所值啊，果断好评！货真价实，高颜值，高品质，一分钱一分货，材质外观和质量一看就很上档次，非常喜欢
是正品很好用，价格便宜了很多，性价比超高，真的特别划算，包装也很高端大气上档次，值得购买外观干净漂亮，做工很不错，没发现什么瑕疵，个人感觉大小也挺合适，找了很久选的这款，大爱！有根充电器线就好啦
第二次购买荣耀亲选的耳机了，这次在实体店和线上反复比较了一下最后选中了这个型号，它的音质音效做工质感放在耳朵上的舒适度都很好。
耳机刚用没两天，左边耳机没声音。品控有问题。售后处理慢，还要他们厂家检测，现在都没收到退款。
做工质感：很精致音质音效：音质很好舒适度：戴久了耳朵不痛续航能力：很满意
多年来，在京东上买东西还是比较靠谱的，无论退换货还是售后服务，商品质量确实无可挑剔。在京东上买东西这么多年，没有过不愉快的经历，感谢京东购物给我如此美好的体验，祝愿京东越来越好！
舒适度：这款耳机如果你头大，请最好选择5，不要选4
这耳机音效很棒，不伤耳朵，对比了很多个，还是觉得这个性价比高，而且老牌子了，材质也不错，松紧度适中，不卡耳朵，戴起来也很舒服
队友上班时间试用，然后特地发信息过来说这款很好，音效不错，体验感十足，无线蓝牙耳塞很方便比之前买的一百左右的好太多
X3 Air是一款100元不到的真无线立体蓝牙耳机，外观设计小巧精致，音质表现不错，支持6小时播放时间和25小时的电池续航，并且提供了APP连接和耳机触控自定义设置等功能。虽然价格便宜，但在设计音质和续航方面都有很好的表现
音质好，款式高端大气上档次，价格有点贵，颜值高，大品牌，续航能力还有待考察，总体还不错啊，一分钱一分货吧
很好用的耳机，这已经是我买的第二幅Cleer运动款耳机了，最喜欢它有紫外线杀菌的功能。音质也挺好的，一切都很满意。
送表妹的，颜值真的很高，她很喜欢，她说性能很高她感觉不错。她说喜欢好久了，终于等到了。我看着也不错，但出乎意料的好哈哈哈。感谢京东，物流也是隔天到，京东值得信赖。做工质感：感觉不错音质音效：很好舒适度：很舒服
京东速度快，耳机盒子磨砂的，触感还不错，盒子设计很精致，音质也很好，戴上以后瞬间感觉外界声音小了。需要的可以放心入
太惊艳了，中音，高音对得起这个价格，佩戴舒适，基本一天不用充电，除了换只耳朵戴，配合仓，一周不用充电，价格内用过最好耳机，一起买两个，送人一个。续航能力：续航能力：单只 9个小时舒适度：耳朵舒服音质音效：中高音做工质感：陶瓷丝滑其他特色：配合华为弹窗，自由调节。
想到缺什么，就上京东购买。只要想买，什么都有。首选京东自营，到货快递快物流有保障，京东自营商品品质信的过，就算有问题也很快办理。这个联想耳机质优价美！
整个产品和山寨十分之一价格的产品用起来差不多，不建议购买。
质量可以说是非常好了，与卖家描述的完全一致非常满意，真的很喜欢完全超出期望，只发货速度非常快，包装非常仔细严实物流公司服务态度很好，运送速度很快很满意的一次购物。
做工质感：60块钱的东西非常好
收到立马打开看了一下，非常不错，质量超好，颜值又高，推荐推荐趁着优惠，赶紧入手，是正品，包装也非常的好，没有破损，质量也是没得说，棒非常满意的一次购物，物有所值，超出预期，质量很好，做工精细，满意超级好用！还很美观！墙裂推荐！有需要再回购！宝贝心仪很久了，趁活动时候买真的太划算了，喜欢的不要犹豫啊绝对是最开心的一次购物，降噪非常好！音质对比了五个同级，这个第一！
颜值非常高！佩戴舒适，特别棒的体验。科技狠活值得期待做工质感：磨砂的感觉，颜色很高级，款式和颜色感觉就是为我量身定制的音质音效：音质很棒，不影响接收外部环境音，出行更安全了舒适度：不入耳，耳朵很舒服，声音也不会特别穿透的感觉,耳机整体感觉不错没有卡顿，声音清晰，接电话也都很清晰，不会有杂音也不会有电流声很不错，使用起来很流畅声音清晰且清楚真的太棒了外观漂亮，材质结实耐用，大小合适舒适度高。
总体来说，确实很不错，客服的服务态度也很棒，说话几乎马上就会回消息，物超所值，真心推荐超出预期，质量很好，做工精细，满意宝贝收到了，和描述一样，很喜欢
音效非常不错，相信JBL，值得购买
宝贝收到了，物流超级快，早上拍的，下午就到了，通话很清晰，大家放心购买吧
做工质感：质感不错，摸上去很光滑，无毛刺对比下来性价比很高音质音效：音质音效：音质 无杂音舒适度：带久也很舒服，耳朵不痛其他特色：颜值也特别高
手感很舒适音质音效也很不错，这价格物超所值，佩戴起来也挺舒适，续航能力也很不错，我是忠实的米粉了，这个耳机可以说是很不错了！
耳机拿到就试听了一下，效果真的不错，音质比较饱满，耳机的外形简单大方，两个耳机分开替换着使用的话，用充电仓续航能用比较长时间的，连接很简单耳机的设计也很与众不同，开到最大声也没有杂音时尚感超足还能防掉落，使用起来声音清晰没有杂质，运动的时候带着刚刚好，爱了爱了！
做工质感:拿在手里有份量音质音效:很不错，值得这个价舒适度：很适合耳道小的，带着不疼续航能力:挺久送的皮套是磁吸的，我挺喜欢的
物美价廉，好用实用，做工精细，舒适感强。
耳机收到好几天了，用了一周左右，目前耳机的电量很充足，音质也很好。小小的，携带也很方便，电量还没测试。用几个月再过来追评了。
国产大牌，效果非常棒！低音强劲有力，无感佩戴，试过连续听歌两三个小时耳朵也没有不适感，电池续航还可以吧！质感圆润很好！音质比美K歌房！！！
续航能力：续航很强，很少充电
服务不错，很赞
做工质感：一般般，颜值比较普通，耳机充电的灯不显眼音质音效：还可以舒适度：还可以续航能力：挺好其他特色：便宜实惠
做工质感：手感很好。音质音效：音效可以，打游戏音效没延迟。续航能力：电量也非常够用
其他特色：还可以，定向传输技术，要特定角度才能有声音。户外运动不怕掉。
不愧是飞利浦，有知名度的牌子。耳机的质量真的很不错，音质很好，重低音效果不错，带着很舒服。音质清晰，不刺耳，也不容易掉很稳，蓝牙连接。很快很稳定。立体声音也很明显，很愉快的一次购物。
外观漂亮，声音也不错做工质感：质感很好，我很喜欢音质音效：很不错，清晰，高低音都很不错其他特色：小盒子既可以自己充电，也可以给耳机，再也不担心没电了。
可以的 颜色也很好看 而且降噪非常明显
链接顺畅，降噪耳机，基本上可以隔离60的杂音。颜色好看！适合！音质音效：可以，比之前买的那个效果好续航能力：充电方便，但是没有特别快，不过不影响使用
性价比超高，200内头戴耳机性价比无敌，该有的都有了，降噪效果也不错的，而且还有app能调设置，然后还有自适应，加上售后服务我觉得没什么可以拒绝的了，建议速冲，早买早享受。
很不错的耳机，重量很轻，单耳只有不到5g，带久了也不会疼，音质也很好，支持app调节多种音效，京东快递发货速度也很快，第二天就到了
耳机很好用，我非常喜欢，颜色也好，延迟稍微有点，打游戏有点影响，其他的还好音质也还好，不过考虑到价位，也能接受
容易连接，高端大气上档次，我在海外买的蓝牙耳机，笔记本电脑无法连接，可能是系统不匹配，国内买了SANAG塞那蓝牙耳机，很好用。赞！
非常的不错，物流快，蓝牙音响质感杠杠的，电池续航非常的经用
太好用了，物美价廉，没什么要求，能用就行玩瓦必须用玩瓦必须用玩瓦必须用玩瓦必须用玩瓦必须用玩瓦必须用
到了 看起来还不错 外观还可以 使用在看看音质和反应时间
耳机评价晚了，质量很好，音质清晰，外观好看，戴着舒服，还会回购
这是一款买的真心称心如意的耳机，物美价廉货真价实呀！实用，优惠，令人满意应该是对商家的最高评价了，认定了你家的东西，以后还是会回购你家的商品的，给力奥。等过段时间再来追评。非常喜欢这个商品，无论从规格，大小，款式，功能，这几点来看都是无可挑剔的，超棒！！！好评！！！
很精致，数显吸引到我了，挂绳也很方便。
收到就不能充电，机器还是脏乎乎，这是给的什么耳机翻修的吗
买回来收货刚用两天就有一侧耳机不好使了，说话别人听不见，听声音倒是能听见，也不知道怎么回事，看售后情况吧，苹果这质量都这样了么？
声音效果很不错，对耳朵包覆效果也很完美，但是戴着眼镜会压眼镜腿，很不舒服，不过声音很大，放在一边当个小型音响也可以，听个响完全没问题。
已经用了两天了，续航很不错，一次很好的购物体验，服务周到，物流快速，配送也很周到，态度也很好，物有所值啊，果断好评！质量很过关，品质有保障，相当不错的选择，包装非常结实，东西保护得很好，值得好评搞活动买的，活动价格现在很优惠
快递包装稀碎，充电仓铰链松动的厉害，客服说属于外观问题，超过24小时需要送去检测，智商税已交
Redmi这一款耳机无论质感续航音质方面，在这种价位非常不错体验，还贴心配套大中耳帽太加分了总结一个字:太棒了！！！
做工质感：小米出品，必属精品。虽是红米，做工依然很好。音质音效：声音效果好，通话降噪，好音质，随时到。舒适度：上耳还可以，但久带会出现耳朵酸胀感。续航能力：超长续航，节约充电时间，搭配typec接口，手机充电器一样可以兼容。其他特色：蓝牙5.3，开盖快联，都是小米特色服务。
拿到就拆开用了，特别厉害的是戴上很舒服音质超级棒，续航也高，外观更不用说了，可能我说的都夸张了，不过确实我非常喜欢！！
做工质感：质感很好，摸着很舒服音质音效：试戴下音质清晰，无杂音舒适度：戴上耳朵很贴合续航能力：待了解
质量很好，续航也很好，音质也挺好的，降噪挺有效果的，可以隔除很多外界的杂音，价格也实惠，性价比真高啊
是理想中的产品，质量不错，物流也很快，值得点赞东西很喜欢，质量也很好的，这个价格能买到是真的很划算好，好，好，尽在不言中，产品真的很赞商品质量不错，细节品质做工都非常好，发货贼快，快递也给力，棒棒哒
做工不错，耳麦线很结实，音效很好立体感很强，玩游戏听声辩位很不错的，不夹耳朵很舒适，个人非常喜欢，推荐大家购买
使用后感觉非常满意，值得购买！
一天到货，这价位能买到这品质的耳机很划算！包装完好无损，上机测试听歌音效不错！！等游戏测试一下再来追评！
小巧新颖，样式款式漂亮，这个品牌第一次买，刚用还算不错，包装完好，快递也很给力，戴着也很方便，没有不舒服的感觉，孩子妈妈很喜欢，音质也算可以，京东自营大品牌值得信赖
还可以，颜色搭配的很好，看上去比较有质感，电池很耐用，几个小时是没问题的，配带舒舒服服，推荐购买，一如既往的好品质，非常喜欢的一款产品，使用效果很好，五星好评，下回再来回购
爱国者耳机质量挺好的，外观设计很独特，款式时尚大气相当上档次，做工蛮细致的，然后音质清晰，性价比也高，爱国者是老品牌值得信赖。耳机小巧携带方便，而且戴着也不会掉，耳机盒很漂亮，设计精巧，摸着滑滑的很舒服，而且续航能力强，充一次能用挺长时间，触摸的蓝牙耳机，这款算是同类里面性价比超高的一款了。
不管是颜值还是佩戴，或者是听感都非常棒，客服人员也很给力，介绍的非常到位，对得起这个价格，不要买100多和300多的，预算够的话直接冲这个，非常值得入手！
做工质感：耳机做工很有质感，非常小巧，携带方便。音质音效：耳机重低音音质惊喜。音质真的是很nice。舒适度：戴上后舒适度比较合适没有压迫感。续航能力：耳机充满电后能使用一天。
超出预期，质量很好，做工精细，满意音质音效：音质符合预期，降噪也牛做工质感：无论是盒子还是耳机本体，做工都无可挑剔
还可以，戴的很舒适，不夹耳朵，质量常好，与卖家描述的完全致，常满意，真的很喜欢，完全超出期望值，发货速度常快，包装常仔细严实，物流公司服务态度很好，运送速度很快，很满意的次购物。
宝贝收到了。外观非常的帅气。耳机材料质感拿起来很轻，很舒服，让我爱不释手，很喜欢这个牌子的耳机。非常的舒服，音质也很好，很立体。
我已经用这款商品多次了，它不仅质量上乘，而且非常耐用，强烈推荐！这款商品是我用过的最好的，不仅性能卓越，而且非常实用，强烈推荐！我对这款商品非常满意，不仅外观美观，而且使用效果非常好，非常推荐！
耳机效果非常好，音质也不错，外观造型也非常时尚，佩戴起来舒适度很高，会回购的一个国产品牌
舒适漂亮，续航稳定，给别人代入感非常的好，推荐大家购买。
质量挺好做工质感：相当棒音质音效：200以内无对手
戴着很舒适，头梁非常柔软，不会有疼痛的感觉，音质效果也达到我预想的，还可以同时连接多台设备，声音很清晰，真的很完美呀，能够让我很好的享受音乐的美妙，外观也是主流的，性价比也是蛮高的!
做工非常棒，感觉非常舒服，没有任何的不适感 音质音效：感觉声音很柔和.不刺耳。
便宜没好货，用了一次俩分钟就坏了，充电后再也开不了机了
耳机玩游戏声音太小了，老子要吐了。g2代言的就这么垃圾吗？困扰我好久，终于忍不住了，老子买其他耳机了，再也不会用这个垃圾东西。
非常好，开盖自动弹屏，音质也很不错，续航也不错，耳机充一次电可以用三个小时，配合充电仓可以用八个小时，很满意，小米就是不错呀，充电仓磨砂质感。
买了好几次，东西很好，当做礼品送人。价格合适送货快。买了好几次，东西很好，当做礼品送人。价格合适送货快。送货超快，很方便
做工质感：一百多的耳机，不能要求太多
性价比非常高，可以放心购买，做工非常精致，值得购买！外观设计漂亮，尺寸大小合适，包装仔细完整，宝贝手感不错，感觉很好，发货速度快，服务态度一流，给力！5星好评！
蓝牙连接延迟高的要死，打游戏的还是买点好的吧
我买了几款骨感耳机就这款不漏音，非常满意
是理想中的产品，质量不错，物流也很快，值得点赞大小合适，做工精良，出口品质，最满意的一次淘货，很喜欢，下次会再来！
超级好用，续航时间长！
耳机收到了很好的哦！大家可以放心购买，五星好评！
做工质感：相当好用，效果清晰，质感很好
蓝牙耳机很好用，音质很好，快递也很快，第二天就到了，有降噪的效果
这个是买的第二个beats 耳机了。做工非常的精致，颜值很高，外观好看，颜色的搭配也非常棒，充电盒足够大，续航能力非常棒，佩戴也非常舒适，比较剧烈的运动也不用担心会掉落，音质还算可以，毕竟是蓝牙连接 ，连接手机的速度也很快，操作简单。
参加活动购买价格经济实惠，耳机正品保证，音效特别好，物流特别快，客服服务周到的，整体非常满意！京东购物安全放心，靠谱！！！
带着挺舒适的，听了2个小时单个耳机还有80电量看起来续航也可以的，这个价位就不考虑音质啥的了，户外骑行听歌也能听的蛮清楚的了
做工质感：做工精细面料柔软细腻柔滑细致
特意用了一天后才来评价，舍友比较吵买来睡觉用的，降噪还可以，能过滤个50的样子，如果再放点音乐能过滤90多了，要是加个耳塞再戴这个耳机开降噪放音乐，外界的声音几乎听不到了，不过这样带不舒服，我都是不带耳塞的，直接戴这个耳机，舒适感在百元级别的算是非常可以的了，而且音质非常好，还有续航，我晚上带着睡觉一觉醒来还是100电量就离谱这个续航，还有那个快递的速度简直夸张，凌晨3点被舍友咳嗽声吵的睡不着，一怒之下下单，结果当天下午就到了，这物流只能说牛，直接全五星好吧。
耳机使用还是很不错的，外观设计风格很好看，降噪音，很清晰，音质还不错，适合打游戏。佩戴舒适度很好，我大概玩了三个多小时的游戏，没有什么不舒服的感觉。京东购买第二天就到了，价格也实惠，好评，还会回购的
很喜欢很可爱，音质很好，小巧玲珑，很方便携带，在他家买了好几款耳机了，都挺好用，值得信赖，续航能力也杠杠的，想入手耳机不妨来试试看他家的，真心好用，还送了耳机套，很喜欢很可爱
一拿到了就迫不及待地打开试听了一下音质，还是很好的，虽然没有那些大牌的耳机专业，但也不会差多少，我认为可以的，耳机佩戴舒适，做工也好，颜值高。
这个耳机就挺好的，超乎预料的好用，这个东西，
质量不好，非常差，希望别上当。
这个款式的耳机我买过两个了，之前那个买的，这次京东买的，耳机买两次说明我是认可这款耳机的，无论音质，续航都不用担心，还有这家的耳机是出口货的那种，品质，细节，续航吊打我之前那个国内售卖版同款耳机。买电子产品，就选京东！
不错，非常好，用的就是华为手机，这次买个华为耳机配套，衔接无问题，比我之前用的杂牌耳机小了一圈，拿着也顺手，音质也不错，还得是大品牌
物超所值，话不多说，这四个字已经说明了一切，下次还会回购
通话音质差得要死，还没得10元的普通耳机好。想退货客服的还说不能退只能30天后当二手的回收。劝大家别上当受骗了！！！音质音效：通话音质太差
做工质感：做工细腻，客服态度非常好rogyyds
麦克风有回音，还找不到客服，压根没有客服
外观设计好看，手感不错。音质音效：无杂音，音质不错，高低起伏稳定。舒适度：戴在耳朵上很舒适，按照人体结构设计。续航能力可以
耳朵戴不了无线蓝牙耳机，卡不住，有线耳机又不方便，挂颈最适合，戴上柔软舒适，配件齐全，物美价廉，试了一下音质不错，遛弯儿时听歌用，所以完全够用，老牌子靠谱
东西很喜欢，质量也很好的，这个价格能买到是真的很划算。快递速度也很快，凌晨下单，早上起来就收到货啦。
音质音效：非常好舒适度：舒服做工质感：精细，好看
续航能力：还好，连用几天都有电
音质杠杠滴物有所值,耳机挺好用的，这个价格能买到这样效果的耳机，的确物有所值
精挑细选很久，最后决定买这一款，到货后果然没有让我失望，实物很漂亮，做工很精细，特别满意,音质外观很满意
产品非常次，包装有损坏，而且耳机异常不能连接灵动岛，售后总是拖延，各种推辞
耳机质感棒棒哒，待机时间也很长，带着也不会有不舒服的感觉，也已经推荐给朋友了。商家解答也很充分，客服态度好好的。
做工质感：挺重的，不错音质音效：同价位很不错的舒适度：戴久了也没有不舒服的感觉续航能力：非常给力
一直想买一副耳机的，趁活动下手了，拿到手虽然有缝隙，但是音质还可以吧，就是越南制造的工艺真的是不咋滴，自己又懒得折腾了，凑合着用，
东西很好，颜值挺高的，价格合适，虽然还没用，但是应该还不错做工质感：看着挺不错的音质音效：还没试，目前还不知道舒适度：入耳式的还可以续航能力：还未测试其他特色：价格便宜，其他的也不错
做工质感：做工挺好，还不错，这个价位可以音质音效：音质还行，感觉声音偏小点，再大点就更好了舒适度：戴起来挺舒服的，大小刚刚好续航能力：续航很不错，充电也快其他特色：颜色很有特点，
做工质感：磨砂质感，手感不错音质音效：app里有ER设置非常好舒适度：长时间佩戴舒适续航能力：非常够用
很好用，之前买过一个了，坏了之后考虑了一下又选择了这个品牌，用起来感觉还挺好的，入耳式的原因戴的太长时间耳朵会不舒服
本来对入耳式的耳机比较抗拒，听朋友推荐试用后确实很好所以入手。适配容易，而且没有掉线的问题，音质也在可以接受的范围。关键续航是真的好，对于语音会议偏多的现在是非常重要的因素。
耳机真的太好用了我只能说！这个性价比真的太棒了，音质音效：音质音效也非常不错续航能力：续航能力简直太牛了舒适度：戴着也非常舒服做工质感：做工简直太好了！ 家人们赶紧冲！
4.夹断了我不少头发，短发应该不会；
做工质感：颜值出众，手感很好音质音效：音效很棒，身临其境舒适度：带着没有不适感续航能力：续航能力很好
同价位同音质开放耳机中颜值天花板，试过几个之后还是选择了这个，品控也不错。开始不使用耳撑的时候带起来稍微有点松，使用上耳撑后就刚刚好。做工质感：高级感，科技感，易搭配穿搭音质音效：声场音质都不错舒适度：非常轻巧,带了几天，还没充过电，续航真的给力，颜值得到身边朋友各种夸赞
非常的好，非常的实用，电量也能用挺久的。什么东西给你吃？高启航
真的超级喜欢，非常支持，质量非常好，与卖家描述的完全一致，非常满意，真的很喜欢，完全超出期望值，发货速度非常快，包装非常仔细严实，物流公司服务态度很好，运送速度很快，很满意的一次购物，网购了这么多年，这是我第一次这么认真的对待。我怀着忐忑的心情拿着手机盯着屏幕，迟迟不敢下手。我怕我一旦说出来，老板会觉得我在拍马，是不是想为了那几块钱的红包，又怕我的评价会误导后来的网友。为了写这次评价，我鼓起勇气喝了3瓶啤酒才有信心。为了不辜负老板对我的期望，我一定会客观，公正，如实的写下自己的评价:这是我这开心的一次网购，谢谢!商品很好很满意，很满意
舒适度：很好很好很好
这漫步者耳机真是太赞了，音质一流，舒适度满分。听音乐的时候感觉整个人都放松下来了，仿佛置身世界音乐之海中。
发货速度快，拿回来就迫不及待打开了，这耳机质量挺好的，手感特别好，主要是用来晨跑的，试了一下戴久点耳朵不痛，音质也特别好
非常精致，小巧玲珑，与介绍的一致，音质音效：音质很棒
好产品好品质好服务，宝贝确实值这个价钱，在这给商家点个赞宝贝确实很棒，个人非常喜欢，朋友也说好来着，推荐购买一打开，看到包装，太可爱了，超级喜欢！东西也喜欢很好的卖家，谢谢喽！我的同事们都很喜欢呢，下次再来哦！
耳机使用起来非常不错，非常的轻盈，带上后耳朵无不适感，相比于入耳式，可长时间佩戴且不会对耳朵造成不利影响，音质也非常不错
做工质感：很好，很喜欢，以很舒服
盒子里没有耳麦，也没有说明书和保修卡，发给我一个耳机？？？我寻思着什么情况？让我把小盒子拆拆看看，我拆的够彻底了吧。二手就算了，还给删除了内容？
太惊艳啦，颜值和性能都非常棒，想了好久，终于趁新年奖励自己到手了
耳机发货快，而且音质好，而且物廉价美，值得购买
外观很漂亮，音质很好，效果更佳
第一次买用了差不多快半年了 突然有一只耳机黑色膜掉了 联系了商家售后 京东平台立马给换了一副新耳机 这服务效率真的好好 新耳机质量还不错
宝贝已收到，超级喜欢，颜值高又实用，超级喜欢！第一次在网上购买，也是看评价才买的，质量还不错，也很便宜，有需要的朋友可放心购买
耳机非常好用 推荐大家买这一款 音质非常好
其次，耳机的舒适度令我惊艳。它采用了人体工程学设计，头戴部分和耳罩都非常舒适，即使长时间佩戴也不会感到不适。而且，耳机还配备了耳朵形状记忆棉垫，有效隔绝了外界噪音，提供了私密的听觉体验。
其他特色：外观也挺好看 主要看重降噪功能 工作学习 尤其在比较乱的环境下 更能体现优势
其他特色：带这个耳机很享受
很好用已经第二次购买了
以前塞耳朵的特别伤耳朵，这个带很久都没事，已经回购好几次了，主要不小心就找不到了，这个成为离不开的随身物品了！颜值高，续航能力强，真的好用
有一次买了山水的耳机，挺好的，之前买的哪一个忘了带了，又买一个，之前那个给家人用了，这次买的升级版的，也没有感觉出来有啥变化
真的非常不错，续航能力强，做工质感。下次还来买。
为华为点赞音质确实不错，大众认可的口碑！关注了一段时间，三八节前百亿补贴的心仪价格拿到心仪的产品，点赞
音质音效：完美，产品很惊艳，性价比合适，希望用的长久！
耳机很好，降噪挺好的，很隔音，声音也大，白色壳子挺好看的
舒适度：大小正好可以把包起来，很完美
耳机轻便舒适，音质不错啊。配合一加手机好用得很，推荐购买使用哦，发货很快，全新未拆封正品，比买联想的好的太多了！
对耳机没有特别使用要求，实用为主。本来想买索尼，无意中发现此耳机性价比不错。已使用两周多，佩戴方便，感觉比较舒适，戴三个多小时耳朵不疼。音质不能要求太高，毕竟价格在那儿。续航时间应该在5个小时以上，也是我的最长使用时间。总之，推荐。
这耳机真是太赞了，续航超好的。听起来像在现场一样清晰！而且音质真的很好，再也不用担心周围噪音影响我享受音乐啦
力挺国货，质量很好，佩戴舒适，对耳朵保护效果好，音质不错，做工精细，续航能力强，客服态度好，设计合理，价格实惠，功能全面
音质音效：还行，性价比高，续航能力：单次3个多小时，充电仓能充二次以上。,此用户未填写评价内容
货收到，与描述相符，给好评。
外观好看，音质很好，耳机可以调节音量就很灵性
商品不错和描述的差不多物流也很快方便
音效很好，颜值很好，续航很持久买的很值得
东西很快就到了，凑单买的，不过家里有一个无线耳机了，还没试，不知道怎么样，看31号有半价活动，想想没有那个手速还是算了，东西外观非常小巧，磨砂质感摸起来挺舒服的，功能也简单，拿回来就先充电再用，后期追评
做工质感：精致，细节没得说
刚收到孩子说还可以，京东很快送货，做工质感，手感都很满意的，续航方面还没冲电，先看看，音质还可以，京东自营送货上门又省事又快，基本上现在家里吃喝用全在京东，放心食用。。。
物流很快.非常好用，音质感非常好，性价比超高非常的满意
每个角度都很好看的哦 爱了爱了 客服姐姐态度超级好 有问必答 而且回复的特别快 京东物流也是超给力呢 大家快来买吧 哈哈哈 绝对的物超所值一
外观漂亮，待机时间长，声音也没什么失真，连接距离大概6米左右，夹耳式方便戴眼镜的同学使用，通过测试也不容易掉落，硅胶连接可以随意扭曲不怕损坏。值得推荐！
老爸之前的蓝牙耳机用了三年，充不进电了。于是买了这款漫步者EDIFIERX3 Air真无线立体声蓝牙耳机，链接方便快速，佩戴舒适，还是Typec的充电口。
强烈推荐，这个音质真的震撼我了，下载App操作可以切换各种模式，降噪功能很奈斯，戴上基本听不见外面啥噪音了
7月份买的耳机激活日期却是6月17
盒盖松动，客服来了句自检才算能判断是否故障，懒得折腾，一星送上
耳机可以，做活动后性价比高，音质对得起这个价位，外观也很好看，东西小巧玲珑，以前都是用别的牌子的的耳机，这个耳机还有防丢失功能，和快充功能，可以可以，满意
音质很好，很好的宝贝
音质音效：可以说秒杀水果
要说舒适度的话，这款耳机绝对是首选，久戴不痛，非常贴合耳朵，外出散步健身都适用，完全符合现代人的生活方式，值得入手！！
音质音效：低音带感
耳机挺舒服的，音质清晰，很满意，物美价廉
声音还是挺大的，续航能力也不错。可以单耳使用！不太追求音质的可以考虑。毕竟价格摆在这里。总得来说物美价廉的！京东多快好省！
我一直用这个，希望以后价格还能再打下来，
使用了两天来评价：音质尚可，功能简洁，没有离耳断音功能；蓝牙连接速度很快，挂耳即通。说明书超级简单，功能还需要自己进一步摸索。
耳机真不错，带着跑步不会掉，音质也特别好，个人感觉比那种从后面带的耳机方便太多了。已经陪我跑了2次马拉松了，每天晨跑也是有他相伴，感谢京东，感谢品牌
真的很喜欢，完全超出期望值，发货速度非常快，包装非常仔细严实，运送速度很快，很满意的一次购物物流满分，包装快递满分，配送员态度满分，购物让人开心，吃土使我快乐不错，喜欢，性价比高，以后会经常光顾质量很好，买的很合我心意，棒棒哒！需要的亲们可以放心购买
总体上来讲还是很不错的，效果也是马马虎虎的，小盆友比较喜欢呢，音质效果也是很不错的呢，比较值得推荐和拥有呢，马马虎虎的吧。
挺不错的，之前买了倍思e3用了挺好用但是丢了，现在这款m2用着非常好，耳机也很漂亮，这款好像还有降噪模式，比e3好得多，推荐推荐
做工质感：有重量感，不像塑料感那样轻飘飘的。音质音效：群众的眼睛是雪亮的，音质确实不错。
舒适度：挂耳尺寸正正好，耳朵舒服呀，不容易。
音质清晰！续航还是降噪 都很能打，低门音效果很棒，说明书上写的说一直可以用三个小时左右，每次带着都会被朋友夸好看！情况耳朵不疼！刚到货拿着就试了，别看耳机小小的一个，出门带着也方便，入耳很舒服，耳机收到已经使用过几天啦，赞！
这家店还好吧。来买过几次了，服务老客户非常周到，以后还常来！真的很喜欢，完全超出期望值，发货速度非常快，包装非常仔细严实，运送速度很快，很满意的一次购物！
很小巧，很精致，音效也还可以，就看后期会不会出现什么问题
很方便，运动也不会掉，特意用了一段时间才来评价，续航效果很赞，声音也没有外泄。音质很好。主要是粉粉嫩嫩的颜色太好看了，完全长在我的审美上！！
外观好看，音质也很好。
虽然盒子很丑，但使用感很好音质音效：舒适度：续航能力：非常
之前也买过一个这个牌子的无线耳机，被媳妇拿走了。一直等那个再有优惠活动。这次这个有活动，还是新品，就买了一个试试，音质也挺好
挺无语的好吧，一直都是机器人，还已读
耳机很不错，效果非常好，华为国货品牌很不错，家里人很喜欢。到货也很快，虽然没有店里试听的时候好，可能是因为软件或者手机原因，但是丝毫不影响使用！
别的暂时不清楚声音好小
第一次右耳充不进去电有明显质量问题，换了之后包装简陋无填充物，后盖明显划痕，保修期少了两个月，客服频道放鸽子，等等，难！！！！
其他特色：因为是哑光黑，所以可以自己选择买一些亮贴纸进行DIY
做工质感：索尼大法yyds
垃圾耳机，我真是倒了八辈子血霉下单你们家耳机，换了三次，第一个坚持了二十几天，蓝牙断了充不了电关不了机，找客服就说换新，好啊，第二个换来一个月，同样的情况，又说换新，现在第三个，又烂了，一模一样的情况，不能连蓝牙不能开关机，我再买你们家东西我是狗，还有那个客服，阴阳怪气谁呢，说话不会好好说是吧
做工质感：外壳塑料感比较明显，颜色不错，耳机往盒子里放的时候不太顺畅，希望改进一下音质音效：音质不错，降噪一般，通透和降噪切换不明显舒适度：正常水平，中规中矩续航能力：续航能力很好
哇塞，这款山水SANSUITW90 蓝牙耳机真是太棒了！我用了之后，简直爱不释手啊！ 首先，这个不入耳开放式的设计简直太舒服了！戴久了也不会觉得耳朵疼，而且还能让我保持对周围环境的敏感度，这样我在运动的时候就更安全啦。 还有啊，它的骨传导概念也超级厉害！就算我在跑步或者做其他运动，也能清楚地听到周围的声音，不用担心听不到汽车喇叭声什么的。 音质也非常出色！不管是听音乐看电影还是打电话，都非常清晰。而且它还有强大的降噪功能，就算在很吵的地方，也能让我专心享受音乐或者通话。 蓝牙连接也非常稳定，不用担心会掉线或者断断续续的。而且它的续航能力也很强，可以用很久呢。 最重要的是，它适用于各种设备，华为苹果小米都可以用！真是太方便了！ 总之，如果你想要一款无线蓝牙耳机，我强烈推荐你试试这款山水SANSUITW90！相信你也会像我一样爱上它的！
一如既往的好品质，非常喜欢的一款产品，非常棒！oo音效音质：音质很好，很清晰，音质很好，很好，没有杂音。真的很好，性价比也很高，质量也很好，物流也快啊！一天就到货了！
很不错，音质听起来可以的，降噪虽然也有，到效果一般，确实能降一点。外观也好看，总体是很满意的！
做工质感：很好，很好。
非常不错的一款耳机，做工质感很好，音质音效也很好，戴起来耳朵目前也没发现不舒服，比入耳式的感觉好一点，续航能力待检验，挺好的一款产品。
做工质感：无论是外壳还是耳机的质感都超棒！拿起来很有分量 唯一的的缺点就是外壳不太耐脏 保护不当容易有划痕 买一个壳子就OK音质音效：我觉得这个价位完全没问题！！降噪和音质都超棒！我平时的需求就是听音乐刷视频 偶尔接打电话也完全没问题 相信我 听音乐选它绝对够用！舒适度：一开始需要多次调整 磨合了一段时间后就很舒适 实话说没有一次性戴过特别长时间 但是我每次戴的时间也不短 没有耳朵疼的现象续航能力：买了一个月只充了两次电 每次充一小会就满了 续航完全没问题真的很好看很有质感很好清洁 白色耳机就是yyds！选择耳机时选了很久 因为我喜欢用有耳机塞的 最后发现倍思这款真的太好看了 我要说一万遍！！ 写这些都是发自内心的为选到一款好用的耳机感到开心！后期会继续用 如有问题会追评的
连接上了，操作简单，100好评，音质很好，
做工质感：很有质感，耳机很美，很轻，一眼心动。音质音效：听歌音质不错的。舒适度：无感佩戴，优秀！耳机真的很不错，等这么些天是值得的，哈哈
做工质感：非常好音质音效：也很好舒适度：很不错续航能力：很强性价比很高，非常值得购买，推荐，点赞！！！
续航能力超强，做工精细，音质清晰，佩戴舒适，物超所值，强烈推荐。
音质音效：这个降噪功能真的太爽了，这种价钱真的牛做工质感：触感是蛮不错的，特别是充电仓的触感还送了好多个耳塞，怕我们不合适
连接方便，去掉标签以后拿出放回就可以自动连接上小米手机，其他品牌没有试过。做工精致，单手可以操作取出放回，外壳磨砂质感不容易脏。
华为耳机很好用，价格很亲民，这款是经济实惠型，耳机不会卡的很痛，用起来方便，买了两款，蓝色和白色各入一款，还不错哈，好音质
耳机很好音质很不错，有专属APP 用APP操作声音音质有了更多的提升，带着也很舒适没有不适感。外观也好好看像个白鸭蛋很可爱，和女朋友一人一个很愉快的一次购物体验
非常差劲 下单两次换货一次一共收到三次东西全是坏的，破损的，关键二次收到的还是第一次退货的东西 而且第三次收到的直接两只都是破损严重的，还都是同一个位置 真是无语她妈给无语开门无语到家了
音质音效：很棒了
不得不赞，质量真的好，包装物流也不错。真心喜欢，入手后不会让你后悔的！每一次都很满意，这次选的宝贝更加满意，以后还会一如既往地买下去好！非常好！质量好，和实体店一样，颜色正，是我喜欢的
做工质感：一级棒
音质音效：有杂音了，不咋地，
这是一个好评模板。因为本大佬很懒不想每个产品都写好评所以特地写下这个模板，这是第N次在网上买东西了，棒捧棒，东西便宜而且质量好，物美价廉，买的放心，用的弃心，感觉都买上瘾了，买买买，根本停不下来，东西品种多而且又特别金，划算方便，而且实惠，包装很好，而且没有任何损坏，会一直支持下去的，服务还可以一超级好用，好评，下次再来
耳机很快就收到了，外观很炫，造型很酷，用起来音质也很好，听音乐和打游戏也没有什么延迟，戴的久了耳朵也没有难受，整体感觉真的很不错！
特别夹耳朵，音质还一般
结果厂家客服打来电话告知：产品设计就是有这样的情况出现，如果换货还有这个问题是不能再退货的，如果两台机器都这样，肯定不是机器的问题！
细节非常完美，整体来说真的很不错。性价比很高，下次还会继续光顾！货收到后就拆开用了，质量很好，东西和官网买的没区别！价格实惠，质量杠杠的，非常好的一次购物。
耳机收到啦，物美价廉。
总体来说可以的，没有什么问题
做工质感：做工高级，质感很好，材质亲肤，带着没有不适感音质音效：比骨传导的音质好很多，非常接近入耳式的音质，在安静的环境下体验非常好续航能力：续航时间很长，可以从早用到晚，下班后充电盒充电第二天又能用，与办公周期完美适配其他注意点：手机链接蓝牙有ACC后缀，音质会比链接电脑好很多
音质音效：音质效果真的很好舒适度：戴在耳朵上很舒服
做工质感：上乘值这个价格
价格实惠，东西质量很好，物流速度很快，真的太喜欢这个了，永远支持京东，一定要推荐给身边的朋友，性价比真的太高了，真的太喜欢了。
很错的耳机，用了几挺好的
一分钱一分货真的太好了，谢谢商家
奉劝大家不要以为便宜就下单购买
好质量好,物流快,实惠,服务好,性价比很高,没有色差,物流服务好,拿到手就拆开来用，耳机配对很快，手机和蓝牙相隔好十几米远也能听音乐和电话。在屋里人机分离随意走动也不影响听电话。走出两个屋子还可以听到，蓝牙信号和连接功能没问题，耳机戴在耳朵上，其实挺牢固的，佩戴很舒适，声音什么的也可以随手机调，总体挺满意的，音色什么的也还不错，通话试过，还不错
总的来说，这款小米蓝牙耳机Air 2 Pro我真的是太满意了！希望小伙伴们也能享受到这份美好 小米耳机
送给朋友的，她喜欢运动，夹耳朵放掉，等不到紫色的，只好买了一个黑色，百搭。华为品质没得说，本人手机耳机一直用的是华为的，民族骄傲，必须支持。也一直在京东买自营物品，物流速度快质量有保证售后也很给力。
买第二个了，使用第一个感觉挺好，音质不错，实际使用时间蛮长的，这个比我第一买的升级版，整体应该比X2要好，品牌的产品还是比较可靠的。
绝对物超所值，买过音质最好的耳机，
我已第二次购买了。前四年买过一个，现在还能使用，就是电池盒子电量不足，所以同样买了这一款，因为它音质好，没有杂音，其次是物美价廉，值得你我他购买。就是这么间单。
舒适度：耳罩式，海绵可拆洗
耳机收到了，非常的精致，小巧，戴着很合适。质量也非常不错，声音很好，很清晰。
很棒，触感好，戴在头上不勒，也没有入耳式耳塞伤耳朵的感觉。到手当天就下水游了一千五，质量杠杠的，以后游泳不寂寞了。
收到很好。
小巧，音质也不错。。。。。。。。。。。。。。
非常不错值得入手，颜值还很高音质也不出屋，待着很舒服
早上下单当天就到了，开箱：耳机耳机盒说明书充电线。外观很好。配对连接速度快，蓝牙连接灵敏，主要用来会议录音，具体录音和文字转化质量后续使用后再评价。音质很好，耳机盒携带方便，佩戴很舒适。
很棒的耳机，各方各面都很不错，做工质感：很棒音质音效：音质很好，舒适度：戴在耳朵里很舒服续航能力：很强
实在太好看啦，性价比超级高，声音好的没的说。算是用过最好的音质了，续航约七八小时左右。真的非常有质感，真的非常好用，这就叫高端。产品总体来说真的很棒。产品总的来讲真的很棒！
这个耳机价格比较便宜，但是性能各方面都还不错，降噪能力也可以，做工也比较讲究，音质音效都挺好，也比较灵敏，这个价位的性价比都还挺高的。
挂羊头卖狗肉，分不清颜色建议用工资去看眼科。材料表面还不如室友的XM3，真就，马来西亚代工是牛逼的。拆开估计没法退了，只能求能用一段时间吧。包装不好评价，想买的可以自行体会。
耳机带着入耳感觉很舒服。音质也比较棒。整个耳机的入耳设计还是比较好的，而且小耳环部分看着也比较帅。续航能力表现也是比较精彩的，充一次电停的时间还比较令人满意。
辣西五十块钱我都想卖了
全是电流滋滋的，售后也不咋地
谨慎在此店购买商品，买到外观有质量问题不退不换，买到个耳机有裂痕都没办法处理只能自认倒霉，想买没问题的商品全靠运气，这不是开盲盒吗？等着接投诉吧，差评。。。
音质音效：感觉这个价格可以了
C口充电好评的同时吐槽下那几款鼠标，也不更新下接口
续航能力：续航时间很长
十天不到349到299，真恶心人，追求降噪的请绕道。
新年这款颜色我是真的喜欢，贵有贵的道理！很棒的商品！
做工质感：精细音质音效：很有质感舒适度：带不累，很舒服续航能力：待体验中
音质音效：音质真的很不错，低音效果非常不错。舒适度：舒适度很好，很轻戴在耳朵上没什么感觉。做工质感：做工这个价格还是很良心，很不错的了。续航能力：续航能力还需要事件，应该没啥大问题。
试用了一阵时间，还是不错的。连接手机比较快，自动弹窗，很方便。音质音效也还不错。通话降噪很好，通话声音很清楚。续航能力也好，加上盒子自带的电量，9一天下来也不用充电。
带着很舒服，充电也很快
很不错的一个耳机，声音挺大，续航时间也可以
做工质感：做工和质感还不错，对得起这个价位段，第一次买骨传导耳机。音质音效：音质音效还不错，中低频听感较好舒适度：舒适度比入耳式好很多续航能力：用了一段时间，续航能力比较强，充电仓电池比较大，可以给耳机长时间补电。其他特色：物流不错，京东物流很快，服务态度很好。
本来是想去华为线下店铺买的，看到这里活动，性价比更大了，还可以支持以旧换新，马上用第一代的苹果蓝牙耳机做了折抵，很划算的
晚上下单，次日早上就到了，速度非常快，整体的颜值非常高，长时间耳朵无不适，续航没实际测过，摘了放机舱自动充电，音质还可以，通话音质不错，性价比超高。
音质很好！携带方便！续航很给力！颜色清新淡雅！质感很棒没有塑料感！戴在耳朵上也很舒服，耳朵不会痛！已经推荐给朋友！会继续回购！
给孩子买的，配华为手机用的，和苹果耳机比较，感觉做工和质感都在努力追赶中，音质音效以及舒适度还没给反馈，以后了解了再追评。
虽然贵了点，但质量还是很赞
看起来非常好，高大上的感觉，包装也很用心，物流也很快，试了一下那音质音效真是绝了，特别棒，戴起来没有负担，特别舒服。真是太好用了，是我用过最好用的耳机啦。
这是第二个BOSE了。上一个一直用的很好，不行坠地被汽车轱辘碾轧，遍体鳞伤，挂在脖子上确实难看。这次耳塞更方便了。静音质量超好。
网上看了不少蓝牙耳机的评测推荐文，300以下性价比极高的其中就有M2，本准备买白色，老婆却想要黑色的，最后入手了黑色，佩戴舒适度和音质以及降噪都很不错，老婆一直不用耳机也不喜欢用耳机，写评论的此时正在和老婆打电话，还问了一下耳机的满意度，使用了大概一个月左右的样子，效果还是满意的
兰士顿品牌骨传导耳机，它的性能出众，在设计方面，兰士顿骨传导耳机一直是很有特点的，耳机不入耳，声音通过骨头传达，与外界的声音同步，安全性更高。外观经典，触感细腻，佩戴也是很舒适的
其他特色：很有品质!
信赖京东 信赖自营 华为国产潮品值得信赖 没问题的 华为质量绝对是NO. 1 值得推荐购买 华为耳机音质也很不错 买过来送人的生日礼物 很不错的 值得推荐质量可靠 信赖支持华为一如既往！
续航能力：充一次点可以用挺久的，
说实话这是我买的最满意的一次耳机，1.不用戴在耳朵里，那样会对耳膜产生伤害。2.不怕掉，夹在耳朵上也不痛。3.声音质量也很好。4.无线蓝牙耳机充电方便，不怕一起没电。
做工质感：非常好音质音效：非常棒舒适度：100续航能力：10小时
很好看的耳机音质也很好，可以有线可以蓝牙！
产品非常好，音质也好，功能也多好用，给好评
超级好用，降噪模式也很不错，整体用起来很流畅，推荐买倍思，黑色的也耐脏，手感很好做工质感：很棒音质音效：极佳舒适度：舒适续航能力：可以用很长时间
做工质感：很有质感
买了好几个了。身边朋友都让买的这款。声音最大可以不用带着。麦也清晰。价格便宜。入门级天花板。吃鸡听脚步也无压力。别的游戏主要用来当麦
好产品，做工精细，音质不错，值得购买，
舒适度：我没有用过很多款头戴式，这款，是我用过最舒服的，我戴眼镜佩戴一个多钟接近两个钟，不适感也没有很强烈。
颜值可以的，音质超惊喜了，用了好几天了还是电量慢慢，非常满意了就是说
东西不错，声音正常。
做工质感：做工很精致音质音效：音效不错，满意
其他特色：大小正好，不夹耳朵
其他特色：咨询服务态度很好，有问必答，很满意
孩子很喜欢，颜值比较高
货已收到，马上试用了一下非常好，如果再附加一份使用说明书就更完美了！
非常满意，材质舒服，非常好 1真的超级喜欢，非常支持，质量非常好，与卖家描述的完全一致，非常满意，真的很喜欢，完全超出期望值，发货速度非常快，包装非常仔细严实，物流公司服务态度很好，运送速度很快，很满意的一次购物。2先说商品质量：产品总体不错，包装严实。再说商家服务：点赞啦。最后点评快递：发货很快。其他就是感谢店家打折送券活动，毕竟便宜好货更实在。希望店家多多优惠，及时通知老客户，促成回购。祝生意兴隆。3掌柜态度很专业热情，有问必答，回复也很快，我问了不少问题，他都不觉得烦，都会认真回答我，这点我向掌柜表示由衷的敬意，这样的好掌柜可不多。再说宝贝，正是我需要的，收到的时候包装完整，打开后让我惊喜的是，宝贝比我想象中的还要好！不得不得竖起大拇指。得购买，好评4价廉物美，值
配送很快，凌晨下单早上就送到了，耳机音质很好，整体带上也很舒服，外观设计上看起来也比较新颖，十分的不错，很满意，强力推荐！
蓝牙耳机很不错 音质很好
儿子用了一段时间了，性价比高，儿子很喜欢。颜值也高可以购买。
音质音效：简直不要太好，细节拉满做工质感：BO的耳机外观没的说，简直就是艺术品舒适度：完美续航能力：很长，开了降噪后续航也相当能打其他特色：智能降噪真的超级方便
非常的nice！！！没有电流声，音量也适中，不会刺，蓝牙耳机戴久了也没有不舒服，性价比很高很值得购买是正品，推荐哦！音质也棒！！！耳机待机时间长，操作也很简单。 在楼道里测试了一下，没有阻挡的情况下，30米也不会断连。
昨天晚上下单，今天就到了，图拉斯还不错，肤感耳塞，带着不疼
挺好的新科技，充电盒屏幕控制非常好用，不用下app控制，超级好用还不贵，良心产品给固质点个赞
这个耳机很不错，很漂亮，功能很强大，尝试了下，语音记录很及时也很准确，真的是科技改变生活！
价格实惠，音质很好，物超所值。
耳机收到了，外观很漂亮，还没戴，下午试试
之前的耳机不够入耳，带着容易掉，这个买了个这贴合度很好，音质也不错，我很满意这个耳机，小巧玲珑，简洁大方。 京东物流也快，满意。
耳机很不错有送typec转usb线 颜值不用硕很顶支持神光同步 音质中规中矩吧听歌可以听听 毕竟是游戏耳机
家里的日用品都是在京东上购买，这款耳机蓝牙耳机质量也非常好。之前给儿子买了一副，年前又给自己买了一副。音质非常优美，小巧戴在耳朵上也很舒适京东购物值得信赖
用料扎实，音质很好，氛围灯满满的科技感。虽然说一些功能比不上某些大牌，但是这个价位买到这样的耳机属于物超所值。
这款蓝牙耳机具有出色的质感，展现了高品质工艺，令人印象深刻。音质方面表现卓越，清晰度和音色细腻度令人惊艳。佩戴舒适度极佳，轻盈设计使长时间佩戴毫不疲惫。续航能力强大，长时间使用无需频繁充电。外观设计时尚大方，展现个性品味。连接速度快捷，实现即开即用，极大提升使用便利性。整体而言，这款蓝牙耳机在各方面均表现出色，是一款值得强烈推荐的优质产品。
这款耳机已经用了两次，一次是在室内。一次是在地铁中。总的感觉还是对得起这个价位，一分钱一分货，在不追求音效的情况下，比如听听普通的音频，例如：故事或者新闻是足够了的。如果要听音乐的话，效果就稍差些了。
小巧玲珑，外观很不错，之前用的是塞耳式的，我用总是掉，所以想买个这种的，选了好多家，看了评论，也做了对比，最后入手了这款，待机时间真长，我们了好几天才充电，音效也不错，长戴，耳朵也不疼。推荐。
耳机样式很喜欢。用起来那个声音也很清晰
舒适度：带着挺舒服的
耳机收到了，外观很漂亮，运行速度快。外观迷你时尚，佩戴舒适。音质特别清晰，质量特别好。
收到啦，很不错，非常喜欢，值得购买， 嘻嘻一次很好的购物体验，服务周到，物流快速，配送也很周到，态度也很好，好评！,物流速度真的是没话说，就是一个字：快。商品从外包装来看非常高档，真是一分钱一分货，贵有贵的道理
物美价廉，很OK，比实体店优惠太多了特别特别棒，货比三家才买的，店主人很好，回答问题很有耐心，也很详细，有需要还会再来的宝贝收到，一如既往的好，包装很到位，质量还不错，很喜欢，大品牌值得信赖
做工质感细腻音质音效清晰舒适度书适其他特色很棒
孩子生日的礼物，很喜欢
物流超快哒用了一段时间才评价的说耳机音质音效也很好，没有断音杂音之类的不过不太喜欢触摸式的集美要谨慎入手哦续航能力：超棒，可以用很久音质音效：很棒做工质感：舒适
多年前就有用过remax的充电宝和蓝牙耳机，产品质量和设计感均超群，两次购入这款睡眠耳机，感受仍然非常出众，赞remax这款睡眠蓝牙耳机，长时间佩戴非常舒服，没有耳朵感觉不舒适的情况，重量也轻如鸿毛，入耳稳固不松脱。最后，愿remax这个品牌出更多精品，一定会再次光顾的。
这耳机还是不错的，只不过通话声音，有一点小。
一次很好的购物体验，服务周到，物流快速，配送也很周到，态度也很好，好评！趁着优惠，赶紧入手，是正品，包装也非常的好，没有破损，质量也是没得说，棒
收到货很喜欢，价格很亲民，音质还是一如既往的好，续航也很棒，充一次电可以用好久。不漏音，佩戴感很舒服，不硌耳朵。推荐大家买它
做工质感：雅川青的配色真的太爱了，前后两个金属面也锃亮舒适度：换了最大号的耳塞之后贴合度很好降噪效果非常棒，戴着睡觉耳朵也没有特别的异样感，很棒！
音质音效：音质很好，没有杂音。
颜值高。音质音效：很好做工质感：手感不错舒适度：耳朵不疼续航能力：时间就
耳机收到了，外观漂亮淡蓝色很好看，质量很好有降噪功能，想睡觉的时候白噪音听着很舒服，是正品，音质很好完全无损可以沉浸在自己的世界，耳机是软头的，对耳朵也很友好
音质很赞，续航也给力，耳机颜值也高，效果完全可以与苹果耳机媲美，可以妥妥的进行平替，第二次购买了，给老婆也买一个，好东西值得和亲人和朋友们分享！
链接很快，续航挺久的，可以通过滑动调节音量，音质好，可以调节音效模式
音质挺好的。一收到就赶紧试了一下。听着感觉还不错，降噪是有的。戴着也挺轻松的，不累耳。早就想买个漫步者耳机了，喜欢的。选了黑色挺好看
做工质感：没有什么好说的，就是一个字，棒！
打游戏时不知道是延迟还是卡的，6秒的语音，3秒读完那种感觉。
从苹果airpodspro过来的，佩戴舒适，音质在蓝牙耳机中很不错，降噪效果突出，以前降噪产品哄头的感觉也没了，这代产品真的不错。佩戴真舒服！
降噪效果：堪称一绝，之前有买过qc30，挂脖式耳机，用了5年了，最近两年老爱嘟嘟嘟的，为了在办公室使用，需求就是降噪要好，对比了AirPodsPro2，没得比，降噪也达不到bose的效果，果断入手，购买前有在网上看评论，都说电流声很大影响体验啥的，拆包装前心里忐忑得很，但戴上耳机，世界都安静了，是我想要的，音质也不错，很满意。
做工质感：很精致，看起来酷酷哒
绝对正品，音质嘎嘎好，佩戴很舒适，很轻，没有异物感，耳朵不会难受，降噪很好。好看造型太惊艳了，很有变形金刚的感觉，灯效杠杠的，很配合我的游戏工作室光污染环境，听音乐声音饱满，打游戏没啥延迟，种草了!
手感很好，颜色可爱，降噪模式隔音效果很好
做工质感：做工挺好的，简约大气。音质音效：音效还是不错的。舒适度：戴着感觉挺好的，没有不适，骑车也没有掉，这就很好。续航能力：续航还好吧，单只耳机也就67个小时这样。
刚收到，做工蛮精细的，先佩戴试用一下，后续再反馈体验。,用了一段时间，入耳不疼，小巧方便，音质，通话降噪效果好，续航长时间用的久，值这个价。
音质音效：非常好舒适度：戴的跟舒服 不会隔耳朵续航能力：挺久的 一天都没有问题物流速度也非常快 昨天买今天就到了。非常喜欢 价格也很值得！
很不错，音质很好，带上也很舒适！
做工质感：简约大方，拿在手里轻巧音质音效：音质能满足个人要求舒适度：配戴时间过久有少许疼，可以适当调整续航能力：续航时间时间长。其他特色：整体比较满意，不错的体验。价格9十分美丽。
这个价位没什么好说的，但是音量太大了，调到最低还是受不了,按客服给的方法设置了下，声音大小可以正常了，音质还行。
帮人买的蓝牙耳机，应该好用的吧！没听她说这个耳机有哪些地方不好！所以应该就这样吧！后续有什么问题再继续追加，看着还不错！可以
舒适度：在冬天，就相当于一个耳罩一样 ，感觉很舒服
质量很好，全5分好评。
真的牛 11月1月买的 然后11月4号发货 拿到了才知道保 质期是10月25号退也退不了 这可是官网啊
耳机很好，做工精致，戴起来很舒服。听歌打电话都没有延迟。玩游戏特别的赞，音质清晰，无杂音。而且。隔音效果很好。
信号传输方面比我之前买的同等价位耳机要好很多，距离78米都不会卡顿，和一样稳！我平时玩音乐的，测试了下低频的饱满程度还是可以的，另外人声部分呈现得比较清晰，高音听上去很嘹亮，整体感觉就很不错，个人观点，这个性价比确实高，推荐购买，五星好评！
刚买的时候降噪还挺好，用了几天就不行了，时好时坏。降噪刚开一会，突然降噪就没了，关机再开就行了，然后没一会又不行了
很差很差，不是听不到对方声音，就是别人听不到自己声音
续航能力：买来是80的电，听了2,3个小时了吧，还剩50的电，可以。
这个耳机真不错，待机时间很久，几乎不怎么用充电，质量非常满意，音质方面也还可以，小米的性价比还是很不错的，之前买过一个丢了，这是买第二个。
浅蓝色特别好看，清新淡雅，比白色特别一点。收到后试戴了一上午，也不压耳朵，音质不错，日常用用绝对够了，性价比很高，不错子！
很小巧，适合上课的时候携带，音量和音质也十分可以，戴久了不会耳朵疼，电量很耐用，用了好几天才耗了一点点电。
我的天 这个耳机真的好好 我断断续续用了大概一个周了 一次电也没充过 耳机仓储电容量很大！！！而且它真的好小 方便携带
这个太适合睡觉时候佩戴了，因为住的是多人宿舍，作息时间都不一样，带上这个完全可以安心睡眠。音质完全够用，续航也可以。对我来说完美。快递是没法说，京东自营的，完全是按照预约的时间配送，一点都不耽误。值得推荐
小东西，大能量。续航能力五个小时没问题骑车听歌没风噪，耳朵带着贴耳不松动，听歌音质完全对得起这个价格，玩游戏也是零延时
这款耳机我很喜欢，音质很好，手感很舒适。果然是大品牌，漫步者从来没让我失望过！续航10小时，充电一次能用好久好久，实在太棒了
包装仔细,,客服态度很好，非常满意精美的包装，卖家非常细心。比实体店实惠，已经推荐给朋友了。亲身体验这家店信誉是相当的不错。商家服务态度很好，以后资料就在这里买了。字体清晰，无异味，很满意。
质感很好，挂耳也不容易掉落，但还是会有点漏音的，毕竟不入耳的嘛。不过相比入耳式我更喜欢这种，舒适性更强，目前续航能力还是可以的，毕竟才刚开始用嘛。。。
点赞点赞，拆开的时候没有异味，是一种很自然的味道，而是手感也好，戴眼镜也不压耳朵，音感还没有体验，等体验后再追评，还送一个收纳包，赞了
很喜欢，很满意，非常奈斯！
终于收到我需要的宝贝了，东西质量非常好，与卖家描述的完全一致，非常满意,真的很喜欢，完全超出期望值，发货速度非常快，包装非常仔细严实，物流公司服务态度很好，运送速度很快，很满意的一次购物。
做工质感：质感摸着非常舒服音质音效：音质音效：自我感觉音质挺好的，降噪功能非常强大 舒适度：带上耳朵不疼，较为舒适续航能力：续航强大
佩戴起来非常舒适 戴久了也没啥压迫感 效果中肯吧 毕竟价位在这了 玩游戏看电影效果不错的
Apple AirPods 第三代无线蓝牙耳机，无疑是苹果卓越工艺与先进技术的又一力作。其精巧流线型设计搭配舒适的入耳贴合度，带来全天候舒适佩戴体验。IPX4防水级别，无惧运动汗水或小雨淋漓，适应更多生活场景。音质方面，搭载定制驱动单元和高动态范围放大器，呈现丰富细腻均衡饱满的声音效果，低音深沉有力，高音清澈悦耳，人声清晰自然，为用户打造沉浸式的听觉享受。第三代AirPods搭载了自适应均衡技术和空间音频功能，可根据你的耳朵形状自动调整音乐播放效果，同时支持动态头部追踪技术，为观看电影或聆听音乐带来剧场般的环绕立体声体验。操控性上，它延续了一贯的便捷触控操作，并通过强大的H1芯片实现了无缝设备切换Siri语音唤醒等智能化功能。配合闪电充电盒，不仅续航持久，而且支持快速充电，只需短短时间即可获得数小时使用时长，尽显高效便利。综上所述，这款Apple AirPods第三代凭借出色的音质人性化…
其他特色：不错不错
真的很好用同事都说好用，说买的值，这个价格买到这款耳机非常奈斯，戴上也不会掉，真的物超所值，下次再来采购别的东西，值得推荐
中午付的款，下午就收到货了，物流很在线！耳机是黑色的，低调奢华。使用起来很简单方便，跑步也不容易掉。
细节很到位，对比了好久，研究了好久，才买了这一款，确实不错，质量非常好，小朋友很喜欢，大人也开心，值得购买，快递小哥很热情，快递速度很快。
耳麦大小合适，音量可调节，音质无问题，打游戏很好，另外赠送雷神加速器99小时，非常划算
耳机的降噪效果太赞了！让我在地铁上也能专注听音乐，不受噪音干扰。耳机的舒适度真的超出我的预期！佩戴一整天也不会感到不适，赞！,这副耳机真的让我彻底沉浸在音乐的世界里！低音炮像摇滚一样强劲，高音部分又清晰得像清晨的鸟鸣。戴着它，工作也能充满动力！
音质音效：比普通耳机好太多了
一如既往的高音质，续航很长，已经帮同事买了两个，大家使用感受都很好，特别是续航能力，正常使用2个月不用充电！ 高强度使用10个小时还有一半的电
音质很好，体验很棒，会回购的产品，一直在京东上购买电子产品，品质信的过，质感很好，续航能力也很强，比之前买的耳机效果要好很多，大小也合适，平时戴着很方便，很小巧，很便携，很优质的购买，赞
[truncated: 84,701 more rows]

## Sheet: mobile phones
Online Review				Relevant information has been desensitized.
闪购+用券，第一时间， 外观可以的，握持感好 信号物超所值，网络快 电池的表现值得推荐，电池容量大 说说系统，凑合，系统稳定 很划算，推荐。
粉丝专享价买的，果断下单， 说说系统，超出预期，无广告干扰 屏幕满意，主要是屏幕材质好 总体来说很满意。
PLUS会员+优惠券买的，体验了一段时间， 屏幕超出预期，主要是屏幕通透 说说外观，不太满意，边框窄 信号真香，基站切换流畅 说说拍照，有待提高，超广角无变形 音效爱了爱了，低音浑厚 总体来说很满意。
终于了，换新季优惠， 系统给力，主要是动画流畅 值得。
新品预约特惠买的，经过一段时间使用， 说说拍照，靠谱，暗光拍摄清晰 继续支持京东自营。
限时特惠，价格很实惠， 说说音效，勉强能用，双扬声器平衡 屏幕的表现不错，屏幕调校专业 系统的表现惊艳，负一屏方便 拍照的表现不得不说真的好，广角拍摄优秀 电池给力，充电不发烫 性能的表现惊艳，运行流畅 推荐购买。
下班闪购，趁着好价的， 拍照的表现爱了爱了，AI场景识别准 说说系统，物超所值，定制功能实用 值得。
818，经过一段时间使用， 音效有点失望，主要是通话音质好 电池的表现赞爆了，电池容量大 总体来说很满意。
用券，体验了一段时间， 信号超赞，主要是WiFi信号强 拍照的表现好评，暗光拍摄清晰 屏幕超出预期，分辨率高 性能赞爆了，处理器性能强劲 完全超出预期。
618叠加券，第一时间， 说说系统，厉害了，优化好 拍照满意，主要是防抖效果好 说说音效，有待提高，音质好 很划算，推荐。
七夕节特惠， 外观惊艳，配色好看 说说电池，有瑕疵，电池容量大 推荐购买。
PLUS会员日买的，体验了一段时间， 说说电池，完美，电池容量大 外观的表现需要改进，颜值高 非常满意的一次购物。
首批开售，价格很实惠， 拍照的表现勉强能用，人像虚化自然 说说性能，可以的，处理器跑分很高 说说系统，不得不说真的好，界面美观 音效的表现给力，音量充足 屏幕厉害了，主要是显示效果好 电池不错，主要是边充边玩不卡 很划算，推荐。
99大促，等了很久终于买到， 性能的表现靠谱，发热控制好 完全超出预期。
午夜场特价，果断下单， 系统好评，操作便捷 拍照的表现稳定，相机效果好 电池不太行，充电速度快 外观有待提高，主要是机身轻薄 音效满意，高音清晰 五星好评没话说。
整点秒杀买的，用了一段时间来评价一下， 电池良心，快充给力 完全超出预期。
PLUS会员日买的，经过一段时间使用， 系统给力，系统流畅 五星好评没话说。
新品预约特惠买的，趁着好价的， 外观强大，主要是颜值高 信号的表现超赞，WiFi信号强 电池的表现不错，电池健康度好 性能的表现不得不说真的好，发热控制好 不愧是京东自营。
用积分换的券，等了很久终于买到， 说说性能，爱了爱了，温度适中 电池超出预期，快充给力 继续支持京东自营。
618大促，体验了一段时间， 音效的表现略显一般，高音清晰 系统良心，主要是系统稳定 拍照厉害了，主要是变焦效果好 外观的表现良心，金属中框扎实 说说性能，给力，处理器性能强劲 屏幕一般，主要是显示效果好 喜欢的可以下手。
开学季买的，经过一段时间使用， 屏幕稳定，主要是屏幕素质好 拍照值得推荐，防抖效果好 不愧是京东自营。
毕业季，体验了一段时间， 信号的表现满意，双卡切换快 屏幕太棒了，主要是屏幕素质好 总体来说很满意。
新品预约特惠买的，用了一段时间来评价一下， 音效的表现厉害了，低音浑厚 屏幕的表现不错，屏幕调校专业 说说拍照，好评，相机效果好 说说电池，值得推荐，充电功率高 说说外观，不错，玻璃质感好 推荐购买。
店铺优惠日，等了很久终于买到， 系统超出预期，系统轻量化 性能的表现太棒了，性能稳定 不愧是京东自营。
新品发布会预约的，果断下单， 电池良心，主要是充电功率高 性能爱了爱了，主要是性能稳定 推荐购买。
开工季特惠买的，果断下单， 电池的表现可以的，边充边玩不卡 推荐购买。
用户节特惠，价格很实惠， 拍照强大，色彩还原度高 说说音效，不得不说真的好，声音清晰 说说信号，有待提高，无信号死角 外观惊艳，工艺精致 说说屏幕，杠杠的，高刷新率流畅 系统的表现太棒了，隐私保护好 喜欢的可以下手。
用积分换的券，等了很久终于买到， 性能有点失望，系统流畅度高 音效的表现可以的，高音清晰 值得。
闪购特价，等了很久终于买到， 外观惊艳，主要是颜值高 说说屏幕，体验一般，触控灵敏 电池出色，主要是一天重度使用没问题 性能好评，多任务处理出色 推荐购买。
年货节，经过一段时间使用， 屏幕完美，显示效果好 音效的表现很好，音效调节丰富 性能的表现有待提高，速度快 外观靠谱，玻璃质感好 继续支持京东自营。
粉丝专享价买的， 说说电池，有待提高，快充标准兼容 拍照值得推荐，暗光拍摄清晰 音效很好，主要是立体声效果好 说说外观，略显一般，边框窄 五星好评没话说。
PLUS会员+优惠券买的，等了很久终于买到， 信号靠谱，基站切换流畅 拍照厉害了，主要是照片清晰 音效有点差，主要是低音浑厚 外观的表现有点失望，手感舒适 继续支持京东自营。
春节活动，等了很久终于买到， 说说系统，不错，系统轻量化 性能的表现良心，游戏不卡顿 电池凑合，快充给力 音效的表现可以的，扬声器音质棒 屏幕强大，屏幕素质好 完全超出预期。
终于了，99大促， 系统不得不说真的好，系统流畅 信号惊艳，信号覆盖广 拍照的表现爱了爱了，照片清晰 屏幕厉害了，主要是显示效果好 外观不得不说真的好，颜值高 性能太棒了，主要是速度快 五星好评没话说。
整点秒杀买的，经过一段时间使用， 信号好评，主要是双卡切换快 系统的表现很好，系统流畅 说说电池，完美，反向充电实用 拍照出色，AI场景识别准 完全超出预期。
新品预约特惠买的，第一时间， 外观满意，主要是工艺精致 电池好评，主要是待机时间长 值得。
双十二，趁着好价的， 音效良心，主要是音质好 说说电池，惊艳，充电速度快 继续支持京东自营。
春节活动，第一时间， 系统完美，主要是操作便捷 性能的表现一般，速度快 完全超出预期。
五一放价抢到的，等了很久终于买到， 说说电池，不太行，反向充电实用 信号物超所值，主要是双卡切换快 音效满意，主要是扬声器音质棒 很划算，推荐。
秒杀+会员价，体验了一段时间， 音效不太理想，音质好 系统不太满意，动画流畅 说说拍照，靠谱，视频防抖强 屏幕物超所值，主要是屏幕调校专业 完全超出预期。
首发，果断下单， 外观勉强能用，工艺精致 信号厉害了，主要是双卡切换快 性能厉害了，主要是性能释放充分 说说系统，凑合，无广告干扰 非常满意的一次购物。
换新季优惠，果断下单， 信号杠杠的，信号覆盖广 音效不够完美，双扬声器平衡 电池完美，主要是快充给力 系统爱了爱了，主要是动画流畅 真心推荐给大家。
双十一买的，价格很实惠， 信号满意，通话降噪好 性价比不错。
限时特惠，物流给力， 音效的表现超出预期，音质好 说说拍照，稳定，AI场景识别准 屏幕很好，主要是阳光下可见度好 系统有点小问题，主要是动画流畅 值得。
开工季特惠买的，体验了一段时间， 音效的表现稳定，高音清晰 说说外观，稳定，边框窄 完全超出预期。
用白条券，第一时间， 说说屏幕，很好，色彩鲜艳 非常满意的一次购物。
周年庆特惠买的，第一时间， 说说信号，优秀，通话降噪好 说说性能，物超所值，速度快 很划算，推荐。
周年庆特惠买的，用了一段时间来评价一下， 屏幕良心，屏幕调校专业 音效出色，音量充足 系统还行，界面美观 拍照的表现值得推荐，夜景表现出色 继续支持京东自营。
新人首单，体验了一段时间， 说说信号，赞爆了，信号稳定 说说电池，不错，续航表现稳定 总体来说很满意。
618叠加券，第一时间， 说说信号，强大，通话质量清晰 真心推荐给大家。
返校季，体验了一段时间， 性能的表现真香，游戏不卡顿 信号的表现勉强能用，通话降噪好 电池不太满意，主要是一天重度使用没问题 完全超出预期。
终于了，品牌日+用券， 音效的表现赞爆了，双扬声器平衡 这个价位段首选。
双十二，第一时间， 外观的表现太棒了，玻璃质感好 说说信号，超赞，5G信号好 这个价位段首选。
粉丝专享价买的，经过一段时间使用， 性能略显一般，性能稳定 说说拍照，出色，人像模式自然 电池需要改进，主要是待机时间长 屏幕爱了爱了，屏幕材质好 系统厉害了，主要是定制功能实用 说说信号，不太理想，信号稳定 总体来说很满意。
新品预约特惠买的，用了一段时间来评价一下， 说说外观，出色，重量适中 说说电池，有待提高，边充边玩不卡 信号完美，基站切换流畅 真心推荐给大家。
暑假特惠，体验了一段时间， 音效物超所值，音质好 性能的表现良心，温度适中 不愧是京东自营。
五一放价抢到的，趁着好价的， 系统好评，主要是功能实用 说说性能，有待优化，性能稳定 屏幕可以的，主要是屏幕素质高 音效物超所值，低音浑厚 不愧是京东自营。
终于了，组合优惠， 音效可以的，音质好 拍照的表现赞爆了，照片清晰 完全超出预期。
开工季特惠买的，果断下单， 说说拍照，超出预期，相机效果好 信号太棒了，主要是通话降噪好 不愧是京东自营。
用券，价格很实惠， 系统赞爆了，主要是动画流畅 拍照杠杠的，主要是夜景表现出色 说说电池，很好，无线充电方便 这个价位段首选。
零点抢购的，等了很久终于买到， 系统的表现太棒了，动画流畅 电池有待提高，主要是电池容量大 推荐购买。
钻石会员价，经过一段时间使用， 电池还行，边充边玩不卡 说说屏幕，良心，亮度充足 五星好评没话说。
99大促，第一时间， 性能的表现勉强能用，处理器跑分很高 喜欢的可以下手。
618大促，第一时间， 说说系统，有点差，功能丰富 说说信号，完美，基站切换流畅 喜欢的可以下手。
尊享会员价，等了很久终于买到， 音效杠杠的，主要是声音清晰 屏幕的表现完美，色准高 性能杠杠的，处理器调度合理 说说信号，厉害了，通话质量清晰 不愧是京东自营。
零点抢购的，等了很久终于买到， 说说性能，惊艳，处理器性能强劲 电池的表现期待改进，待机时间长 说说信号，杠杠的，信号稳定 说说外观，强大，质感出众 音效有待优化，声音清晰 这个价位段首选。
会员特价，体验了一段时间， 电池稳定，待机时间长 拍照靠谱，暗光拍摄清晰 说说屏幕，出色，触控灵敏 外观的表现惊艳，外观时尚 推荐购买。
闪购+用券，等了很久终于买到， 屏幕一般，主要是高刷新率流畅 不愧是京东自营。
首发，经过一段时间使用， 屏幕完美，主要是显示效果好 总体来说很满意。
终于了，高考季特惠， 说说拍照，很好，人像模式自然 信号很好，主要是5G信号好 屏幕略显一般，主要是屏幕材质好 性能完美，发热控制好 说说电池，不得不说真的好，充电功率高 音效良心，立体声效果好 完全超出预期。
尊享会员价，体验了一段时间， 系统的表现爱了爱了，功能丰富 外观可以的，主要是配色好看 说说屏幕，太棒了，屏幕通透 说说性能，爱了爱了，处理器性能强劲 很划算，推荐。
用积分换的券， 说说外观，好评，玻璃质感好 说说性能，超赞，运行流畅 说说电池，超赞，电池容量大 拍照的表现有点小问题，色彩还原度高 非常满意的一次购物。
高考季特惠，经过一段时间使用， 性能不错，性能稳定 说说信号，不太理想，无信号死角 很划算，推荐。
年货节，用了一段时间来评价一下， 拍照强大，AI场景识别准 说说屏幕，厉害了，阳光下可见度好 信号的表现良心，通话质量清晰 总体来说很满意。
用户节特惠，用了一段时间来评价一下， 屏幕的表现有点差，高刷新率流畅 说说电池，优秀，快充给力 性能出色，主要是系统流畅度高 说说音效，有待提高，通话音质好 说说信号，好评，无信号死角 系统真香，功能实用 总体来说很满意。
818，等了很久终于买到， 拍照赞爆了，主要是超广角无变形 说说电池，良心，电池健康度好 屏幕有待优化，亮度充足 说说系统，有待提高，系统稳定 音效完美，音质好 信号爱了爱了，5G信号好 不愧是京东自营。
开工季特惠买的，体验了一段时间， 拍照的表现杠杠的，照片清晰 不愧是京东自营。
粉丝专享价买的，用了一段时间来评价一下， 屏幕的表现赞爆了，屏幕调校专业 说说系统，一般，优化好 拍照很好，防抖效果好 性能厉害了，性能稳定 很划算，推荐。
新品首发预约的，体验了一段时间， 说说系统，惊艳，功能丰富 屏幕的表现满意，屏幕素质高 这个价位段首选。
PLUS会员+优惠券买的，果断下单， 说说信号，满意，信号覆盖广 电池完美，主要是快充给力 说说性能，超赞，反应灵敏 完全超出预期。
闪购特价，用了一段时间来评价一下， 系统靠谱，主要是优化好 信号赞爆了，主要是网络快 值得。
限时特惠，第一时间， 信号的表现完美，信号稳定 屏幕的表现真香，屏幕通透 拍照的表现有点小问题，相机效果好 音效的表现靠谱，音质好 喜欢的可以下手。
早八抢购买到的，经过一段时间使用， 说说音效，好评，音质好 说说拍照，有点差，夜景表现出色 真心推荐给大家。
限时优惠，经过一段时间使用， 系统的表现物超所值，动画流畅 说说信号，还行，信号稳定 拍照的表现不太理想，超广角无变形 电池的表现不太理想，充电功率高 说说性能，有瑕疵，温度适中 音效可以的，双扬声器平衡 真心推荐给大家。
终于了，年货节， 外观的表现太棒了，颜值高 信号一般，主要是通话质量清晰 继续支持京东自营。
新人首单，体验了一段时间， 说说系统，好评，界面美观 信号的表现超出预期，通话降噪好 说说音效，不错，音质好 拍照爱了爱了，夜景表现出色 值得。
店铺优惠日，趁着好价的， 性能值得推荐，主要是运行流畅 系统完美，主要是定制功能实用 说说屏幕，还行，亮度充足 喜欢的可以下手。
叠加优惠券买的，经过一段时间使用， 系统的表现优秀，操作便捷 性能的表现有点小问题，处理器调度合理 完全超出预期。
钻石会员价，用了一段时间来评价一下， 屏幕的表现物超所值，屏幕素质高 拍照的表现不太理想，超广角无变形 外观完美，曲面设计优雅 喜欢的可以下手。
组合优惠，体验了一段时间， 电池良心，充电速度快 性能好评，主要是性能释放充分 很划算，推荐。
用券， 电池靠谱，续航能力强 说说拍照，杠杠的，防抖效果好 这个价位段首选。
暑假特惠，等了很久终于买到， 系统的表现完美，动画流畅 电池出色，反向充电实用 信号的表现有待提高，通话质量清晰 外观凑合，外观时尚 性能出色，主要是游戏不卡顿 音效的表现满意，扬声器音质棒 喜欢的可以下手。
粉丝专享价买的，体验了一段时间， 电池的表现优秀，快充给力 信号值得推荐，无信号死角 说说外观，很好，机身轻薄 音效的表现优秀，音质好 性能一般，主要是处理器调度合理 屏幕有点失望，屏幕材质好 喜欢的可以下手。
秒杀+会员价，用了一段时间来评价一下， 说说系统，爱了爱了，系统轻量化 性能杠杠的，主要是性能稳定 完全超出预期。
新品预约特惠买的，价格很实惠， 说说音效，厉害了，声音清晰 说说拍照，靠谱，变焦效果好 说说电池，完美，续航表现稳定 信号的表现杠杠的，网络快 外观真香，金属中框扎实 很划算，推荐。
38女神节特惠买的，体验了一段时间， 说说系统，可以的，无广告干扰 说说电池，完美，续航能力强 信号不得不说真的好，主要是网络快 继续支持京东自营。
终于了，618叠加券， 说说拍照，太棒了，相机效果好 性能惊艳，反应灵敏 值得。
开学季买的，果断下单， 拍照超出预期，微距拍摄清晰 说说屏幕，物超所值，亮度充足 性能物超所值，主要是性能释放充分 很划算，推荐。
品牌特惠日买的， 电池真香，待机时间长 性能的表现良心，游戏不卡顿 屏幕优秀，分辨率高 说说拍照，爱了爱了，微距拍摄清晰 信号的表现完美，5G信号好 继续支持京东自营。
99大促，体验了一段时间， 性能的表现给力，无卡顿现象 说说电池，杠杠的，充电不发烫 说说屏幕，很好，屏幕素质好 值得。
新品首销抢到的，体验了一段时间， 外观体验一般，设计精美 音效赞爆了，主要是音效调节丰富 电池的表现可以的，电池容量大 总体来说很满意。
七夕节特惠，趁着好价的， 说说电池，不太理想，一天重度使用没问题 说说系统，有点差，系统轻量化 继续支持京东自营。
周年庆特惠买的，价格很实惠， 系统的表现超赞，负一屏方便 说说屏幕，满意，阳光下可见度好 外观略显一般，主要是工艺精致 说说音效，稳定，扬声器音质棒 不愧是京东自营。
用学生优惠买的，价格很实惠， 信号杠杠的，主要是通话降噪好 性能超出预期，主要是无卡顿现象 电池超赞，主要是电池健康度好 屏幕稳定，主要是阳光下可见度好 喜欢的可以下手。
PLUS会员+优惠券买的，用了一段时间来评价一下， 性能超赞，反应灵敏 屏幕给力，屏幕材质好 音效的表现爱了爱了，音效调节丰富 电池不得不说真的好，无线充电方便 不愧是京东自营。
用券，果断下单， 拍照的表现完美，AI场景识别准 外观的表现需要改进，金属中框扎实 音效真香，主要是音量充足 电池的表现需要改进，一天重度使用没问题 性价比不错。
终于了，周年庆特惠买的， 说说屏幕，厉害了，分辨率高 性能的表现完美，无卡顿现象 拍照完美，主要是AI场景识别准 音效满意，主要是音量充足 五星好评没话说。
周年庆特惠买的，趁着好价的， 拍照满意，主要是人像虚化自然 外观的表现可以的，机身轻薄 喜欢的可以下手。
限时特惠，体验了一段时间， 系统厉害了，功能实用 信号良心，主要是WiFi信号强 屏幕很好，屏幕素质高 不愧是京东自营。
PLUS会员日买的，用了一段时间来评价一下， 屏幕很好，主要是护眼模式舒适 信号良心，主要是双卡切换快 真心推荐给大家。
零点抢购的，用了一段时间来评价一下， 说说音效，很好，通话音质好 屏幕的表现有点失望，显示细腻 外观的表现一般，质感出众 电池有待提高，主要是快充给力 性能良心，主要是处理器跑分很高 拍照的表现不够完美，美颜算法自然 完全超出预期。
尊享会员价，价格很实惠， 说说性能，不太满意，应用秒开 屏幕的表现还行，屏幕材质好 非常满意的一次购物。
七夕节特惠，用了一段时间来评价一下， 电池的表现好评，一天重度使用没问题 外观惊艳，主要是外观时尚 系统给力，功能实用 拍照靠谱，防抖效果好 性价比不错。
毕业季，价格很实惠， 外观杠杠的，曲面设计优雅 信号优秀，主要是双卡切换快 性价比不错。
预售优惠，价格很实惠， 音效的表现不得不说真的好，立体声效果好 说说电池，出色，充电速度快 这个价位段首选。
店铺优惠日，京东物流速度快， 音效不得不说真的好，低音浑厚 说说屏幕，不得不说真的好，亮度充足 非常满意的一次购物。
终于了，新人首单， 屏幕的表现优秀，屏幕通透 推荐购买。
终于了，预售优惠， 说说拍照，很好，美颜算法自然 性能完美，运行流畅 外观有点失望，金属中框扎实 这个价位段首选。
品牌日+用券，用了一段时间来评价一下， 电池勉强能用，主要是电池耐用 说说音效，值得推荐，高音清晰 外观真香，设计精美 性能赞爆了，性能稳定 信号的表现可以的，通话质量清晰 真心推荐给大家。
开学季买的，价格很实惠， 说说电池，完美，电池健康度好 外观的表现完美，颜值高 不愧是京东自营。
下班闪购，趁着好价的， 电池期待改进，主要是无线充电方便 说说信号，太棒了，WiFi信号强 外观的表现超出预期，金属中框扎实 系统爱了爱了，主要是负一屏方便 性价比不错。
下班闪购， 屏幕的表现强大，屏幕调校专业 说说外观，可以的，边框窄 很划算，推荐。
限时优惠，服务周到， 信号不得不说真的好，主要是5G信号好 说说拍照，期待改进，超广角无变形 性价比不错。
终于了，新品首销抢到的， 说说屏幕，给力，触控灵敏 拍照杠杠的，防抖效果好 值得。
双十一预售+券后， 性能不太行，性能稳定 说说音效，完美，双扬声器平衡 性价比不错。
818，闪电发货， 说说拍照，需要改进，视频防抖强 真心推荐给大家。
PLUS会员日买的，经过一段时间使用， 性能满意，多任务处理出色 说说音效，满意，扬声器音质棒 完全超出预期。
终于了，用户节特惠， 外观凑合，主要是握持感好 拍照出色，主要是人像模式自然 不愧是京东自营。
春节活动，价格很实惠， 性能的表现满意，无卡顿现象 完全超出预期。
终于了，用户节特惠， 电池爱了爱了，电池耐用 说说系统，完美，优化好 说说外观，很好，曲面设计优雅 性能的表现良心，速度快 五星好评没话说。
99大促，趁着好价的， 电池给力，主要是待机时间长 总体来说很满意。
双十二，价格很实惠， 音效满意，通话音质好 外观的表现有点失望，设计精美 拍照的表现优秀，照片清晰 说说性能，强大，性能稳定 喜欢的可以下手。
毕业季， 系统良心，系统轻量化 电池的表现完美，无线充电方便 音效的表现强大，扬声器音质棒 性能不太满意，主要是应用秒开 性价比不错。
尊享会员价，趁着好价的， 电池好评，主要是电池容量大 信号的表现很好，通话降噪好 说说屏幕，靠谱，亮度充足 性价比不错。
用积分换的券，体验了一段时间， 电池完美，主要是快充标准兼容 说说信号，不太满意，基站切换流畅 推荐购买。
终于了，闪购特价， 说说音效，很好，声音清晰 外观满意，设计精美 信号真香，通话降噪好 说说电池，爱了爱了，充电速度快 真心推荐给大家。
用积分换的券，等了很久终于买到， 信号不得不说真的好，5G信号好 性能期待改进，主要是性能稳定 屏幕超出预期，主要是触控灵敏 系统的表现稳定，功能实用 音效的表现完美，音量充足 外观很好，主要是配色好看 值得。
早八抢购买到的，果断下单， 说说信号，一般，通话质量清晰 说说音效，稳定，音量充足 非常满意的一次购物。
用白条券，等了很久终于买到， 系统的表现不错，界面美观 音效的表现太棒了，低音浑厚 性能的表现赞爆了，性能释放充分 外观的表现赞爆了，外观时尚 值得。
用京豆优惠买的，价格很实惠， 性能真香，主要是系统流畅度高 屏幕一般，阳光下可见度好 说说信号，太棒了，基站切换流畅 拍照的表现超赞，夜景表现出色 很划算，推荐。
首发，趁着好价的， 说说外观，可以的，设计精美 信号太棒了，主要是无信号死角 屏幕的表现勉强能用，分辨率高 完全超出预期。
新人首单，经过一段时间使用， 音效很好，通话音质好 信号的表现一般，信号覆盖广 系统不太行，优化好 拍照不够完美，微距拍摄清晰 这个价位段首选。
钻石会员价， 系统的表现完美，优化好 外观爱了爱了，工艺精致 电池的表现物超所值，待机时间长 音效凑合，主要是声音清晰 性能优秀，主要是性能稳定 真心推荐给大家。
秒杀+会员价，趁着好价的， 说说电池，值得推荐，待机时间长 屏幕的表现杠杠的，屏幕素质高 音效的表现惊艳，扬声器音质棒 说说性能，不够完美，应用秒开 非常满意的一次购物。
感恩回馈价买的，极速送达， 拍照太棒了，主要是夜景表现出色 外观还行，重量适中 说说系统，出色，界面美观 性能一般，速度快 信号的表现有待优化，基站切换流畅 喜欢的可以下手。
首批开售，用了一段时间来评价一下， 电池出色，边充边玩不卡 系统期待改进，手势操作流畅 很划算，推荐。
终于了，首批开售， 屏幕的表现满意，亮度充足 音效有待提高，声音清晰 系统的表现厉害了，隐私保护好 外观优秀，主要是边框窄 说说拍照，太棒了，微距拍摄清晰 说说性能，可以的，处理器跑分很高 非常满意的一次购物。
终于了，钻石会员价， 信号的表现优秀，双卡切换快 电池有待优化，主要是无线充电方便 继续支持京东自营。
终于了，开学季买的， 说说性能，不太理想，处理器性能强劲 音效的表现完美，双扬声器平衡 外观可以的，金属中框扎实 真心推荐给大家。
早八抢购买到的，等了很久终于买到， 系统良心，主要是手势操作流畅 很划算，推荐。
限时特惠，体验了一段时间， 屏幕还行，主要是显示细腻 说说性能，不错，性能释放充分 不愧是京东自营。
终于了，早八抢购买到的， 信号的表现出色，无信号死角 性能好评，主要是处理器性能强劲 系统惊艳，操作便捷 很划算，推荐。
春节活动，用了一段时间来评价一下， 电池值得推荐，边充边玩不卡 性能很好，主要是运行流畅 性价比不错。
新人首单，用了一段时间来评价一下， 电池不太理想，一天重度使用没问题 说说屏幕，有点失望，屏幕通透 这个价位段首选。
闪购特价，第一时间， 说说性能，靠谱，性能稳定 非常满意的一次购物。
七夕节特惠，体验了一段时间， 说说拍照，有待提高，相机效果好 屏幕的表现物超所值，色彩鲜艳 音效爱了爱了，主要是声音清晰 系统不太满意，负一屏方便 五星好评没话说。
钻石会员价， 系统的表现优秀，系统稳定 外观满意，握持感好 总体来说很满意。
早八抢购买到的，第一时间， 音效物超所值，扬声器音质棒 电池太棒了，反向充电实用 说说屏幕，强大，亮度充足 说说拍照，出色，变焦效果好 性价比不错。
双十一预售+券后， 说说屏幕，厉害了，分辨率高 外观满意，主要是工艺精致 五星好评没话说。
秒杀+会员价，体验了一段时间， 说说性能，体验一般，游戏不卡顿 拍照出色，主要是人像模式自然 屏幕的表现真香，屏幕素质好 外观惊艳，主要是手感舒适 总体来说很满意。
毕业季，经过一段时间使用， 屏幕的表现完美，护眼模式舒适 电池有点失望，电池健康度好 很划算，推荐。
新品首发预约的，体验了一段时间， 电池的表现靠谱，一天重度使用没问题 这个价位段首选。
限时优惠，体验了一段时间， 说说屏幕，满意，亮度充足 外观期待改进，主要是颜值高 说说系统，超赞，系统流畅 性能的表现优秀，性能释放充分 喜欢的可以下手。
周年庆特惠买的，经过一段时间使用， 性能不得不说真的好，主要是运行流畅 音效太棒了，音效调节丰富 说说外观，完美，机身轻薄 说说系统，可以的，无广告干扰 值得。
寒假活动买的，价格很实惠， 音效优秀，音量充足 说说外观，满意，重量适中 系统好评，主要是功能丰富 五星好评没话说。
寒假活动买的，经过一段时间使用， 说说音效，很好，通话音质好 屏幕的表现真香，屏幕通透 不愧是京东自营。
高考季特惠，极速送达， 电池厉害了，边充边玩不卡 外观的表现真香，颜值高 拍照的表现良心，变焦效果好 推荐购买。
终于了，尊享会员价， 说说外观，不太行，配色好看 系统的表现太棒了，系统稳定 说说电池，太棒了，快充给力 拍照的表现有点差，人像模式自然 屏幕的表现很好，色彩鲜艳 信号的表现不太满意，无信号死角 非常满意的一次购物。
终于了，首发， 电池很好，主要是无线充电方便 系统的表现不得不说真的好，系统稳定 这个价位段首选。
新品发布会预约的，用了一段时间来评价一下， 拍照真香，主要是人像模式自然 性能超赞，运行流畅 音效良心，双扬声器平衡 总体来说很满意。
PLUS会员+优惠券买的，趁着好价的， 性能超赞，温度适中 说说电池，出色，电池健康度好 外观出色，工艺精致 说说音效，杠杠的，扬声器音质棒 系统厉害了，系统更新及时 推荐购买。
终于了，五一放价抢到的， 电池满意，反向充电实用 非常满意的一次购物。
开工季特惠买的，趁着好价的， 音效的表现体验一般，高音清晰 性能满意，游戏不卡顿 电池不得不说真的好，待机时间长 外观的表现有待优化，外观时尚 继续支持京东自营。
终于了，用券， 外观的表现满意，颜值高 信号物超所值，通话降噪好 总体来说很满意。
新品预约特惠买的，等了很久终于买到， 系统真香，操作便捷 音效给力，音质好 外观良心，主要是重量适中 性能的表现出色，性能稳定 说说屏幕，不得不说真的好，触控灵敏 信号的表现有点差，网络快 继续支持京东自营。
PLUS会员价，趁着好价的， 说说拍照，有瑕疵，美颜算法自然 不愧是京东自营。
预售优惠，体验了一段时间， 说说外观，给力，边框窄 音效的表现优秀，双扬声器平衡 系统的表现不太行，优化好 不愧是京东自营。
高考季特惠，趁着好价的， 拍照厉害了，相机效果好 性能的表现值得推荐，性能释放充分 系统给力，主要是定制功能实用 说说信号，满意，信号覆盖广 外观的表现完美，外观时尚 音效的表现可以的，双扬声器平衡 性价比不错。
新人首单，趁着好价的， 说说信号，优秀，无信号死角 外观太棒了，设计精美 性能不得不说真的好，主要是发热控制好 拍照物超所值，色彩还原度高 非常满意的一次购物。
双十一买的，经过一段时间使用， 说说电池，需要改进，电池健康度好 不愧是京东自营。
用户节特惠，体验了一段时间， 拍照完美，相机效果好 音效完美，立体声效果好 继续支持京东自营。
预售优惠，体验了一段时间， 拍照强大，美颜算法自然 不愧是京东自营。
会员特价，用了一段时间来评价一下， 外观赞爆了，主要是玻璃质感好 说说电池，完美，续航能力强 说说性能，满意，运行流畅 继续支持京东自营。
新人首单，第一时间， 屏幕出色，色准高 拍照厉害了，暗光拍摄清晰 说说外观，太棒了，轻薄便携 说说信号，物超所值，通话降噪好 性能物超所值，游戏不卡顿 音效的表现给力，扬声器音质棒 继续支持京东自营。
品牌特惠日买的，价格很实惠， 性能靠谱，主要是处理器跑分很高 电池的表现完美，一天重度使用没问题 说说音效，杠杠的，通话音质好 完全超出预期。
整点秒杀买的，果断下单， 外观超出预期，主要是曲面设计优雅 拍照超赞，主要是照片清晰 值得。
寒假活动买的，用了一段时间来评价一下， 说说系统，完美，动画流畅 音效的表现超赞，低音浑厚 性能完美，主要是运行流畅 推荐购买。
下班闪购，经过一段时间使用， 性能好评，发热控制好 音效不错，音质好 电池优秀，待机时间长 屏幕物超所值，主要是亮度充足 外观超赞，主要是手感舒适 信号的表现赞爆了，信号覆盖广 很划算，推荐。
双十一预售+券后，果断下单， 外观好评，设计精美 说说系统，真香，无广告干扰 信号超赞，双卡切换快 这个价位段首选。
开工季特惠买的，第一时间， 外观物超所值，主要是设计精美 拍照的表现出色，微距拍摄清晰 值得。
终于了，闪购特价， 说说系统，惊艳，系统轻量化 性价比不错。
预售优惠，果断下单， 拍照不错，广角拍摄优秀 音效的表现满意，音量充足 外观勉强能用，主要是机身轻薄 屏幕的表现好评，屏幕素质高 推荐购买。
用白条券，体验了一段时间， 拍照物超所值，主要是防抖效果好 性能好评，运行流畅 电池给力，待机时间长 继续支持京东自营。
终于了，高考季特惠， 拍照的表现不太行，照片清晰 电池靠谱，主要是边充边玩不卡 说说外观，超赞，重量适中 信号的表现超出预期，通话质量清晰 屏幕的表现完美，色准高 真心推荐给大家。
组合优惠，价格很实惠， 信号不太理想，网络快 系统值得推荐，手势操作流畅 推荐购买。
818，经过一段时间使用， 说说屏幕，有点失望，屏幕素质好 这个价位段首选。
闪购+用券，价格很实惠， 音效爱了爱了，音量充足 信号惊艳，主要是通话质量清晰 说说屏幕，强大，阳光下可见度好 这个价位段首选。
五一放价抢到的，价格很实惠， 屏幕期待改进，显示效果好 性能良心，发热控制好 拍照的表现真香，AI场景识别准 信号有待优化，主要是双卡切换快 音效的表现值得推荐，声音清晰 非常满意的一次购物。
新品发布会预约的，体验了一段时间， 信号很好，基站切换流畅 说说屏幕，有点差，触控灵敏 外观值得推荐，主要是轻薄便携 说说电池，超赞，无线充电方便 音效良心，主要是音效调节丰富 喜欢的可以下手。
秒杀+会员价，果断下单， 说说信号，强大，信号稳定 性能的表现厉害了，温度适中 系统赞爆了，主要是优化好 电池完美，快充标准兼容 屏幕的表现还行，色彩鲜艳 说说外观，真香，握持感好 这个价位段首选。
限时特惠，果断下单， 拍照好评，超广角无变形 电池的表现有点失望，续航表现稳定 外观的表现值得推荐，玻璃质感好 音效的表现体验一般，立体声效果好 说说性能，厉害了，处理器跑分很高 屏幕太棒了，高刷新率流畅 很划算，推荐。
年货节，等了很久终于买到， 外观的表现物超所值，轻薄便携 音效的表现好评，双扬声器平衡 五星好评没话说。
新品首销抢到的，用了一段时间来评价一下， 屏幕的表现出色，触控灵敏 说说系统，真香，隐私保护好 性能良心，无卡顿现象 电池的表现真香，电池耐用 音效强大，主要是音质好 信号有点失望，WiFi信号强 推荐购买。
早八抢购买到的，趁着好价的， 音效不得不说真的好，声音清晰 推荐购买。
粉丝专享价买的，用了一段时间来评价一下， 拍照厉害了，相机效果好 外观出色，轻薄便携 音效不够完美，通话音质好 屏幕完美，显示效果好 五星好评没话说。
终于了，818， 性能的表现不得不说真的好，应用秒开 拍照完美，主要是AI场景识别准 真心推荐给大家。
新品首发预约的，经过一段时间使用， 说说电池，物超所值，充电速度快 音效不太行，音量充足 性能出色，主要是处理器跑分很高 系统强大，主要是负一屏方便 很划算，推荐。
新品预约特惠买的，趁着好价的， 屏幕可以的，显示效果好 说说性能，优秀，游戏不卡顿 说说电池，良心，充电速度快 拍照完美，主要是超广角无变形 性价比不错。
用券，用了一段时间来评价一下， 拍照的表现超赞，微距拍摄清晰 说说音效，略显一般，扬声器音质棒 真心推荐给大家。
818，全国联保， 电池可以的，电池耐用 音效爱了爱了，音效调节丰富 信号有点小问题，信号覆盖广 系统出色，主要是系统流畅 五星好评没话说。
用学生优惠买的，价格很实惠， 性能凑合，多任务处理出色 拍照有待优化，视频防抖强 值得。
品类日特惠，经过一段时间使用， 外观厉害了，边框窄 系统满意，隐私保护好 喜欢的可以下手。
整点秒杀买的，等了很久终于买到， 说说拍照，不得不说真的好，广角拍摄优秀 说说电池，给力，续航能力强 外观满意，主要是曲面设计优雅 不愧是京东自营。
品牌日+用券，果断下单， 系统的表现物超所值，隐私保护好 性能满意，系统流畅度高 电池给力，一天重度使用没问题 外观值得推荐，主要是外观时尚 很划算，推荐。
PLUS会员+优惠券买的，等了很久终于买到， 信号好评，主要是WiFi信号强 说说音效，好评，扬声器音质棒 拍照的表现值得推荐，防抖效果好 说说性能，太棒了，应用秒开 总体来说很满意。
用券，用了一段时间来评价一下， 拍照超赞，微距拍摄清晰 电池惊艳，主要是无线充电方便 非常满意的一次购物。
818，果断下单， 外观的表现不错，重量适中 拍照的表现靠谱，色彩还原度高 总体来说很满意。
终于了，感恩回馈价买的， 电池太棒了，无线充电方便 信号完美，主要是信号稳定 外观的表现完美，工艺精致 这个价位段首选。
换新季优惠， 外观的表现惊艳，质感出众 信号的表现一般，信号覆盖广 说说音效，超赞，低音浑厚 电池良心，电池耐用 拍照的表现值得推荐，防抖效果好 完全超出预期。
午夜场特价，果断下单， 信号的表现满意，网络快 继续支持京东自营。
春节活动，价格很实惠， 外观杠杠的，曲面设计优雅 信号物超所值，基站切换流畅 电池不太行，主要是边充边玩不卡 系统的表现赞爆了，界面美观 说说拍照，有点失望，微距拍摄清晰 喜欢的可以下手。
首批开售，第一时间， 屏幕惊艳，主要是屏幕材质好 性能一般，主要是性能释放充分 五星好评没话说。
闪购+用券，体验了一段时间， 电池完美，一天重度使用没问题 音效值得推荐，通话音质好 说说信号，可以的，无信号死角 系统赞爆了，操作便捷 说说性能，厉害了，发热控制好 这个价位段首选。
新品首发预约的，用了一段时间来评价一下， 屏幕不太理想，主要是护眼模式舒适 系统的表现不得不说真的好，界面美观 非常满意的一次购物。
尊享会员价，第一时间， 说说外观，完美，玻璃质感好 屏幕的表现杠杠的，色彩鲜艳 性价比不错。
用学生优惠买的，体验了一段时间， 屏幕满意，主要是屏幕素质好 电池凑合，主要是无线充电方便 五星好评没话说。
换新季优惠，果断下单， 说说系统，物超所值，无广告干扰 屏幕强大，护眼模式舒适 总体来说很满意。
七夕节特惠，经过一段时间使用， 系统不错，无广告干扰 电池强大，充电不发烫 不愧是京东自营。
用户节特惠，等了很久终于买到， 外观不错，金属中框扎实 值得。
新品首销抢到的，等了很久终于买到， 性能的表现良心，发热控制好 说说音效，稳定，音效调节丰富 电池出色，边充边玩不卡 外观靠谱，手感舒适 说说系统，厉害了，系统流畅 非常满意的一次购物。
品牌特惠日买的，体验了一段时间， 系统的表现不错，无广告干扰 性能的表现完美，多任务处理出色 喜欢的可以下手。
618大促，体验了一段时间， 电池厉害了，主要是快充标准兼容 音效很好，音质好 拍照太棒了，防抖效果好 说说系统，不得不说真的好，手势操作流畅 性价比不错。
用积分换的券， 信号惊艳，主要是信号覆盖广 说说外观，期待改进，工艺精致 说说音效，赞爆了，声音清晰 五星好评没话说。
零点抢购的，趁着好价的， 说说性能，满意，游戏不卡顿 拍照的表现有待提高，广角拍摄优秀 真心推荐给大家。
终于了，周年庆特惠买的， 屏幕的表现赞爆了，屏幕素质高 音效很好，立体声效果好 拍照良心，主要是防抖效果好 喜欢的可以下手。
换新季优惠，体验了一段时间， 系统好评，主要是隐私保护好 拍照杠杠的，主要是相机效果好 说说外观，靠谱，重量适中 信号的表现靠谱，无信号死角 很划算，推荐。
暑假特惠，体验了一段时间， 说说电池，厉害了，无线充电方便 系统出色，手势操作流畅 总体来说很满意。
用积分换的券，第一时间， 说说音效，物超所值，高音清晰 电池不太满意，续航能力强 说说拍照，有瑕疵，夜景表现出色 说说外观，有待优化，质感出众 完全超出预期。
PLUS会员价，果断下单， 外观物超所值，工艺精致 总体来说很满意。
预售优惠，等了很久终于买到， 信号的表现不错，5G信号好 音效有待优化，主要是声音清晰 真心推荐给大家。
用户节特惠，价格很实惠， 说说音效，稳定，立体声效果好 系统不够完美，系统流畅 五星好评没话说。
终于了，用白条券， 说说性能，出色，发热控制好 喜欢的可以下手。
高考季特惠，价格很实惠， 屏幕的表现惊艳，屏幕通透 音效强大，立体声效果好 系统出色，系统稳定 信号真香，主要是5G信号好 非常满意的一次购物。
新人首单，价格很实惠， 系统的表现超出预期，功能丰富 总体来说很满意。
感恩回馈价买的，果断下单， 屏幕真香，显示效果好 说说系统，太棒了，系统更新及时 真心推荐给大家。
早八抢购买到的，第一时间， 信号满意，双卡切换快 电池的表现稳定，快充标准兼容 说说系统，靠谱，系统更新及时 真心推荐给大家。
终于了，暑假特惠， 屏幕的表现超出预期，阳光下可见度好 音效厉害了，主要是低音浑厚 电池不得不说真的好，反向充电实用 外观有待优化，边框窄 信号的表现超赞，信号覆盖广 完全超出预期。
用白条券，第一时间， 音效的表现值得推荐，低音浑厚 屏幕的表现很好，屏幕调校专业 完全超出预期。
毕业季，第一时间， 拍照的表现靠谱，夜景表现出色 系统太棒了，主要是系统轻量化 很划算，推荐。
寒假活动买的，第一时间， 性能的表现不太行，游戏不卡顿 说说屏幕，很好，屏幕素质高 外观值得推荐，机身轻薄 信号很好，主要是双卡切换快 推荐购买。
组合优惠，第一时间， 拍照优秀，美颜算法自然 这个价位段首选。
99大促，第一时间， 系统不太行，系统稳定 性价比不错。
限时特惠， 外观的表现满意，手感舒适 系统靠谱，负一屏方便 不愧是京东自营。
品牌日+用券，用了一段时间来评价一下， 说说信号，可以的，WiFi信号强 说说屏幕，需要改进，色彩鲜艳 完全超出预期。
终于了，开工季特惠买的， 说说性能，有点小问题，多任务处理出色 系统的表现满意，隐私保护好 值得。
用券，果断下单， 性能物超所值，处理器调度合理 推荐购买。
组合优惠，体验了一段时间， 系统不错，系统更新及时 信号爱了爱了，主要是基站切换流畅 音效物超所值，主要是通话音质好 很划算，推荐。
粉丝专享价买的，果断下单， 信号给力，双卡切换快 拍照的表现有待提高，相机效果好 继续支持京东自营。
新人首单，等了很久终于买到， 说说音效，优秀，扬声器音质棒 说说屏幕，强大，护眼模式舒适 说说电池，好评，续航表现稳定 系统的表现凑合，功能丰富 这个价位段首选。
新品首销抢到的，体验了一段时间， 说说性能，勉强能用，反应灵敏 拍照期待改进，美颜算法自然 电池良心，主要是一天重度使用没问题 屏幕的表现杠杠的，屏幕通透 这个价位段首选。
618叠加券，体验了一段时间， 拍照的表现满意，变焦效果好 系统有待提高，主要是系统更新及时 音效的表现稳定，高音清晰 性能超赞，无卡顿现象 推荐购买。
闪购特价，果断下单， 音效的表现太棒了，声音清晰 说说拍照，完美，色彩还原度高 喜欢的可以下手。
用券，第一时间， 性能太棒了，主要是游戏不卡顿 电池真香，快充标准兼容 音效的表现不错，立体声效果好 系统强大，动画流畅 喜欢的可以下手。
品类日特惠，体验了一段时间， 屏幕的表现超赞，阳光下可见度好 音效爱了爱了，主要是声音清晰 非常满意的一次购物。
午夜场特价，体验了一段时间， 拍照的表现值得推荐，微距拍摄清晰 音效的表现爱了爱了，立体声效果好 说说外观，凑合，设计精美 性能值得推荐，主要是速度快 电池给力，主要是一天重度使用没问题 这个价位段首选。
品类日特惠，体验了一段时间， 说说电池，有点小问题，续航能力强 性能厉害了，处理器调度合理 外观真香，主要是工艺精致 拍照靠谱，主要是超广角无变形 完全超出预期。
PLUS会员日买的，京东售后无忧， 说说信号，值得推荐，WiFi信号强 拍照的表现可以的，人像虚化自然 音效爱了爱了，主要是高音清晰 性能稳定，运行流畅 系统不太满意，定制功能实用 真心推荐给大家。
终于了，用户节特惠， 信号的表现满意，双卡切换快 系统优秀，主要是系统流畅 说说性能，不得不说真的好，发热控制好 不愧是京东自营。
终于了，用积分换的券， 电池不得不说真的好，主要是续航表现稳定 性能不太理想，性能稳定 信号真香，网络快 继续支持京东自营。
午夜场特价，果断下单， 拍照期待改进，主要是人像虚化自然 电池的表现惊艳，续航能力强 系统的表现不太满意，无广告干扰 性能靠谱，多任务处理出色 非常满意的一次购物。
组合优惠，自营店铺发货， 说说音效，靠谱，音量充足 性能的表现体验一般，处理器跑分很高 电池的表现优秀，电池健康度好 性价比不错。
双十一买的， 说说信号，给力，信号覆盖广 说说电池，真香，电池容量大 说说系统，完美，系统更新及时 完全超出预期。
品牌日+用券，果断下单， 外观惊艳，主要是曲面设计优雅 信号的表现好评，双卡切换快 推荐购买。
早八抢购买到的，等了很久终于买到， 屏幕给力，护眼模式舒适 系统的表现杠杠的，功能实用 性能期待改进，游戏不卡顿 信号的表现好评，信号稳定 拍照的表现体验一般，微距拍摄清晰 说说电池，惊艳，电池健康度好 很划算，推荐。
品牌日+用券， 说说拍照，给力，微距拍摄清晰 外观强大，主要是金属中框扎实 信号杠杠的，WiFi信号强 音效的表现满意，音质好 屏幕不得不说真的好，护眼模式舒适 总体来说很满意。
年货节，果断下单， 拍照真香，夜景表现出色 喜欢的可以下手。
粉丝专享价买的，体验了一段时间， 拍照靠谱，主要是夜景表现出色 屏幕超出预期，显示细腻 说说信号，真香，通话质量清晰 说说外观，体验一般，轻薄便携 电池值得推荐，主要是电池耐用 完全超出预期。
开学季买的，等了很久终于买到， 信号的表现超出预期，基站切换流畅 系统的表现良心，无广告干扰 外观爱了爱了，轻薄便携 拍照的表现太棒了，照片清晰 说说屏幕，需要改进，高刷新率流畅 音效的表现好评，声音清晰 完全超出预期。
用白条券，果断下单， 说说系统，好评，系统稳定 说说电池，有瑕疵，电池容量大 值得。
新品预约特惠买的，经过一段时间使用， 屏幕物超所值，屏幕调校专业 电池的表现超出预期，无线充电方便 信号满意，主要是5G信号好 喜欢的可以下手。
组合优惠，等了很久终于买到， 外观略显一般，主要是重量适中 屏幕的表现出色，色准高 音效太棒了，低音浑厚 拍照的表现物超所值，色彩还原度高 电池的表现不太行，续航表现稳定 说说性能，惊艳，游戏不卡顿 不愧是京东自营。
终于了，下班闪购， 外观不够完美，主要是质感出众 说说音效，厉害了，音质好 说说系统，稳定，系统更新及时 拍照惊艳，主要是照片清晰 电池很好，主要是快充给力 说说信号，出色，双卡切换快 性价比不错。
毕业季，经过一段时间使用， 音效有点失望，立体声效果好 外观惊艳，主要是机身轻薄 拍照不太满意，主要是照片清晰 性能可以的，运行流畅 推荐购买。
用积分换的券， 音效不太行，主要是高音清晰 说说系统，强大，动画流畅 说说拍照，出色，美颜算法自然 说说屏幕，良心，色彩鲜艳 值得。
叠加优惠券买的，第一时间， 说说外观，优秀，金属中框扎实 性能满意，运行流畅 屏幕稳定，高刷新率流畅 系统可以的，主要是动画流畅 说说信号，给力，无信号死角 很划算，推荐。
双十一预售+券后，第一时间， 电池的表现靠谱，电池耐用 信号厉害了，主要是双卡切换快 说说系统，有点小问题，手势操作流畅 拍照的表现杠杠的，防抖效果好 不愧是京东自营。
用积分换的券，等了很久终于买到， 性能的表现物超所值，系统流畅度高 说说屏幕，略显一般，色彩鲜艳 说说拍照，给力，防抖效果好 信号的表现优秀，网络快 系统超出预期，动画流畅 外观爱了爱了，质感出众 喜欢的可以下手。
粉丝专享价买的，价格很实惠， 外观稳定，机身轻薄 音效的表现给力，低音浑厚 电池超赞，主要是待机时间长 屏幕的表现不得不说真的好，护眼模式舒适 非常满意的一次购物。
PLUS会员日买的，果断下单， 拍照的表现惊艳，美颜算法自然 电池厉害了，主要是电池健康度好 不愧是京东自营。
会员特价，经过一段时间使用， 信号的表现靠谱，通话质量清晰 说说外观，完美，金属中框扎实 屏幕的表现稳定，护眼模式舒适 继续支持京东自营。
返校季，经过一段时间使用， 拍照的表现超赞，夜景表现出色 很划算，推荐。
99大促，等了很久终于买到， 拍照不得不说真的好，主要是暗光拍摄清晰 这个价位段首选。
用白条券，经过一段时间使用， 系统真香，主要是界面美观 拍照的表现不得不说真的好，夜景表现出色 性能不错，主要是多任务处理出色 外观厉害了，外观时尚 非常满意的一次购物。
毕业季，等了很久终于买到， 拍照的表现完美，变焦效果好 外观赞爆了，机身轻薄 音效良心，主要是音质好 继续支持京东自营。
秒杀+会员价，用了一段时间来评价一下， 拍照惊艳，变焦效果好 外观完美，质感出众 音效不错，主要是扬声器音质棒 说说性能，真香，处理器跑分很高 系统爱了爱了，主要是隐私保护好 电池不得不说真的好，快充给力 性价比不错。
闪购特价，等了很久终于买到， 屏幕强大，分辨率高 信号的表现好评，基站切换流畅 非常满意的一次购物。
零点抢购的，体验了一段时间， 说说外观，爱了爱了，手感舒适 说说信号，物超所值，信号稳定 性价比不错。
新品首销抢到的，用了一段时间来评价一下， 信号超出预期，网络快 电池惊艳，边充边玩不卡 喜欢的可以下手。
终于了，PLUS会员日买的， 性能的表现强大，处理器调度合理 系统有点差，主要是系统轻量化 推荐购买。
换新季优惠，果断下单， 音效的表现值得推荐，扬声器音质棒 喜欢的可以下手。
用白条券，体验了一段时间， 屏幕太棒了，阳光下可见度好 继续支持京东自营。
818，趁着好价的， 信号很好，主要是基站切换流畅 音效勉强能用，高音清晰 说说电池，杠杠的，续航表现稳定 喜欢的可以下手。
钻石会员价，趁着好价的， 说说性能，出色，游戏不卡顿 信号爱了爱了，主要是通话质量清晰 说说屏幕，出色，色彩鲜艳 电池的表现完美，边充边玩不卡 拍照的表现超出预期，视频防抖强 五星好评没话说。
双十一买的，果断下单， 信号满意，主要是信号稳定 系统超赞，功能丰富 音效超赞，主要是音量充足 五星好评没话说。
早八抢购买到的， 外观的表现强大，颜值高 说说屏幕，稳定，屏幕调校专业 推荐购买。
终于了，限时特惠， 电池期待改进，充电不发烫 性能强大，游戏不卡顿 系统的表现满意，功能丰富 外观期待改进，主要是曲面设计优雅 拍照超出预期，照片清晰 屏幕的表现赞爆了，显示效果好 完全超出预期。
会员特价，经过一段时间使用， 外观的表现有瑕疵，工艺精致 音效的表现赞爆了，音质好 说说电池，满意，待机时间长 性价比不错。
返校季，等了很久终于买到， 说说音效，靠谱，低音浑厚 非常满意的一次购物。
寒假活动买的，第一时间， 外观杠杠的，主要是外观时尚 系统勉强能用，主要是负一屏方便 说说屏幕，略显一般，屏幕调校专业 喜欢的可以下手。
春节活动，趁着好价的， 音效优秀，主要是声音清晰 非常满意的一次购物。
618叠加券，用了一段时间来评价一下， 性能超赞，主要是应用秒开 外观有瑕疵，主要是重量适中 推荐购买。
终于了，新品预约特惠买的， 系统很好，无广告干扰 音效的表现杠杠的，通话音质好 外观满意，设计精美 说说屏幕，爱了爱了，屏幕素质好 电池的表现超赞，充电速度快 喜欢的可以下手。
新人首单，第一时间， 系统的表现体验一般，手势操作流畅 屏幕一般，主要是屏幕素质好 五星好评没话说。
PLUS会员价，第一时间， 拍照强大，主要是色彩还原度高 信号物超所值，网络快 说说外观，惊艳，质感出众 音效的表现可以的，双扬声器平衡 推荐购买。
618大促，果断下单， 音效体验一般，双扬声器平衡 外观的表现超赞，质感出众 屏幕靠谱，主要是高刷新率流畅 推荐购买。
组合优惠，等了很久终于买到， 外观物超所值，工艺精致 拍照惊艳，主要是广角拍摄优秀 性能的表现完美，多任务处理出色 系统的表现满意，功能实用 五星好评没话说。
返校季，等了很久终于买到， 性能不太理想，主要是多任务处理出色 很划算，推荐。
寒假活动买的， 性能可以的，处理器性能强劲 说说屏幕，可以的，阳光下可见度好 电池太棒了，充电速度快 喜欢的可以下手。
年货节，价格很实惠， 音效的表现不错，立体声效果好 电池厉害了，主要是一天重度使用没问题 系统太棒了，操作便捷 性价比不错。
用京豆优惠买的，趁着好价的， 电池体验一般，快充标准兼容 说说性能，超赞，温度适中 屏幕不太理想，主要是色准高 继续支持京东自营。
双十二，果断下单， 音效真香，主要是音量充足 说说性能，厉害了，系统流畅度高 信号的表现良心，通话降噪好 拍照的表现真香，AI场景识别准 推荐购买。
终于了，用积分换的券， 系统不太理想，操作便捷 屏幕稳定，分辨率高 拍照的表现出色，广角拍摄优秀 外观杠杠的，主要是握持感好 电池的表现勉强能用，无线充电方便 性能需要改进，主要是无卡顿现象 真心推荐给大家。
618大促，价格很实惠， 说说电池，可以的，一天重度使用没问题 信号物超所值，基站切换流畅 这个价位段首选。
闪购特价，用了一段时间来评价一下， 说说屏幕，爱了爱了，显示细腻 音效赞爆了，高音清晰 信号不太满意，主要是无信号死角 系统良心，主要是隐私保护好 说说外观，满意，玻璃质感好 拍照超赞，主要是广角拍摄优秀 五星好评没话说。
618叠加券，物流给力， 系统可以的，系统轻量化 拍照良心，超广角无变形 值得。
粉丝专享价买的，用了一段时间来评价一下， 信号很好，WiFi信号强 拍照的表现完美，相机效果好 系统值得推荐，主要是操作便捷 屏幕的表现杠杠的，亮度充足 喜欢的可以下手。
组合优惠，价格很实惠， 电池给力，主要是边充边玩不卡 性能爱了爱了，多任务处理出色 五星好评没话说。
预售优惠，趁着好价的， 拍照的表现好评，美颜算法自然 屏幕不错，屏幕素质好 这个价位段首选。
高考季特惠，趁着好价的， 音效可以的，音质好 非常满意的一次购物。
预售优惠，等了很久终于买到， 性能太棒了，主要是无卡顿现象 说说外观，杠杠的，轻薄便携 拍照厉害了，色彩还原度高 信号的表现赞爆了，信号覆盖广 说说屏幕，物超所值，屏幕通透 说说音效，完美，立体声效果好 不愧是京东自营。
新人首单，经过一段时间使用， 说说音效，超出预期，声音清晰 说说系统，不太理想，负一屏方便 拍照完美，暗光拍摄清晰 性能的表现杠杠的，温度适中 很划算，推荐。
新品发布会预约的，第一时间， 信号的表现良心，信号稳定 拍照优秀，主要是夜景表现出色 电池的表现稳定，续航表现稳定 性能完美，主要是性能释放充分 完全超出预期。
限时特惠，体验了一段时间， 系统的表现好评，系统轻量化 拍照给力，主要是视频防抖强 说说信号，太棒了，信号覆盖广 屏幕超赞，色准高 很划算，推荐。
双十二，等了很久终于买到， 说说信号，很好，基站切换流畅 推荐购买。
用券，经过一段时间使用， 电池的表现完美，充电速度快 拍照厉害了，夜景表现出色 系统很好，无广告干扰 屏幕靠谱，主要是阳光下可见度好 完全超出预期。
新人首单，经过一段时间使用， 外观不太满意，主要是重量适中 真心推荐给大家。
预售优惠，用了一段时间来评价一下， 音效的表现值得推荐，立体声效果好 外观有待提高，主要是轻薄便携 屏幕的表现值得推荐，屏幕素质好 拍照值得推荐，人像模式自然 很划算，推荐。
五一放价抢到的，趁着好价的， 说说系统，很好，负一屏方便 外观的表现略显一般，外观时尚 完全超出预期。
PLUS会员日买的，体验了一段时间， 音效的表现超赞，音效调节丰富 电池的表现靠谱，电池容量大 屏幕厉害了，显示效果好 说说信号，超出预期，5G信号好 值得。
双十二，用了一段时间来评价一下， 拍照出色，主要是色彩还原度高 性能的表现爱了爱了，无卡顿现象 真心推荐给大家。
用券， 信号的表现一般，双卡切换快 说说音效，强大，音量充足 非常满意的一次购物。
整点秒杀买的，等了很久终于买到， 音效的表现给力，音量充足 外观可以的，重量适中 完全超出预期。
春节活动， 说说系统，杠杠的，系统轻量化 不愧是京东自营。
早八抢购买到的，第一时间， 屏幕的表现超赞，屏幕材质好 值得。
钻石会员价，果断下单， 音效的表现值得推荐，音效调节丰富 说说信号，物超所值，双卡切换快 电池良心，主要是反向充电实用 五星好评没话说。
首发，用了一段时间来评价一下， 外观杠杠的，主要是颜值高 不愧是京东自营。
新品预约特惠买的，果断下单， 音效强大，立体声效果好 性能勉强能用，温度适中 很划算，推荐。
品牌特惠日买的，果断下单， 电池的表现太棒了，充电速度快 性能的表现太棒了，处理器调度合理 系统物超所值，动画流畅 很划算，推荐。
粉丝专享价买的，服务周到， 电池爱了爱了，电池容量大 说说拍照，好评，视频防抖强 信号的表现真香，无信号死角 屏幕厉害了，显示效果好 系统凑合，功能丰富 五星好评没话说。
钻石会员价，用了一段时间来评价一下， 拍照强大，主要是夜景表现出色 说说信号，超出预期，无信号死角 非常满意的一次购物。
整点秒杀买的，果断下单， 性能的表现一般，游戏不卡顿 外观的表现稳定，边框窄 屏幕不得不说真的好，显示细腻 系统好评，主要是操作便捷 音效给力，主要是扬声器音质棒 不愧是京东自营。
用白条券，价格很实惠， 外观赞爆了，主要是机身轻薄 电池强大，快充给力 这个价位段首选。
换新季优惠，第一时间， 屏幕完美，主要是阳光下可见度好 说说外观，给力，机身轻薄 性能真香，发热控制好 电池有点失望，充电速度快 说说信号，赞爆了，信号稳定 性价比不错。
终于了，七夕节特惠， 拍照的表现物超所值，防抖效果好 非常满意的一次购物。
终于了，首发， 性能的表现不太行，性能释放充分 系统真香，手势操作流畅 外观靠谱，主要是轻薄便携 值得。
秒杀+会员价，趁着好价的， 拍照完美，人像虚化自然 说说信号，不太理想，5G信号好 真心推荐给大家。
换新季优惠，等了很久终于买到， 拍照的表现略显一般，变焦效果好 电池的表现不够完美，无线充电方便 外观期待改进，主要是外观时尚 屏幕的表现还行，分辨率高 继续支持京东自营。
换新季优惠，体验了一段时间， 音效不错，扬声器音质棒 拍照出色，色彩还原度高 很划算，推荐。
用京豆优惠买的，果断下单， 音效好评，主要是音质好 屏幕良心，主要是显示细腻 推荐购买。
用白条券， 说说拍照，值得推荐，相机效果好 系统的表现强大，定制功能实用 总体来说很满意。
返校季， 屏幕给力，主要是显示效果好 说说外观，真香，重量适中 喜欢的可以下手。
首发，第一时间， 音效值得推荐，主要是高音清晰 外观优秀，轻薄便携 屏幕的表现真香，屏幕通透 说说电池，有点小问题，电池容量大 拍照良心，色彩还原度高 信号值得推荐，主要是WiFi信号强 喜欢的可以下手。
品牌日+用券，果断下单， 屏幕满意，屏幕素质高 说说外观，超出预期，颜值高 说说系统，超出预期，界面美观 音效爱了爱了，声音清晰 电池的表现靠谱，充电不发烫 说说信号，不太行，通话降噪好 真心推荐给大家。
新品首销抢到的，第一时间， 外观给力，曲面设计优雅 性价比不错。
新品发布会预约的，经过一段时间使用， 拍照不得不说真的好，主要是人像虚化自然 电池有待优化，主要是电池健康度好 外观的表现优秀，重量适中 屏幕的表现可以的，显示效果好 值得。
双十一预售+券后，等了很久终于买到， 音效的表现稳定，音质好 屏幕的表现略显一般，屏幕素质好 外观的表现期待改进，颜值高 信号的表现体验一般，通话降噪好 五星好评没话说。
开工季特惠买的，品质保证， 电池靠谱，快充标准兼容 说说性能，不太满意，性能稳定 完全超出预期。
毕业季，趁着好价的， 说说电池，强大，续航能力强 信号优秀，信号稳定 说说屏幕，物超所值，亮度充足 音效的表现良心，低音浑厚 非常满意的一次购物。
尊享会员价， 说说音效，杠杠的，双扬声器平衡 推荐购买。
终于了，PLUS会员价， 说说拍照，厉害了，人像模式自然 屏幕的表现不错，色准高 说说性能，爱了爱了，游戏不卡顿 系统赞爆了，优化好 外观给力，曲面设计优雅 性价比不错。
双十一预售+券后，体验了一段时间， 屏幕的表现好评，护眼模式舒适 说说系统，真香，功能实用 很划算，推荐。
预售优惠，果断下单， 音效不太理想，主要是通话音质好 信号杠杠的，WiFi信号强 电池的表现好评，无线充电方便 总体来说很满意。
品类日特惠， 电池爱了爱了，一天重度使用没问题 屏幕的表现满意，触控灵敏 继续支持京东自营。
99大促， 外观稳定，手感舒适 屏幕的表现勉强能用，显示细腻 性能的表现爱了爱了，系统流畅度高 音效出色，主要是扬声器音质棒 拍照稳定，AI场景识别准 电池的表现出色，电池耐用 喜欢的可以下手。
零点抢购的，果断下单， 说说性能，完美，运行流畅 拍照的表现一般，人像模式自然 音效稳定，双扬声器平衡 很划算，推荐。
终于了，双十一买的， 外观出色，工艺精致 电池稳定，一天重度使用没问题 信号良心，网络快 继续支持京东自营。
下班闪购，果断下单， 性能优秀，主要是应用秒开 说说电池，给力，电池耐用 系统的表现不错，系统轻量化 外观不错，主要是玻璃质感好 继续支持京东自营。
新品发布会预约的，趁着好价的， 说说外观，超赞，玻璃质感好 拍照一般，防抖效果好 性能好评，运行流畅 音效的表现不得不说真的好，双扬声器平衡 很划算，推荐。
粉丝专享价买的，趁着好价的， 外观太棒了，主要是颜值高 说说信号，超出预期，通话质量清晰 五星好评没话说。
双十二，等了很久终于买到， 音效一般，主要是高音清晰 外观优秀，边框窄 喜欢的可以下手。
首发，第一时间， 信号好评，无信号死角 外观完美，主要是设计精美 喜欢的可以下手。
终于了，闪购+用券， 音效的表现好评，通话音质好 电池有点差，快充标准兼容 继续支持京东自营。
新人首单，趁着好价的， 音效满意，音量充足 信号略显一般，主要是信号覆盖广 电池出色，主要是电池健康度好 屏幕满意，主要是屏幕材质好 性能完美，主要是温度适中 这个价位段首选。
闪购+用券，经过一段时间使用， 电池不太理想，续航表现稳定 这个价位段首选。
预售优惠，体验了一段时间， 说说电池，靠谱，续航能力强 系统强大，主要是无广告干扰 推荐购买。
粉丝专享价买的，用了一段时间来评价一下， 音效物超所值，主要是立体声效果好 说说电池，赞爆了，充电速度快 推荐购买。
用学生优惠买的，等了很久终于买到， 性能杠杠的，处理器调度合理 屏幕出色，屏幕素质好 音效有瑕疵，立体声效果好 信号优秀，主要是通话降噪好 继续支持京东自营。
预售优惠，趁着好价的， 拍照稳定，主要是暗光拍摄清晰 屏幕的表现有点差，色准高 电池满意，待机时间长 系统完美，隐私保护好 音效不太行，音质好 真心推荐给大家。
新品发布会预约的，体验了一段时间， 说说拍照，完美，广角拍摄优秀 系统需要改进，主要是隐私保护好 完全超出预期。
暑假特惠，体验了一段时间， 音效赞爆了，扬声器音质棒 说说外观，出色，轻薄便携 继续支持京东自营。
开学季买的，价格很实惠， 说说系统，杠杠的，手势操作流畅 推荐购买。
毕业季，价格很实惠， 电池靠谱，反向充电实用 推荐购买。
暑假特惠，趁着好价的， 系统超赞，优化好 性能爱了爱了，处理器性能强劲 音效的表现出色，通话音质好 继续支持京东自营。
用户节特惠，用了一段时间来评价一下， 说说系统，有瑕疵，动画流畅 电池真香，一天重度使用没问题 拍照满意，主要是照片清晰 说说信号，杠杠的，5G信号好 外观杠杠的，颜值高 屏幕略显一般，主要是屏幕材质好 总体来说很满意。
用白条券，果断下单， 屏幕赞爆了，色彩鲜艳 信号的表现惊艳，WiFi信号强 系统不错，主要是系统流畅 电池给力，主要是充电速度快 完全超出预期。
组合优惠，价格很实惠， 说说信号，厉害了，双卡切换快 继续支持京东自营。
终于了，品牌日+用券， 说说拍照，完美，广角拍摄优秀 性能的表现期待改进，游戏不卡顿 说说系统，杠杠的，界面美观 说说电池，出色，充电速度快 信号很好，WiFi信号强 推荐购买。
限时优惠，价格很实惠， 音效厉害了，声音清晰 拍照真香，人像虚化自然 不愧是京东自营。
换新季优惠，全国联保， 说说外观，良心，边框窄 拍照期待改进，主要是相机效果好 说说信号，厉害了，双卡切换快 音效值得推荐，低音浑厚 非常满意的一次购物。
整点秒杀买的，用了一段时间来评价一下， 电池优秀，电池容量大 说说音效，可以的，音量充足 说说系统，良心，无广告干扰 信号不太理想，5G信号好 真心推荐给大家。
叠加优惠券买的，果断下单， 信号的表现不错，信号覆盖广 说说音效，靠谱，声音清晰 说说性能，完美，系统流畅度高 系统完美，功能实用 值得。
五一放价抢到的，用了一段时间来评价一下， 外观可以的，主要是配色好看 屏幕太棒了，主要是显示效果好 音效的表现完美，双扬声器平衡 说说系统，可以的，隐私保护好 喜欢的可以下手。
早八抢购买到的，正品保障， 说说屏幕，很好，亮度充足 音效超出预期，声音清晰 系统的表现靠谱，操作便捷 信号靠谱，主要是通话降噪好 推荐购买。
终于了，用积分换的券， 性能的表现杠杠的，运行流畅 值得。
春节活动，第一时间， 信号很好，信号覆盖广 外观超出预期，外观时尚 真心推荐给大家。
终于了，高考季特惠， 性能的表现一般，应用秒开 屏幕的表现完美，色彩鲜艳 完全超出预期。
返校季，用了一段时间来评价一下， 外观很好，主要是手感舒适 电池好评，主要是充电不发烫 屏幕值得推荐，分辨率高 系统的表现太棒了，操作便捷 性能完美，应用秒开 音效杠杠的，主要是音质好 值得。
组合优惠，价格很实惠， 外观略显一般，主要是曲面设计优雅 信号物超所值，主要是信号稳定 性能的表现满意，处理器性能强劲 说说拍照，不错，美颜算法自然 值得。
38女神节特惠买的，果断下单， 外观的表现给力，金属中框扎实 电池厉害了，续航表现稳定 屏幕的表现良心，屏幕素质高 系统爱了爱了，系统轻量化 继续支持京东自营。
618叠加券，服务周到， 性能不得不说真的好，性能稳定 说说信号，真香，网络快 值得。
预售优惠，价格很实惠， 音效完美，主要是扬声器音质棒 总体来说很满意。
叠加优惠券买的，价格很实惠， 音效的表现超出预期，低音浑厚 电池真香，待机时间长 信号靠谱，主要是信号覆盖广 性能的表现惊艳，发热控制好 继续支持京东自营。
整点秒杀买的，用了一段时间来评价一下， 性能不错，主要是无卡顿现象 信号期待改进，主要是通话降噪好 拍照可以的，广角拍摄优秀 系统的表现完美，手势操作流畅 很划算，推荐。
双十一买的，果断下单， 信号的表现一般，WiFi信号强 说说拍照，超出预期，色彩还原度高 这个价位段首选。
限时优惠，等了很久终于买到， 外观好评，主要是轻薄便携 五星好评没话说。
闪购+用券，果断下单， 外观稳定，主要是边框窄 说说拍照，完美，广角拍摄优秀 信号良心，无信号死角 说说屏幕，稳定，触控灵敏 性价比不错。
春节活动，用了一段时间来评价一下， 拍照不太行，主要是美颜算法自然 说说系统，真香，动画流畅 五星好评没话说。
寒假活动买的，价格很实惠， 说说外观，不得不说真的好，手感舒适 性能的表现惊艳，性能释放充分 不愧是京东自营。
PLUS会员+优惠券买的，等了很久终于买到， 音效太棒了，主要是高音清晰 拍照出色，美颜算法自然 外观真香，主要是设计精美 性能太棒了，主要是处理器跑分很高 推荐购买。
用京豆优惠买的，等了很久终于买到， 电池完美，一天重度使用没问题 系统不太行，主要是操作便捷 继续支持京东自营。
周年庆特惠买的，价格很实惠， 信号的表现稳定，网络快 说说音效，靠谱，双扬声器平衡 继续支持京东自营。
叠加优惠券买的，第一时间， 系统很好，主要是系统稳定 很划算，推荐。
暑假特惠，果断下单， 屏幕的表现不太行，屏幕素质好 拍照的表现靠谱，变焦效果好 五星好评没话说。
终于了，开学季买的， 拍照超出预期，人像模式自然 信号还行，无信号死角 外观不够完美，质感出众 说说音效，体验一般，双扬声器平衡 值得。
双十二，趁着好价的， 拍照的表现厉害了，照片清晰 说说性能，爱了爱了，处理器性能强劲 说说屏幕，出色，分辨率高 说说信号，不得不说真的好，WiFi信号强 很划算，推荐。
终于了，818， 拍照有点失望，主要是人像模式自然 电池靠谱，无线充电方便 性价比不错。
开工季特惠买的，京东售后无忧， 拍照体验一般，美颜算法自然 说说外观，超出预期，配色好看 真心推荐给大家。
终于了，限时优惠， 音效杠杠的，低音浑厚 屏幕靠谱，亮度充足 性能可以的，性能稳定 外观的表现略显一般，质感出众 说说电池，可以的，边充边玩不卡 说说拍照，稳定，色彩还原度高 喜欢的可以下手。
首批开售，第一时间， 拍照好评，广角拍摄优秀 说说信号，满意，网络快 非常满意的一次购物。
店铺优惠日，价格很实惠， 系统杠杠的，主要是界面美观 信号真香，主要是无信号死角 屏幕完美，触控灵敏 继续支持京东自营。
38女神节特惠买的，用了一段时间来评价一下， 系统的表现稳定，手势操作流畅 很划算，推荐。
双十一买的，第一时间， 外观的表现满意，机身轻薄 拍照的表现有待提高，广角拍摄优秀 继续支持京东自营。
限时优惠，经过一段时间使用， 拍照的表现不错，暗光拍摄清晰 性能的表现好评，速度快 信号可以的，信号覆盖广 屏幕优秀，触控灵敏 音效的表现厉害了，立体声效果好 电池出色，续航能力强 值得。
早八抢购买到的，等了很久终于买到， 性能很好，主要是性能释放充分 真心推荐给大家。
终于了，首发， 外观良心，玻璃质感好 性能的表现有点差，处理器跑分很高 电池的表现物超所值，电池容量大 拍照有点小问题，主要是人像模式自然 音效真香，立体声效果好 不愧是京东自营。
618叠加券，果断下单， 电池的表现一般，充电不发烫 屏幕的表现稳定，屏幕素质高 这个价位段首选。
毕业季，价格很实惠， 说说外观，期待改进，颜值高 说说音效，出色，立体声效果好 五星好评没话说。
闪购+用券，等了很久终于买到， 屏幕很好，主要是屏幕素质高 系统略显一般，系统稳定 音效完美，音效调节丰富 继续支持京东自营。
首批开售， 说说屏幕，强大，护眼模式舒适 说说外观，不够完美，玻璃质感好 喜欢的可以下手。
闪购+用券，体验了一段时间， 说说电池，好评，充电不发烫 说说性能，优秀，反应灵敏 这个价位段首选。
新品首发预约的，第一时间， 外观的表现值得推荐，质感出众 这个价位段首选。
用京豆优惠买的，趁着好价的， 音效有待优化，通话音质好 性能的表现赞爆了，性能释放充分 信号稳定，信号覆盖广 说说电池，不太行，快充给力 屏幕给力，显示效果好 外观出色，设计精美 很划算，推荐。
终于了，PLUS会员日买的， 系统超赞，定制功能实用 说说信号，良心，无信号死角 性能期待改进，主要是速度快 电池有点小问题，快充标准兼容 推荐购买。
PLUS会员日买的，等了很久终于买到， 系统良心，主要是隐私保护好 电池的表现物超所值，反向充电实用 说说拍照，有待提高，防抖效果好 性能优秀，主要是应用秒开 总体来说很满意。
下班闪购，第一时间， 说说系统，还行，操作便捷 说说性能，有待优化，系统流畅度高 值得。
开工季特惠买的，等了很久终于买到， 性能靠谱，无卡顿现象 电池超出预期，电池健康度好 说说屏幕，物超所值，显示效果好 喜欢的可以下手。
七夕节特惠，趁着好价的， 音效的表现不错，音效调节丰富 电池稳定，快充给力 五星好评没话说。
七夕节特惠，经过一段时间使用， 外观不错，主要是设计精美 不愧是京东自营。
PLUS会员+优惠券买的，趁着好价的， 性能不够完美，运行流畅 推荐购买。
暑假特惠，经过一段时间使用， 说说性能，不得不说真的好，处理器调度合理 系统的表现值得推荐，动画流畅 屏幕的表现惊艳，屏幕素质高 说说信号，厉害了，通话质量清晰 非常满意的一次购物。
PLUS会员价，等了很久终于买到， 电池凑合，边充边玩不卡 系统可以的，界面美观 性能太棒了，发热控制好 说说外观，完美，设计精美 总体来说很满意。
618叠加券，果断下单， 电池满意，电池健康度好 音效的表现完美，扬声器音质棒 外观的表现优秀，重量适中 屏幕厉害了，显示细腻 完全超出预期。
尊享会员价，经过一段时间使用， 性能良心，主要是游戏不卡顿 屏幕太棒了，主要是色彩鲜艳 电池靠谱，无线充电方便 信号的表现不错，通话降噪好 外观不得不说真的好，主要是质感出众 拍照厉害了，变焦效果好 非常满意的一次购物。
PLUS会员价，第一时间， 系统的表现优秀，操作便捷 屏幕稳定，阳光下可见度好 说说性能，凑合，处理器性能强劲 信号不太满意，主要是通话降噪好 完全超出预期。
双十一买的，趁着好价的， 说说屏幕，有待提高，护眼模式舒适 说说音效，可以的，音效调节丰富 系统厉害了，操作便捷 完全超出预期。
品牌特惠日买的，用了一段时间来评价一下， 音效的表现太棒了，音量充足 信号的表现太棒了，5G信号好 性能真香，主要是温度适中 电池的表现强大，无线充电方便 说说拍照，不错，人像虚化自然 外观很好，曲面设计优雅 不愧是京东自营。
品类日特惠，闪电发货， 音效的表现很好，音量充足 系统满意，界面美观 外观的表现强大，轻薄便携 电池有待优化，主要是充电功率高 真心推荐给大家。
首发，等了很久终于买到， 信号超出预期，主要是信号覆盖广 屏幕不得不说真的好，色彩鲜艳 音效的表现物超所值，音量充足 电池的表现靠谱，快充给力 拍照超赞，视频防抖强 性能有点小问题，性能稳定 总体来说很满意。
返校季，果断下单， 说说电池，杠杠的，电池健康度好 屏幕的表现不得不说真的好，亮度充足 五星好评没话说。
毕业季，用了一段时间来评价一下， 音效的表现厉害了，通话音质好 电池有待优化，主要是充电不发烫 信号的表现优秀，基站切换流畅 推荐购买。
用学生优惠买的，价格很实惠， 信号强大，主要是信号稳定 电池的表现体验一般，电池健康度好 系统的表现完美，系统流畅 说说拍照，可以的，人像虚化自然 值得。
618叠加券，体验了一段时间， 性能超赞，速度快 外观很好，机身轻薄 说说系统，物超所值，定制功能实用 很划算，推荐。
首批开售，趁着好价的， 信号值得推荐，网络快 拍照的表现爱了爱了，AI场景识别准 外观的表现出色，机身轻薄 性能赞爆了，发热控制好 很划算，推荐。
早八抢购买到的，价格很实惠， 信号的表现期待改进，无信号死角 性能可以的，主要是发热控制好 屏幕靠谱，阳光下可见度好 音效稳定，主要是通话音质好 总体来说很满意。
双十二，用了一段时间来评价一下， 信号惊艳，主要是网络快 外观有待提高，握持感好 说说性能，赞爆了，反应灵敏 系统厉害了，主要是隐私保护好 五星好评没话说。
终于了，午夜场特价， 屏幕的表现靠谱，显示细腻 说说系统，不太行，操作便捷 性能的表现靠谱，处理器调度合理 外观真香，配色好看 很划算，推荐。
午夜场特价，价格很实惠， 电池的表现完美，充电不发烫 性价比不错。
年货节，趁着好价的， 系统超赞，主要是无广告干扰 屏幕好评，阳光下可见度好 外观赞爆了，主要是重量适中 说说性能，爱了爱了，无卡顿现象 这个价位段首选。
限时优惠，趁着好价的， 屏幕超出预期，屏幕素质好 拍照不太满意，主要是超广角无变形 系统的表现期待改进，隐私保护好 说说电池，强大，待机时间长 值得。
暑假特惠，等了很久终于买到， 说说信号，惊艳，网络快 屏幕可以的，主要是屏幕素质高 这个价位段首选。
开学季买的，用了一段时间来评价一下， 说说性能，完美，多任务处理出色 性价比不错。
周年庆特惠买的，果断下单， 性能好评，处理器跑分很高 屏幕的表现有点失望，高刷新率流畅 拍照赞爆了，主要是广角拍摄优秀 信号值得推荐，WiFi信号强 外观的表现完美，重量适中 说说电池，不太满意，无线充电方便 不愧是京东自营。
双十一预售+券后，价格很实惠， 性能的表现稳定，温度适中 值得。
双十一买的，用了一段时间来评价一下， 屏幕靠谱，显示效果好 总体来说很满意。
终于了，五一放价抢到的， 说说音效，好评，声音清晰 说说屏幕，良心，色彩鲜艳 信号出色，主要是信号稳定 说说拍照，太棒了，色彩还原度高 性能的表现超赞，游戏不卡顿 继续支持京东自营。
粉丝专享价买的，第一时间， 系统强大，负一屏方便 喜欢的可以下手。
PLUS会员价，包装完好， 电池的表现太棒了，无线充电方便 说说信号，厉害了，信号覆盖广 性价比不错。
换新季优惠，第一时间， 信号的表现满意，信号稳定 说说屏幕，良心，显示效果好 真心推荐给大家。
品牌日+用券，全国联保， 系统完美，主要是负一屏方便 说说电池，值得推荐，电池耐用 说说屏幕，物超所值，色准高 五星好评没话说。
换新季优惠，闪电发货， 外观惊艳，主要是设计精美 音效好评，主要是立体声效果好 性价比不错。
新品首销抢到的，价格很实惠， 屏幕不错，主要是屏幕通透 音效有点失望，主要是高音清晰 外观的表现不太行，轻薄便携 值得。
用京豆优惠买的，经过一段时间使用， 性能杠杠的，性能释放充分 说说系统，一般，无广告干扰 拍照超出预期，防抖效果好 音效靠谱，主要是声音清晰 完全超出预期。
品类日特惠，第一时间， 电池可以的，边充边玩不卡 拍照的表现给力，夜景表现出色 性能的表现不太行，处理器性能强劲 信号值得推荐，主要是5G信号好 推荐购买。
618大促，果断下单， 电池的表现可以的，快充给力 信号超赞，5G信号好 喜欢的可以下手。
秒杀+会员价，等了很久终于买到， 说说电池，体验一般，充电功率高 信号超出预期，主要是无信号死角 系统太棒了，主要是功能丰富 非常满意的一次购物。
用京豆优惠买的，价格很实惠， 说说音效，赞爆了，扬声器音质棒 性能不得不说真的好，主要是温度适中 说说屏幕，不太满意，亮度充足 电池满意，一天重度使用没问题 值得。
午夜场特价，品质保证， 音效的表现强大，双扬声器平衡 外观靠谱，主要是金属中框扎实 说说性能，凑合，性能稳定 电池的表现超出预期，反向充电实用 拍照的表现爱了爱了，微距拍摄清晰 屏幕强大，屏幕材质好 喜欢的可以下手。
秒杀+会员价，经过一段时间使用， 说说拍照，强大，相机效果好 信号不太满意，信号覆盖广 音效略显一般，主要是低音浑厚 说说性能，很好，运行流畅 喜欢的可以下手。
高考季特惠，经过一段时间使用， 说说性能，不得不说真的好，系统流畅度高 系统的表现可以的，隐私保护好 音效给力，扬声器音质棒 说说屏幕，厉害了，屏幕素质好 真心推荐给大家。
新人首单，体验了一段时间， 音效爱了爱了，通话音质好 完全超出预期。
用白条券，体验了一段时间， 性能好评，主要是速度快 系统的表现体验一般，动画流畅 不愧是京东自营。
闪购+用券，等了很久终于买到， 系统完美，系统轻量化 信号太棒了，主要是通话降噪好 拍照超出预期，视频防抖强 电池靠谱，主要是无线充电方便 非常满意的一次购物。
五一放价抢到的，用了一段时间来评价一下， 外观不太行，主要是外观时尚 喜欢的可以下手。
用户节特惠，果断下单， 说说外观，超出预期，颜值高 系统不够完美，动画流畅 说说性能，物超所值，无卡顿现象 真心推荐给大家。
品牌日+用券，等了很久终于买到， 性能的表现好评，多任务处理出色 电池的表现厉害了，电池容量大 非常满意的一次购物。
首批开售，第一时间， 信号超出预期，双卡切换快 值得。
品类日特惠，果断下单， 音效太棒了，主要是双扬声器平衡 说说拍照，值得推荐，人像模式自然 信号有待优化，主要是基站切换流畅 电池厉害了，主要是电池健康度好 系统完美，功能丰富 性价比不错。
组合优惠，第一时间， 信号强大，主要是通话质量清晰 系统的表现爱了爱了，隐私保护好 说说电池，良心，无线充电方便 总体来说很满意。
限时特惠， 性能好评，主要是性能释放充分 音效超赞，主要是立体声效果好 说说拍照，太棒了，视频防抖强 系统不得不说真的好，主要是优化好 屏幕的表现良心，屏幕调校专业 真心推荐给大家。
38女神节特惠买的，用了一段时间来评价一下， 信号的表现可以的，通话质量清晰 性能的表现可以的，运行流畅 不愧是京东自营。
首批开售，用了一段时间来评价一下， 系统稳定，定制功能实用 推荐购买。
用积分换的券，果断下单， 外观不够完美，外观时尚 系统期待改进，主要是系统更新及时 说说电池，不太满意，一天重度使用没问题 性能的表现完美，运行流畅 喜欢的可以下手。
双十一预售+券后，等了很久终于买到， 电池真香，边充边玩不卡 外观真香，主要是工艺精致 性能好评，主要是多任务处理出色 屏幕的表现好评，高刷新率流畅 系统值得推荐，主要是操作便捷 信号物超所值，主要是WiFi信号强 喜欢的可以下手。
下班闪购，果断下单， 性能的表现不够完美，应用秒开 系统的表现满意，系统稳定 屏幕的表现稳定，色准高 外观的表现略显一般，机身轻薄 这个价位段首选。
组合优惠，第一时间， 外观超出预期，质感出众 性能还行，发热控制好 音效的表现真香，音质好 说说屏幕，超出预期，屏幕素质高 真心推荐给大家。
新品首发预约的，趁着好价的， 音效凑合，主要是低音浑厚 屏幕杠杠的，主要是色准高 非常满意的一次购物。
会员特价，果断下单， 屏幕惊艳，屏幕调校专业 电池的表现超出预期，电池健康度好 很划算，推荐。
首发，趁着好价的， 说说音效，出色，通话音质好 性能不太行，主要是性能释放充分 外观超出预期，边框窄 信号的表现太棒了，网络快 不愧是京东自营。
闪购特价，用了一段时间来评价一下， 拍照不得不说真的好，主要是AI场景识别准 外观给力，主要是轻薄便携 值得。
终于了，秒杀+会员价， 说说拍照，好评，暗光拍摄清晰 说说屏幕，厉害了，触控灵敏 说说外观，出色，工艺精致 说说音效，不得不说真的好，扬声器音质棒 性能靠谱，游戏不卡顿 不愧是京东自营。
618叠加券，京东物流速度快， 拍照需要改进，AI场景识别准 性能出色，主要是温度适中 五星好评没话说。
用券，价格很实惠， 电池物超所值，主要是续航表现稳定 总体来说很满意。
换新季优惠，经过一段时间使用， 说说电池，爱了爱了，电池耐用 说说拍照，太棒了，相机效果好 喜欢的可以下手。
早八抢购买到的，趁着好价的， 电池不太满意，主要是快充标准兼容 说说系统，物超所值，系统稳定 继续支持京东自营。
组合优惠，京东自营品质保证， 电池物超所值，主要是一天重度使用没问题 屏幕的表现杠杠的，屏幕调校专业 喜欢的可以下手。
毕业季，品质保证， 屏幕太棒了，屏幕材质好 说说音效，太棒了，音质好 继续支持京东自营。
七夕节特惠，用了一段时间来评价一下， 说说性能，超出预期，无卡顿现象 真心推荐给大家。
粉丝专享价买的，用了一段时间来评价一下， 音效不错，主要是扬声器音质棒 外观超出预期，重量适中 说说电池，太棒了，边充边玩不卡 说说屏幕，好评，护眼模式舒适 这个价位段首选。
新品首发预约的，趁着好价的， 音效有待优化，立体声效果好 拍照的表现不得不说真的好，防抖效果好 外观的表现完美，外观时尚 信号期待改进，信号覆盖广 电池完美，主要是续航能力强 很划算，推荐。
整点秒杀买的，体验了一段时间， 电池赞爆了，无线充电方便 系统可以的，主要是功能实用 拍照给力，主要是美颜算法自然 性能不太满意，主要是无卡顿现象 非常满意的一次购物。
用京豆优惠买的，体验了一段时间， 屏幕的表现强大，屏幕材质好 电池靠谱，主要是边充边玩不卡 系统厉害了，主要是动画流畅 外观惊艳，主要是轻薄便携 推荐购买。
首批开售，用了一段时间来评价一下， 屏幕有点失望，屏幕调校专业 非常满意的一次购物。
毕业季，等了很久终于买到， 屏幕满意，屏幕材质好 拍照惊艳，主要是变焦效果好 外观的表现物超所值，曲面设计优雅 继续支持京东自营。
首批开售，体验了一段时间， 电池的表现一般，电池健康度好 系统的表现强大，系统更新及时 说说拍照，完美，视频防抖强 外观的表现凑合，工艺精致 说说屏幕，杠杠的，亮度充足 说说信号，靠谱，网络快 继续支持京东自营。
品牌特惠日买的，体验了一段时间， 系统优秀，定制功能实用 屏幕超出预期，主要是护眼模式舒适 音效不太满意，扬声器音质棒 说说电池，满意，续航表现稳定 真心推荐给大家。
早八抢购买到的，经过一段时间使用， 说说信号，完美，基站切换流畅 说说性能，优秀，速度快 拍照强大，人像模式自然 系统可以的，主要是功能实用 喜欢的可以下手。
春节活动，体验了一段时间， 说说音效，强大，音量充足 推荐购买。
新品首销抢到的， 外观赞爆了，主要是设计精美 拍照的表现厉害了，视频防抖强 非常满意的一次购物。
开学季买的，体验了一段时间， 信号靠谱，基站切换流畅 拍照太棒了，相机效果好 性能不错，主要是处理器调度合理 真心推荐给大家。
用学生优惠买的，第一时间， 说说性能，很好，温度适中 总体来说很满意。
双十一买的，价格很实惠， 说说性能，不太满意，多任务处理出色 外观惊艳，主要是外观时尚 很划算，推荐。
钻石会员价，趁着好价的， 系统的表现强大，系统更新及时 信号很好，主要是WiFi信号强 这个价位段首选。
感恩回馈价买的，趁着好价的， 性能惊艳，主要是速度快 音效很好，主要是声音清晰 外观赞爆了，主要是玻璃质感好 喜欢的可以下手。
尊享会员价，趁着好价的， 拍照杠杠的，微距拍摄清晰 信号凑合，网络快 电池的表现好评，续航能力强 性能不错，主要是性能稳定 真心推荐给大家。
PLUS会员价，经过一段时间使用， 性能期待改进，处理器性能强劲 外观的表现杠杠的，轻薄便携 继续支持京东自营。
高考季特惠， 拍照给力，暗光拍摄清晰 外观的表现靠谱，外观时尚 屏幕赞爆了，阳光下可见度好 音效惊艳，主要是低音浑厚 继续支持京东自营。
早八抢购买到的，果断下单， 说说信号，期待改进，WiFi信号强 电池期待改进，主要是反向充电实用 继续支持京东自营。
开学季买的，价格很实惠， 电池勉强能用，主要是充电速度快 说说性能，值得推荐，处理器调度合理 音效的表现凑合，声音清晰 说说拍照，满意，人像模式自然 屏幕值得推荐，主要是显示效果好 值得。
年货节，果断下单， 说说外观，凑合，手感舒适 系统靠谱，手势操作流畅 完全超出预期。
暑假特惠， 说说系统，赞爆了，系统稳定 拍照期待改进，暗光拍摄清晰 说说电池，稳定，充电速度快 屏幕好评，分辨率高 不愧是京东自营。
五一放价抢到的，极速送达， 说说系统，强大，无广告干扰 性能超赞，主要是性能稳定 屏幕的表现好评，阳光下可见度好 音效的表现出色，高音清晰 信号满意，主要是基站切换流畅 拍照期待改进，防抖效果好 这个价位段首选。
终于了，首发， 性能很好，应用秒开 屏幕很好，主要是阳光下可见度好 说说外观，值得推荐，工艺精致 系统很好，功能实用 音效的表现完美，双扬声器平衡 这个价位段首选。
下班闪购，用了一段时间来评价一下， 外观的表现爱了爱了，玻璃质感好 音效值得推荐，音量充足 屏幕良心，主要是阳光下可见度好 非常满意的一次购物。
店铺优惠日，体验了一段时间， 性能不错，主要是处理器跑分很高 说说外观，真香，重量适中 屏幕杠杠的，屏幕素质高 音效物超所值，主要是高音清晰 电池的表现很好，电池健康度好 系统完美，主要是操作便捷 性价比不错。
用学生优惠买的，经过一段时间使用， 音效的表现惊艳，扬声器音质棒 拍照良心，主要是暗光拍摄清晰 喜欢的可以下手。
店铺优惠日，经过一段时间使用， 说说电池，靠谱，续航表现稳定 拍照值得推荐，美颜算法自然 系统的表现好评，系统流畅 很划算，推荐。
用京豆优惠买的，第一时间， 音效满意，主要是通话音质好 信号完美，主要是通话降噪好 完全超出预期。
组合优惠，等了很久终于买到， 外观赞爆了，主要是工艺精致 音效的表现强大，音效调节丰富 信号稳定，WiFi信号强 屏幕的表现给力，屏幕素质高 总体来说很满意。
618大促，第一时间， 系统的表现有点差，功能丰富 屏幕的表现体验一般，护眼模式舒适 拍照好评，人像虚化自然 真心推荐给大家。
用京豆优惠买的，第一时间， 拍照不错，主要是暗光拍摄清晰 这个价位段首选。
新品首销抢到的，第一时间， 拍照的表现优秀，超广角无变形 说说外观，真香，重量适中 性能物超所值，主要是性能稳定 非常满意的一次购物。
新品预约特惠买的，价格很实惠， 拍照杠杠的，主要是美颜算法自然 说说音效，爱了爱了，双扬声器平衡 性能靠谱，主要是性能释放充分 说说屏幕，需要改进，高刷新率流畅 继续支持京东自营。
开工季特惠买的， 说说屏幕，出色，屏幕素质高 说说电池，好评，边充边玩不卡 系统的表现完美，系统轻量化 拍照有待优化，视频防抖强 音效厉害了，主要是高音清晰 性价比不错。
品类日特惠，用了一段时间来评价一下， 音效不错，主要是音量充足 说说性能，好评，反应灵敏 总体来说很满意。
钻石会员价，经过一段时间使用， 音效物超所值，声音清晰 拍照的表现赞爆了，广角拍摄优秀 系统赞爆了，系统流畅 信号不得不说真的好，主要是无信号死角 很划算，推荐。
品类日特惠，用了一段时间来评价一下， 说说系统，有瑕疵，手势操作流畅 拍照的表现良心，人像模式自然 非常满意的一次购物。
新人首单，价格很实惠， 信号还行，主要是网络快 音效很好，低音浑厚 系统的表现给力，系统稳定 性能的表现赞爆了，处理器跑分很高 继续支持京东自营。
零点抢购的，经过一段时间使用， 说说屏幕，不得不说真的好，屏幕素质好 音效一般，主要是立体声效果好 外观可以的，机身轻薄 说说系统，很好，手势操作流畅 推荐购买。
新品首销抢到的，趁着好价的， 拍照爱了爱了，主要是美颜算法自然 屏幕的表现满意，护眼模式舒适 总体来说很满意。
周年庆特惠买的，果断下单， 性能超出预期，运行流畅 拍照不得不说真的好，主要是变焦效果好 继续支持京东自营。
终于了，新品首销抢到的， 性能有瑕疵，主要是游戏不卡顿 电池满意，主要是电池耐用 性价比不错。
开工季特惠买的，经过一段时间使用， 说说音效，真香，双扬声器平衡 外观完美，主要是机身轻薄 性能出色，主要是处理器调度合理 屏幕有瑕疵，屏幕通透 性价比不错。
限时优惠，用了一段时间来评价一下， 说说电池，稳定，电池耐用 说说系统，杠杠的，界面美观 说说音效，完美，高音清晰 性能的表现超赞，处理器性能强劲 外观的表现赞爆了，握持感好 拍照稳定，主要是人像模式自然 这个价位段首选。
品类日特惠，果断下单， 信号爱了爱了，5G信号好 拍照凑合，AI场景识别准 真心推荐给大家。
新人首单，第一时间， 音效的表现完美，立体声效果好 性能优秀，运行流畅 说说电池，厉害了，无线充电方便 总体来说很满意。
99大促，用了一段时间来评价一下， 电池出色，电池耐用 音效完美，主要是立体声效果好 说说信号，不太理想，通话降噪好 拍照的表现物超所值，美颜算法自然 值得。
换新季优惠， 信号物超所值，主要是通话降噪好 电池的表现厉害了，反向充电实用 拍照靠谱，变焦效果好 性能不错，主要是速度快 非常满意的一次购物。
终于了，新品首销抢到的， 性能超出预期，主要是无卡顿现象 屏幕物超所值，主要是触控灵敏 信号完美，主要是基站切换流畅 不愧是京东自营。
双十二，用了一段时间来评价一下， 电池优秀，边充边玩不卡 信号超出预期，通话降噪好 总体来说很满意。
终于了，尊享会员价， 电池太棒了，待机时间长 说说屏幕，优秀，显示效果好 真心推荐给大家。
早八抢购买到的，第一时间， 说说信号，超出预期，双卡切换快 屏幕不太行，显示细腻 这个价位段首选。
用积分换的券，用了一段时间来评价一下， 说说音效，满意，扬声器音质棒 电池满意，主要是充电功率高 屏幕的表现给力，屏幕素质好 信号很好，5G信号好 性价比不错。
新品首发预约的，等了很久终于买到， 信号不得不说真的好，双卡切换快 屏幕优秀，色准高 性价比不错。
新人首单，果断下单， 信号有点失望，通话质量清晰 电池的表现不错，无线充电方便 性价比不错。
年货节， 拍照的表现期待改进，色彩还原度高 说说屏幕，不太理想，色准高 真心推荐给大家。
周年庆特惠买的，用了一段时间来评价一下， 音效超赞，低音浑厚 总体来说很满意。
首发，趁着好价的， 屏幕厉害了，主要是阳光下可见度好 外观稳定，主要是质感出众 说说信号，有待提高，双卡切换快 说说电池，稳定，反向充电实用 不愧是京东自营。
终于了，99大促， 拍照真香，主要是视频防抖强 这个价位段首选。
新品发布会预约的，用了一段时间来评价一下， 系统好评，主要是界面美观 说说拍照，可以的，人像模式自然 说说音效，不太行，扬声器音质棒 信号优秀，主要是信号覆盖广 性价比不错。
首批开售，经过一段时间使用， 拍照杠杠的，主要是相机效果好 性能超出预期，主要是系统流畅度高 电池的表现有待提高，反向充电实用 外观给力，金属中框扎实 音效值得推荐，主要是通话音质好 喜欢的可以下手。
用券，价格很实惠， 音效的表现杠杠的，立体声效果好 说说性能，厉害了，运行流畅 电池略显一般，主要是无线充电方便 信号出色，网络快 喜欢的可以下手。
双十一预售+券后，果断下单， 电池有待优化，待机时间长 外观完美，曲面设计优雅 说说拍照，凑合，超广角无变形 说说性能，完美，运行流畅 继续支持京东自营。
用券，趁着好价的， 系统靠谱，功能丰富 音效的表现厉害了，声音清晰 信号的表现可以的，无信号死角 外观的表现不够完美，质感出众 屏幕的表现真香，屏幕调校专业 值得。
品牌日+用券，趁着好价的， 屏幕完美，屏幕素质高 音效的表现好评，音量充足 五星好评没话说。
新品首发预约的，第一时间， 信号赞爆了，主要是信号覆盖广 推荐购买。
终于了，组合优惠， 说说电池，好评，充电功率高 性能好评，主要是多任务处理出色 说说信号，靠谱，双卡切换快 音效良心，主要是高音清晰 说说外观，厉害了，握持感好 说说拍照，太棒了，照片清晰 这个价位段首选。
寒假活动买的，用了一段时间来评价一下， 屏幕太棒了，屏幕通透 拍照出色，广角拍摄优秀 喜欢的可以下手。
品牌特惠日买的，果断下单， 说说音效，良心，音量充足 信号超赞，通话质量清晰 性价比不错。
早八抢购买到的，第一时间， 拍照的表现完美，防抖效果好 完全超出预期。
毕业季，果断下单， 说说性能，出色，温度适中 拍照的表现超出预期，变焦效果好 音效厉害了，立体声效果好 外观优秀，玻璃质感好 屏幕良心，主要是显示细腻 很划算，推荐。
用积分换的券，趁着好价的， 性能有点失望，运行流畅 不愧是京东自营。
新品首发预约的，经过一段时间使用， 拍照强大，防抖效果好 信号的表现惊艳，无信号死角 继续支持京东自营。
尊享会员价，等了很久终于买到， 性能良心，系统流畅度高 说说系统，值得推荐，手势操作流畅 这个价位段首选。
PLUS会员日买的，第一时间， 电池满意，充电不发烫 信号不太理想，主要是信号稳定 性价比不错。
618叠加券，闪电发货， 说说信号，厉害了，通话质量清晰 说说系统，有点差，定制功能实用 喜欢的可以下手。
预售优惠，果断下单， 性能给力，主要是温度适中 拍照杠杠的，主要是防抖效果好 非常满意的一次购物。
秒杀+会员价，价格很实惠， 音效的表现超出预期，声音清晰 性能的表现不太满意，无卡顿现象 说说拍照，稳定，视频防抖强 说说外观，不错，工艺精致 继续支持京东自营。
预售优惠， 信号超出预期，主要是WiFi信号强 系统有瑕疵，主要是手势操作流畅 性能的表现赞爆了，速度快 完全超出预期。
用白条券，价格很实惠， 屏幕满意，主要是分辨率高 音效好评，主要是扬声器音质棒 性能超出预期，主要是运行流畅 系统超出预期，主要是隐私保护好 喜欢的可以下手。
高考季特惠，第一时间， 屏幕的表现超赞，屏幕素质高 说说外观，稳定，质感出众 音效的表现优秀，扬声器音质棒 说说电池，厉害了，待机时间长 真心推荐给大家。
周年庆特惠买的，体验了一段时间， 系统惊艳，主要是负一屏方便 拍照惊艳，视频防抖强 说说电池，可以的，一天重度使用没问题 完全超出预期。
高考季特惠，趁着好价的， 说说性能，强大，多任务处理出色 拍照的表现物超所值，AI场景识别准 五星好评没话说。
叠加优惠券买的，果断下单， 说说音效，完美，立体声效果好 性能超赞，温度适中 信号的表现杠杠的，基站切换流畅 电池的表现稳定，无线充电方便 很划算，推荐。
开学季买的，体验了一段时间， 说说电池，不得不说真的好，待机时间长 说说外观，太棒了，外观时尚 音效优秀，通话音质好 说说性能，不错，游戏不卡顿 系统不得不说真的好，主要是优化好 拍照值得推荐，主要是微距拍摄清晰 喜欢的可以下手。
尊享会员价，趁着好价的， 拍照的表现好评，视频防抖强 外观惊艳，重量适中 音效强大，主要是音质好 完全超出预期。
早八抢购买到的， 说说外观，爱了爱了，手感舒适 电池的表现不错，无线充电方便 说说性能，真香，性能释放充分 性价比不错。
秒杀+会员价，经过一段时间使用， 屏幕勉强能用，分辨率高 音效的表现超出预期，立体声效果好 说说拍照，给力，夜景表现出色 电池良心，主要是快充标准兼容 值得。
终于了，首发， 性能的表现强大，游戏不卡顿 屏幕满意，主要是色准高 外观满意，颜值高 信号不太满意，双卡切换快 电池物超所值，续航能力强 音效的表现靠谱，立体声效果好 这个价位段首选。
用白条券，体验了一段时间， 信号超赞，WiFi信号强 外观超赞，主要是金属中框扎实 这个价位段首选。
早八抢购买到的，趁着好价的， 信号的表现强大，信号覆盖广 外观有待优化，主要是设计精美 系统不错，主要是功能丰富 屏幕惊艳，屏幕素质好 值得。
818，品质保证， 拍照的表现靠谱，AI场景识别准 性价比不错。
零点抢购的，等了很久终于买到， 外观赞爆了，主要是手感舒适 五星好评没话说。
整点秒杀买的，第一时间， 音效惊艳，主要是音量充足 性能的表现需要改进，运行流畅 说说电池，稳定，一天重度使用没问题 值得。
618叠加券，果断下单， 说说音效，给力，音量充足 不愧是京东自营。
店铺优惠日，第一时间， 说说拍照，物超所值，相机效果好 说说外观，不太满意，玻璃质感好 性能的表现超赞，运行流畅 系统杠杠的，优化好 信号惊艳，无信号死角 真心推荐给大家。
618大促，用了一段时间来评价一下， 电池的表现不错，续航表现稳定 说说性能，厉害了，应用秒开 五星好评没话说。
818， 说说拍照，不得不说真的好，色彩还原度高 性能的表现太棒了，运行流畅 非常满意的一次购物。
用券，第一时间， 外观稳定，握持感好 信号不太行，主要是双卡切换快 说说拍照，惊艳，广角拍摄优秀 系统的表现完美，功能丰富 喜欢的可以下手。
PLUS会员价，果断下单， 拍照厉害了，色彩还原度高 系统的表现有点差，手势操作流畅 外观好评，主要是金属中框扎实 说说电池，可以的，电池耐用 五星好评没话说。
用户节特惠，第一时间， 性能太棒了，应用秒开 外观期待改进，主要是设计精美 很划算，推荐。
双十一预售+券后，经过一段时间使用， 电池太棒了，电池健康度好 外观不太行，金属中框扎实 拍照完美，变焦效果好 信号靠谱，主要是网络快 真心推荐给大家。
零点抢购的，第一时间， 外观超赞，配色好看 系统的表现惊艳，系统更新及时 信号的表现厉害了，通话质量清晰 屏幕出色，主要是亮度充足 完全超出预期。
新品发布会预约的，体验了一段时间， 说说系统，好评，隐私保护好 外观的表现稳定，外观时尚 说说屏幕，物超所值，显示效果好 说说电池，好评，边充边玩不卡 不愧是京东自营。
终于了，毕业季， 电池还行，主要是续航表现稳定 五星好评没话说。
限时特惠，等了很久终于买到， 说说信号，超赞，网络快 拍照的表现真香，色彩还原度高 值得。
终于了，毕业季， 说说信号，有待优化，通话质量清晰 性能完美，主要是性能稳定 音效好评，双扬声器平衡 真心推荐给大家。
组合优惠，等了很久终于买到， 电池爱了爱了，续航能力强 说说外观，靠谱，重量适中 总体来说很满意。
下班闪购，第一时间， 电池不错，反向充电实用 性能的表现不得不说真的好，运行流畅 信号优秀，信号稳定 推荐购买。
终于了，组合优惠， 说说拍照，值得推荐，相机效果好 说说音效，给力，双扬声器平衡 外观厉害了，工艺精致 性能的表现强大，温度适中 完全超出预期。
新人首单，趁着好价的， 说说音效，出色，通话音质好 系统杠杠的，优化好 五星好评没话说。
用学生优惠买的， 外观的表现满意，设计精美 系统杠杠的，系统轻量化 不愧是京东自营。
终于了，暑假特惠， 屏幕的表现太棒了，阳光下可见度好 说说电池，完美，续航能力强 非常满意的一次购物。
新品首发预约的，价格很实惠， 说说音效，完美，立体声效果好 真心推荐给大家。
双十一预售+券后，价格很实惠， 屏幕良心，色彩鲜艳 信号的表现满意，网络快 外观有点小问题，手感舒适 性能不错，主要是处理器跑分很高 完全超出预期。
秒杀+会员价，体验了一段时间， 电池的表现强大，电池健康度好 说说信号，超出预期，5G信号好 屏幕不够完美，主要是高刷新率流畅 音效很好，主要是音效调节丰富 总体来说很满意。
整点秒杀买的，价格很实惠， 说说系统，体验一般，无广告干扰 拍照完美，视频防抖强 信号很好，无信号死角 推荐购买。
新品发布会预约的，体验了一段时间， 说说音效，给力，扬声器音质棒 说说电池，太棒了，一天重度使用没问题 拍照的表现可以的，广角拍摄优秀 不愧是京东自营。
闪购特价，趁着好价的， 拍照的表现不得不说真的好，微距拍摄清晰 音效靠谱，音质好 说说电池，出色，边充边玩不卡 信号的表现不得不说真的好，WiFi信号强 性能很好，主要是性能稳定 这个价位段首选。
用券，经过一段时间使用， 说说外观，需要改进，玻璃质感好 很划算，推荐。
换新季优惠，价格很实惠， 拍照值得推荐，微距拍摄清晰 电池太棒了，主要是边充边玩不卡 喜欢的可以下手。
终于了，首批开售， 电池的表现赞爆了，续航能力强 说说信号，真香，WiFi信号强 系统有待优化，定制功能实用 外观需要改进，工艺精致 真心推荐给大家。
寒假活动买的，第一时间， 屏幕满意，主要是阳光下可见度好 外观还行，主要是机身轻薄 值得。
限时特惠，果断下单， 拍照真香，变焦效果好 性能的表现赞爆了，处理器跑分很高 外观的表现良心，设计精美 信号厉害了，5G信号好 不愧是京东自营。
品牌特惠日买的，第一时间， 说说外观，有点失望，轻薄便携 屏幕超赞，主要是触控灵敏 信号超出预期，主要是网络快 说说拍照，物超所值，暗光拍摄清晰 喜欢的可以下手。
毕业季，经过一段时间使用， 拍照有点差，变焦效果好 说说电池，赞爆了，反向充电实用 五星好评没话说。
终于了，首发， 说说电池，强大，充电功率高 信号的表现完美，信号稳定 外观爱了爱了，主要是配色好看 系统稳定，主要是无广告干扰 拍照的表现爱了爱了，视频防抖强 继续支持京东自营。
品类日特惠，趁着好价的， 屏幕的表现不错，亮度充足 外观惊艳，机身轻薄 电池物超所值，一天重度使用没问题 系统的表现完美，系统轻量化 非常满意的一次购物。
返校季， 屏幕超出预期，分辨率高 音效很好，低音浑厚 拍照可以的，视频防抖强 真心推荐给大家。
午夜场特价，经过一段时间使用， 电池体验一般，无线充电方便 性价比不错。
首批开售，等了很久终于买到， 屏幕的表现有点失望，触控灵敏 推荐购买。
终于了，用白条券， 系统完美，主要是负一屏方便 说说电池，太棒了，一天重度使用没问题 说说拍照，靠谱，防抖效果好 性价比不错。
高考季特惠， 电池值得推荐，快充标准兼容 屏幕不得不说真的好，显示效果好 性能体验一般，运行流畅 这个价位段首选。
新品预约特惠买的，第一时间， 外观的表现出色，工艺精致 推荐购买。
限时优惠，等了很久终于买到， 电池杠杠的，主要是一天重度使用没问题 外观的表现很好，配色好看 音效值得推荐，声音清晰 说说性能，不得不说真的好，温度适中 拍照强大，超广角无变形 说说信号，完美，网络快 总体来说很满意。
周年庆特惠买的，体验了一段时间， 系统不错，隐私保护好 信号的表现超赞，通话质量清晰 屏幕有待优化，屏幕通透 拍照不错，主要是超广角无变形 完全超出预期。
会员特价，经过一段时间使用， 音效的表现有点差，声音清晰 信号的表现值得推荐，双卡切换快 喜欢的可以下手。
PLUS会员价，用了一段时间来评价一下， 说说性能，物超所值，游戏不卡顿 外观的表现强大，工艺精致 系统的表现完美，功能丰富 说说信号，稳定，5G信号好 总体来说很满意。
粉丝专享价买的，体验了一段时间， 说说音效，好评，双扬声器平衡 拍照可以的，主要是照片清晰 外观还行，主要是质感出众 信号不太行，主要是信号覆盖广 屏幕的表现稳定，护眼模式舒适 性能好评，主要是无卡顿现象 性价比不错。
店铺优惠日，第一时间， 屏幕的表现可以的，色彩鲜艳 说说信号，不够完美，双卡切换快 音效出色，声音清晰 继续支持京东自营。
七夕节特惠，价格很实惠， 信号的表现有待优化，信号稳定 说说屏幕，不太行，阳光下可见度好 系统完美，主要是系统轻量化 性价比不错。
尊享会员价，经过一段时间使用， 拍照不得不说真的好，AI场景识别准 值得。
高考季特惠，经过一段时间使用， 系统的表现杠杠的，功能丰富 外观的表现物超所值，金属中框扎实 非常满意的一次购物。
终于了，双十一买的， 性能值得推荐，多任务处理出色 外观的表现厉害了，握持感好 音效给力，主要是双扬声器平衡 性价比不错。
限时特惠，第一时间， 说说音效，完美，声音清晰 说说系统，很好，优化好 屏幕完美，主要是屏幕素质好 外观可以的，主要是工艺精致 性能的表现给力，性能释放充分 说说拍照，有瑕疵，色彩还原度高 完全超出预期。
粉丝专享价买的，等了很久终于买到， 拍照不太理想，主要是微距拍摄清晰 继续支持京东自营。
会员特价， 外观有点失望，配色好看 屏幕的表现给力，显示细腻 系统体验一般，定制功能实用 值得。
钻石会员价，用了一段时间来评价一下， 信号的表现物超所值，信号稳定 外观的表现不太理想，曲面设计优雅 说说拍照，超赞，视频防抖强 屏幕靠谱，主要是阳光下可见度好 继续支持京东自营。
叠加优惠券买的，经过一段时间使用， 电池强大，主要是边充边玩不卡 系统爱了爱了，无广告干扰 性能超出预期，主要是处理器性能强劲 信号物超所值，主要是通话质量清晰 音效的表现完美，通话音质好 外观有待优化，设计精美 真心推荐给大家。
返校季，等了很久终于买到， 电池的表现满意，边充边玩不卡 外观出色，机身轻薄 音效杠杠的，主要是低音浑厚 非常满意的一次购物。
38女神节特惠买的，经过一段时间使用， 屏幕不太满意，主要是屏幕素质好 说说拍照，好评，变焦效果好 电池真香，主要是快充标准兼容 性能完美，主要是发热控制好 喜欢的可以下手。
首批开售，用了一段时间来评价一下， 说说性能，有点失望，系统流畅度高 信号体验一般，主要是双卡切换快 外观一般，边框窄 说说系统，满意，定制功能实用 屏幕的表现完美，屏幕通透 音效的表现不错，音效调节丰富 性价比不错。
尊享会员价，经过一段时间使用， 信号的表现值得推荐，通话质量清晰 外观爱了爱了，主要是质感出众 完全超出预期。
春节活动，果断下单， 外观的表现靠谱，配色好看 信号良心，通话质量清晰 五星好评没话说。
开学季买的，果断下单， 系统给力，系统更新及时 这个价位段首选。
粉丝专享价买的，全国联保， 屏幕的表现有点失望，显示细腻 系统有点差，主要是系统稳定 说说外观，靠谱，外观时尚 真心推荐给大家。
钻石会员价，价格很实惠， 屏幕期待改进，显示效果好 外观不太行，曲面设计优雅 总体来说很满意。
首批开售，价格很实惠， 性能的表现给力，性能释放充分 信号的表现靠谱，信号覆盖广 说说外观，优秀，外观时尚 屏幕值得推荐，屏幕素质好 很划算，推荐。
首批开售，等了很久终于买到， 性能有瑕疵，主要是温度适中 信号有点失望，主要是网络快 系统的表现完美，定制功能实用 电池的表现靠谱，快充标准兼容 完全超出预期。
首发，等了很久终于买到， 信号完美，主要是信号覆盖广 拍照完美，广角拍摄优秀 屏幕的表现赞爆了，屏幕调校专业 音效不太理想，低音浑厚 推荐购买。
双十二，体验了一段时间， 音效超出预期，主要是音质好 推荐购买。
品类日特惠，用了一段时间来评价一下， 说说屏幕，有待提高，护眼模式舒适 信号的表现惊艳，通话降噪好 说说拍照，一般，微距拍摄清晰 音效的表现满意，立体声效果好 外观的表现不得不说真的好，轻薄便携 电池惊艳，无线充电方便 五星好评没话说。
闪购特价， 屏幕的表现有待提高，显示细腻 说说性能，给力，处理器跑分很高 系统的表现期待改进，系统流畅 总体来说很满意。
开学季买的，果断下单， 系统的表现有待提高，系统稳定 外观厉害了，主要是手感舒适 说说电池，真香，边充边玩不卡 值得。
返校季，趁着好价的， 外观的表现惊艳，外观时尚 说说系统，赞爆了，操作便捷 不愧是京东自营。
闪购+用券，果断下单， 说说系统，好评，操作便捷 推荐购买。
品类日特惠，经过一段时间使用， 音效超赞，主要是声音清晰 说说屏幕，稳定，分辨率高 说说信号，惊艳，网络快 性能不错，多任务处理出色 说说拍照，期待改进，人像虚化自然 外观超出预期，主要是手感舒适 继续支持京东自营。
用白条券，果断下单， 电池完美，主要是一天重度使用没问题 信号不太行，信号覆盖广 性能的表现稳定，处理器跑分很高 不愧是京东自营。
会员特价，等了很久终于买到， 系统有待优化，主要是定制功能实用 说说外观，完美，握持感好 真心推荐给大家。
双十一预售+券后，体验了一段时间， 系统不错，系统轻量化 性能的表现惊艳，处理器调度合理 说说拍照，勉强能用，AI场景识别准 屏幕的表现给力，屏幕素质高 完全超出预期。
818，用了一段时间来评价一下， 拍照不得不说真的好，主要是广角拍摄优秀 外观的表现赞爆了，重量适中 总体来说很满意。
终于了，PLUS会员日买的， 性能超出预期，处理器性能强劲 说说信号，满意，双卡切换快 非常满意的一次购物。
终于了，新品发布会预约的， 信号值得推荐，主要是WiFi信号强 这个价位段首选。
新人首单，趁着好价的， 说说信号，有瑕疵，5G信号好 屏幕很好，主要是色彩鲜艳 很划算，推荐。
用白条券，第一时间， 说说外观，值得推荐，工艺精致 性能给力，主要是处理器跑分很高 真心推荐给大家。
用券，经过一段时间使用， 信号爱了爱了，基站切换流畅 外观的表现不太满意，颜值高 值得。
整点秒杀买的，经过一段时间使用， 外观超出预期，手感舒适 音效的表现靠谱，音量充足 拍照的表现出色，人像虚化自然 说说屏幕，优秀，色准高 信号超赞，主要是通话质量清晰 五星好评没话说。
叠加优惠券买的，价格很实惠， 说说音效，超赞，低音浑厚 性能厉害了，系统流畅度高 说说屏幕，不错，显示细腻 信号期待改进，信号覆盖广 不愧是京东自营。
99大促，趁着好价的， 说说拍照，值得推荐，防抖效果好 信号爱了爱了，信号覆盖广 五星好评没话说。
双十一预售+券后，第一时间， 说说屏幕，凑合，屏幕材质好 电池的表现完美，充电速度快 拍照超赞，色彩还原度高 音效惊艳，音效调节丰富 继续支持京东自营。
用户节特惠， 系统的表现出色，功能丰富 拍照的表现需要改进，美颜算法自然 性价比不错。
整点秒杀买的，第一时间， 电池不太行，电池容量大 信号太棒了，基站切换流畅 完全超出预期。
新品发布会预约的，体验了一段时间， 性能不得不说真的好，主要是性能稳定 外观出色，手感舒适 拍照太棒了，夜景表现出色 五星好评没话说。
用积分换的券，第一时间， 说说信号，物超所值，WiFi信号强 系统好评，主要是界面美观 说说外观，优秀，重量适中 性能太棒了，处理器性能强劲 很划算，推荐。
终于了，七夕节特惠， 电池惊艳，主要是快充给力 外观的表现满意，金属中框扎实 说说音效，强大，低音浑厚 信号有点差，主要是双卡切换快 系统超赞，主要是定制功能实用 说说屏幕，值得推荐，高刷新率流畅 完全超出预期。
午夜场特价，价格很实惠， 拍照不错，夜景表现出色 信号好评，通话降噪好 性能的表现爱了爱了，游戏不卡顿 屏幕厉害了，阳光下可见度好 很划算，推荐。
用券，第一时间， 说说外观，凑合，颜值高 信号的表现出色，信号稳定 不愧是京东自营。
618大促，经过一段时间使用， 音效的表现优秀，音效调节丰富 外观不够完美，主要是外观时尚 信号有待提高，双卡切换快 拍照一般，AI场景识别准 真心推荐给大家。
毕业季，趁着好价的， 说说系统，惊艳，隐私保护好 电池爱了爱了，边充边玩不卡 外观完美，外观时尚 说说屏幕，物超所值，屏幕素质高 非常满意的一次购物。
整点秒杀买的，等了很久终于买到， 说说外观，爱了爱了，外观时尚 说说拍照，赞爆了，防抖效果好 音效太棒了，主要是音量充足 推荐购买。
七夕节特惠，价格很实惠， 拍照的表现有点差，变焦效果好 总体来说很满意。
七夕节特惠，第一时间， 说说拍照，强大，色彩还原度高 非常满意的一次购物。
闪购特价，等了很久终于买到， 屏幕杠杠的，屏幕调校专业 性价比不错。
品类日特惠，自营店铺， 系统的表现出色，系统稳定 信号超出预期，主要是基站切换流畅 说说拍照，不错，暗光拍摄清晰 值得。
新品首发预约的，经过一段时间使用， 性能的表现出色，反应灵敏 拍照真香，主要是视频防抖强 完全超出预期。
春节活动， 音效给力，声音清晰 说说拍照，好评，超广角无变形 说说屏幕，惊艳，显示细腻 信号值得推荐，主要是信号覆盖广 说说性能，物超所值，系统流畅度高 很划算，推荐。
暑假特惠，用了一段时间来评价一下， 音效的表现太棒了，低音浑厚 系统不太行，主要是系统稳定 电池的表现不错，边充边玩不卡 说说拍照，赞爆了，广角拍摄优秀 非常满意的一次购物。
终于了，双十一预售+券后， 拍照超赞，主要是AI场景识别准 屏幕稳定，主要是阳光下可见度好 说说信号，不错，WiFi信号强 性能的表现完美，速度快 电池厉害了，电池容量大 这个价位段首选。
用券，等了很久终于买到， 性能的表现有点失望，游戏不卡顿 信号的表现真香，5G信号好 说说系统，出色，功能实用 外观的表现杠杠的，颜值高 喜欢的可以下手。
叠加优惠券买的， 拍照很好，主要是照片清晰 信号真香，5G信号好 说说屏幕，真香，屏幕素质高 性能有点小问题，主要是处理器调度合理 完全超出预期。
组合优惠，体验了一段时间， 性能完美，性能稳定 信号很好，主要是基站切换流畅 完全超出预期。
七夕节特惠， 外观的表现杠杠的，玻璃质感好 说说信号，有点小问题，基站切换流畅 说说电池，强大，充电功率高 说说系统，优秀，操作便捷 值得。
春节活动，价格很实惠， 系统爱了爱了，主要是优化好 喜欢的可以下手。
双十一预售+券后，用了一段时间来评价一下， 屏幕的表现真香，屏幕素质好 电池略显一般，快充标准兼容 五星好评没话说。
用积分换的券，果断下单， 电池值得推荐，主要是电池健康度好 值得。
整点秒杀买的，趁着好价的， 屏幕爱了爱了，阳光下可见度好 系统一般，主要是优化好 说说性能，出色，游戏不卡顿 五星好评没话说。
用券，第一时间， 屏幕满意，屏幕调校专业 系统有待提高，系统更新及时 总体来说很满意。
七夕节特惠，体验了一段时间， 信号不太行，主要是信号稳定 电池厉害了，主要是反向充电实用 这个价位段首选。
用券，果断下单， 屏幕太棒了，色彩鲜艳 音效有点小问题，音质好 系统的表现超出预期，功能丰富 拍照可以的，主要是视频防抖强 值得。
终于了，毕业季， 说说系统，厉害了，系统稳定 性能赞爆了，主要是游戏不卡顿 很划算，推荐。
38女神节特惠买的，第一时间， 说说性能，期待改进，多任务处理出色 这个价位段首选。
终于了，五一放价抢到的， 信号强大，通话降噪好 说说外观，有点失望，颜值高 性能的表现不错，无卡顿现象 音效的表现强大，高音清晰 推荐购买。
PLUS会员+优惠券买的，经过一段时间使用， 说说性能，厉害了，发热控制好 电池的表现靠谱，电池容量大 拍照的表现优秀，变焦效果好 信号的表现不错，双卡切换快 推荐购买。
钻石会员价， 音效给力，主要是高音清晰 性能的表现不得不说真的好，处理器调度合理 非常满意的一次购物。
组合优惠，趁着好价的， 说说外观，可以的，外观时尚 信号的表现满意，5G信号好 音效太棒了，主要是声音清晰 性能厉害了，系统流畅度高 屏幕杠杠的，主要是显示效果好 拍照有瑕疵，超广角无变形 值得。
终于了，99大促， 信号杠杠的，主要是通话质量清晰 音效的表现优秀，扬声器音质棒 真心推荐给大家。
首批开售，第一时间， 外观不太满意，边框窄 值得。
终于了，用学生优惠买的， 外观的表现稳定，外观时尚 拍照厉害了，主要是夜景表现出色 性能稳定，主要是发热控制好 总体来说很满意。
周年庆特惠买的，等了很久终于买到， 系统出色，主要是系统轻量化 外观不得不说真的好，主要是手感舒适 说说拍照，有瑕疵，人像虚化自然 性能的表现惊艳，反应灵敏 说说信号，超赞，WiFi信号强 电池杠杠的，主要是续航表现稳定 喜欢的可以下手。
PLUS会员日买的，体验了一段时间， 说说外观，赞爆了，金属中框扎实 说说电池，不得不说真的好，充电功率高 拍照的表现物超所值，变焦效果好 推荐购买。
新品发布会预约的，第一时间， 说说外观，有点差，外观时尚 说说电池，强大，无线充电方便 性能给力，主要是发热控制好 屏幕杠杠的，主要是屏幕通透 总体来说很满意。
组合优惠，趁着好价的， 说说外观，超出预期，外观时尚 系统的表现惊艳，手势操作流畅 信号强大，主要是双卡切换快 拍照良心，主要是AI场景识别准 真心推荐给大家。
早八抢购买到的， 性能的表现一般，运行流畅 说说信号，真香，5G信号好 系统优秀，操作便捷 屏幕不够完美，显示效果好 完全超出预期。
38女神节特惠买的，果断下单， 拍照不得不说真的好，主要是相机效果好 这个价位段首选。
毕业季，第一时间， 性能强大，主要是发热控制好 电池有点差，电池耐用 总体来说很满意。
PLUS会员价，价格很实惠， 性能不错，应用秒开 屏幕期待改进，主要是屏幕通透 说说信号，超赞，通话降噪好 说说电池，超出预期，电池容量大 总体来说很满意。
暑假特惠，体验了一段时间， 系统良心，功能丰富 说说性能，给力，处理器跑分很高 电池满意，主要是一天重度使用没问题 说说拍照，太棒了，照片清晰 性价比不错。
限时特惠，价格很实惠， 屏幕值得推荐，护眼模式舒适 说说系统，有待优化，无广告干扰 性能的表现不太理想，系统流畅度高 五星好评没话说。
终于了，品牌日+用券， 信号不错，主要是信号稳定 总体来说很满意。
618叠加券，果断下单， 信号优秀，无信号死角 系统完美，隐私保护好 音效勉强能用，音量充足 屏幕赞爆了，色彩鲜艳 真心推荐给大家。
新品预约特惠买的，经过一段时间使用， 音效良心，主要是音效调节丰富 说说信号，不错，信号覆盖广 推荐购买。
开学季买的，趁着好价的， 说说性能，可以的，温度适中 拍照超赞，主要是人像虚化自然 外观的表现太棒了，机身轻薄 音效超赞，立体声效果好 屏幕好评，护眼模式舒适 电池的表现超出预期，充电速度快 完全超出预期。
午夜场特价，趁着好价的， 屏幕不太满意，色彩鲜艳 不愧是京东自营。
早八抢购买到的，果断下单， 信号杠杠的，WiFi信号强 音效满意，主要是扬声器音质棒 外观良心，机身轻薄 系统赞爆了，主要是系统轻量化 说说性能，有点差，温度适中 推荐购买。
终于了，PLUS会员+优惠券买的， 电池的表现超出预期，反向充电实用 说说信号，爱了爱了，基站切换流畅 这个价位段首选。
终于了，五一放价抢到的， 屏幕的表现完美，屏幕素质高 电池完美，反向充电实用 说说音效，值得推荐，低音浑厚 拍照的表现出色，人像虚化自然 推荐购买。
整点秒杀买的，第一时间， 拍照良心，相机效果好 电池可以的，电池容量大 信号厉害了，WiFi信号强 总体来说很满意。
开工季特惠买的，趁着好价的， 信号强大，主要是信号稳定 性能赞爆了，主要是游戏不卡顿 屏幕不得不说真的好，屏幕调校专业 系统超赞，系统轻量化 拍照满意，主要是相机效果好 说说音效，厉害了，声音清晰 完全超出预期。
会员特价，果断下单， 信号有点小问题，信号覆盖广 说说拍照，出色，相机效果好 外观的表现不够完美，颜值高 系统杠杠的，主要是界面美观 完全超出预期。
周年庆特惠买的， 性能厉害了，处理器性能强劲 屏幕的表现真香，亮度充足 值得。
高考季特惠，趁着好价的， 系统好评，主要是负一屏方便 拍照的表现不得不说真的好，视频防抖强 说说信号，赞爆了，通话质量清晰 说说音效，惊艳，双扬声器平衡 这个价位段首选。
开工季特惠买的，趁着好价的， 说说音效，满意，通话音质好 信号赞爆了，主要是5G信号好 拍照厉害了，主要是超广角无变形 继续支持京东自营。
818，用了一段时间来评价一下， 说说音效，杠杠的，声音清晰 性能靠谱，主要是处理器调度合理 外观的表现杠杠的，重量适中 不愧是京东自营。
818，价格很实惠， 系统的表现值得推荐，动画流畅 这个价位段首选。
返校季，第一时间， 屏幕优秀，亮度充足 音效优秀，扬声器音质棒 系统不得不说真的好，功能丰富 外观的表现优秀，质感出众 性能的表现不得不说真的好，发热控制好 信号出色，主要是5G信号好 喜欢的可以下手。
用白条券， 说说屏幕，不太行，显示效果好 音效靠谱，双扬声器平衡 总体来说很满意。
整点秒杀买的，第一时间， 拍照完美，人像模式自然 说说外观，赞爆了，颜值高 说说电池，值得推荐，电池耐用 说说性能，厉害了，应用秒开 喜欢的可以下手。
终于了，钻石会员价， 拍照有点小问题，主要是防抖效果好 电池完美，主要是电池健康度好 很划算，推荐。
终于了，双十一预售+券后， 性能不错，主要是性能释放充分 系统不太行，主要是系统更新及时 喜欢的可以下手。
新人首单，等了很久终于买到， 电池有瑕疵，待机时间长 信号优秀，WiFi信号强 系统有点失望，动画流畅 拍照的表现完美，人像模式自然 这个价位段首选。
首批开售，体验了一段时间， 信号不得不说真的好，5G信号好 屏幕良心，主要是分辨率高 外观的表现不错，颜值高 很划算，推荐。
开工季特惠买的，经过一段时间使用， 说说拍照，真香，微距拍摄清晰 电池的表现很好，充电功率高 说说性能，强大，性能稳定 系统可以的，主要是无广告干扰 这个价位段首选。
99大促，果断下单， 音效满意，主要是低音浑厚 外观满意，主要是曲面设计优雅 性价比不错。
年货节，体验了一段时间， 电池惊艳，主要是充电功率高 继续支持京东自营。
新人首单，体验了一段时间， 说说音效，值得推荐，音效调节丰富 系统的表现不错，功能丰富 拍照的表现很好，相机效果好 外观的表现有待优化，手感舒适 不愧是京东自营。
用券，等了很久终于买到， 信号凑合，基站切换流畅 系统超赞，主要是负一屏方便 这个价位段首选。
终于了，618叠加券， 音效勉强能用，高音清晰 说说性能，有点小问题，反应灵敏 值得。
PLUS会员+优惠券买的，趁着好价的， 说说性能，优秀，系统流畅度高 性价比不错。
用京豆优惠买的，趁着好价的， 外观的表现值得推荐，外观时尚 拍照完美，微距拍摄清晰 说说屏幕，杠杠的，屏幕通透 电池的表现太棒了，充电速度快 总体来说很满意。
暑假特惠，用了一段时间来评价一下， 说说信号，还行，5G信号好 外观完美，主要是外观时尚 很划算，推荐。
双十一买的，用了一段时间来评价一下， 拍照很好，暗光拍摄清晰 说说电池，满意，充电速度快 说说音效，还行，双扬声器平衡 喜欢的可以下手。
毕业季，果断下单， 说说拍照，强大，微距拍摄清晰 外观完美，质感出众 电池良心，一天重度使用没问题 性能太棒了，主要是反应灵敏 这个价位段首选。
尊享会员价，体验了一段时间， 性能有待优化，多任务处理出色 说说系统，好评，优化好 继续支持京东自营。
下班闪购，第一时间， 系统物超所值，隐私保护好 喜欢的可以下手。
双十一预售+券后，体验了一段时间， 系统的表现有待提高，系统流畅 信号的表现有点失望，信号稳定 总体来说很满意。
零点抢购的，经过一段时间使用， 电池的表现靠谱，无线充电方便 五星好评没话说。
终于了，品类日特惠， 音效值得推荐，主要是音效调节丰富 信号的表现太棒了，通话质量清晰 外观勉强能用，主要是重量适中 说说电池，值得推荐，充电速度快 真心推荐给大家。
双十一预售+券后，用了一段时间来评价一下， 音效超出预期，低音浑厚 性能的表现有点失望，无卡顿现象 真心推荐给大家。
首发， 屏幕爱了爱了，阳光下可见度好 完全超出预期。
钻石会员价，趁着好价的， 屏幕惊艳，屏幕素质高 信号超出预期，主要是无信号死角 性价比不错。
新品预约特惠买的，体验了一段时间， 说说屏幕，稳定，阳光下可见度好 电池的表现可以的，电池耐用 说说性能，完美，性能释放充分 外观不错，主要是配色好看 这个价位段首选。
818， 外观惊艳，边框窄 说说屏幕，完美，色准高 不愧是京东自营。
双十一买的，用了一段时间来评价一下， 外观不得不说真的好，玻璃质感好 屏幕的表现太棒了，屏幕通透 说说音效，爱了爱了，双扬声器平衡 说说电池，不得不说真的好，快充标准兼容 很划算，推荐。
开学季买的，体验了一段时间， 系统完美，主要是负一屏方便 音效真香，立体声效果好 信号不得不说真的好，主要是双卡切换快 说说拍照，靠谱，照片清晰 屏幕好评，屏幕调校专业 这个价位段首选。
新品预约特惠买的，第一时间， 电池有点失望，续航表现稳定 系统的表现超出预期，隐私保护好 性能的表现真香，温度适中 屏幕的表现靠谱，屏幕通透 继续支持京东自营。
用券，趁着好价的， 说说拍照，出色，暗光拍摄清晰 屏幕厉害了，主要是分辨率高 说说电池，超赞，快充标准兼容 说说性能，太棒了，发热控制好 真心推荐给大家。
首批开售，果断下单， 说说外观，给力，颜值高 系统物超所值，系统稳定 说说拍照，超赞，微距拍摄清晰 性能的表现物超所值，处理器跑分很高 电池靠谱，主要是充电不发烫 说说信号，需要改进，通话降噪好 总体来说很满意。
闪购+用券， 电池的表现有点小问题，边充边玩不卡 信号惊艳，通话降噪好 系统真香，主要是界面美观 非常满意的一次购物。
寒假活动买的， 系统的表现有待提高，定制功能实用 说说音效，很好，立体声效果好 信号的表现出色，通话质量清晰 外观不得不说真的好，颜值高 性价比不错。
店铺优惠日，用了一段时间来评价一下， 系统有点失望，优化好 五星好评没话说。
限时特惠，第一时间， 电池物超所值，充电功率高 系统的表现惊艳，界面美观 完全超出预期。
七夕节特惠，趁着好价的， 说说信号，有点失望，无信号死角 说说拍照，超赞，变焦效果好 说说屏幕，不太行，亮度充足 说说系统，良心，定制功能实用 说说性能，完美，温度适中 继续支持京东自营。
尊享会员价，价格很实惠， 信号很好，网络快 系统的表现强大，负一屏方便 说说外观，完美，曲面设计优雅 电池出色，续航能力强 说说性能，杠杠的，处理器性能强劲 性价比不错。
秒杀+会员价，趁着好价的， 信号给力，主要是无信号死角 喜欢的可以下手。
感恩回馈价买的，体验了一段时间， 性能的表现好评，性能释放充分 外观不够完美，主要是边框窄 系统太棒了，主要是优化好 信号不错，5G信号好 不愧是京东自营。
秒杀+会员价，等了很久终于买到， 系统的表现超出预期，负一屏方便 拍照靠谱，主要是广角拍摄优秀 电池强大，一天重度使用没问题 信号厉害了，双卡切换快 说说外观，勉强能用，颜值高 五星好评没话说。
双十一买的， 电池需要改进，主要是待机时间长 说说性能，靠谱，温度适中 系统良心，手势操作流畅 音效的表现杠杠的，音量充足 屏幕稳定，主要是护眼模式舒适 完全超出预期。
PLUS会员价，体验了一段时间， 屏幕的表现不得不说真的好，色准高 说说性能，好评，无卡顿现象 外观不错，主要是颜值高 系统不够完美，功能丰富 信号物超所值，双卡切换快 很划算，推荐。
七夕节特惠，第一时间， 说说性能，赞爆了，性能稳定 电池好评，主要是充电不发烫 值得。
首批开售，经过一段时间使用， 性能的表现给力，处理器性能强劲 音效太棒了，音质好 电池的表现良心，电池健康度好 屏幕的表现物超所值，显示细腻 这个价位段首选。
预售优惠，果断下单， 说说拍照，太棒了，暗光拍摄清晰 信号的表现值得推荐，5G信号好 屏幕有待提高，主要是色准高 系统稳定，界面美观 电池值得推荐，主要是续航能力强 真心推荐给大家。
品牌日+用券，价格很实惠， 电池的表现一般，快充标准兼容 系统的表现超出预期，动画流畅 信号强大，主要是信号稳定 说说性能，很好，处理器性能强劲 拍照很好，相机效果好 屏幕的表现惊艳，护眼模式舒适 这个价位段首选。
新人首单，用了一段时间来评价一下， 说说音效，不太理想，扬声器音质棒 信号完美，5G信号好 值得。
终于了，五一放价抢到的， 音效的表现不错，音量充足 这个价位段首选。
寒假活动买的，全国联保， 外观超出预期，配色好看 电池还行，边充边玩不卡 系统爱了爱了，主要是手势操作流畅 非常满意的一次购物。
双十一预售+券后，趁着好价的， 音效的表现不错，双扬声器平衡 信号真香，WiFi信号强 五星好评没话说。
终于了，午夜场特价， 系统不得不说真的好，主要是手势操作流畅 完全超出预期。
用积分换的券，用了一段时间来评价一下， 性能不得不说真的好，运行流畅 说说系统，有待优化，操作便捷 拍照满意，美颜算法自然 五星好评没话说。
毕业季，等了很久终于买到， 屏幕的表现不太理想，屏幕调校专业 系统有点差，主要是系统流畅 性能优秀，主要是游戏不卡顿 性价比不错。
品牌特惠日买的，第一时间， 音效好评，主要是音质好 系统的表现给力，优化好 外观的表现凑合，配色好看 五星好评没话说。
终于了，预售优惠， 性能赞爆了，主要是发热控制好 真心推荐给大家。
双十一预售+券后，第一时间， 说说信号，优秀，基站切换流畅 拍照满意，防抖效果好 推荐购买。
尊享会员价，果断下单， 外观超出预期，主要是颜值高 信号的表现杠杠的，双卡切换快 说说性能，太棒了，反应灵敏 说说拍照，一般，人像虚化自然 总体来说很满意。
新品预约特惠买的，第一时间， 拍照一般，变焦效果好 音效物超所值，主要是双扬声器平衡 继续支持京东自营。
新品首销抢到的，等了很久终于买到， 音效出色，双扬声器平衡 说说电池，一般，一天重度使用没问题 外观的表现有点差，重量适中 五星好评没话说。
用学生优惠买的，经过一段时间使用， 系统的表现出色，功能实用 外观强大，主要是曲面设计优雅 说说信号，超出预期，无信号死角 说说性能，出色，反应灵敏 总体来说很满意。
PLUS会员价，体验了一段时间， 性能的表现稳定，速度快 系统真香，优化好 信号的表现赞爆了，WiFi信号强 外观的表现强大，手感舒适 电池的表现不得不说真的好，无线充电方便 说说屏幕，超赞，阳光下可见度好 值得。
首批开售，经过一段时间使用， 说说电池，不太理想，续航表现稳定 音效值得推荐，双扬声器平衡 外观的表现物超所值，重量适中 非常满意的一次购物。
品类日特惠，物流给力， 信号的表现勉强能用，通话质量清晰 电池给力，待机时间长 真心推荐给大家。
下班闪购，趁着好价的， 音效优秀，主要是声音清晰 继续支持京东自营。
首批开售，用了一段时间来评价一下， 拍照给力，色彩还原度高 电池的表现好评，电池耐用 推荐购买。
闪购特价，经过一段时间使用， 屏幕厉害了，主要是显示效果好 说说音效，爱了爱了，扬声器音质棒 信号的表现靠谱，无信号死角 电池好评，边充边玩不卡 不愧是京东自营。
用积分换的券，用了一段时间来评价一下， 说说音效，满意，低音浑厚 信号还行，主要是信号稳定 非常满意的一次购物。
早八抢购买到的，趁着好价的， 外观一般，曲面设计优雅 音效的表现厉害了，高音清晰 很划算，推荐。
终于了，618叠加券， 电池良心，主要是续航表现稳定 说说性能，良心，多任务处理出色 说说音效，赞爆了，通话音质好 外观不太行，主要是配色好看 真心推荐给大家。
终于了，开工季特惠买的， 说说音效，不太满意，音量充足 拍照还行，主要是微距拍摄清晰 性能爱了爱了，处理器调度合理 说说电池，有点小问题，待机时间长 总体来说很满意。
品类日特惠，经过一段时间使用， 电池的表现满意，充电功率高 真心推荐给大家。
开工季特惠买的，趁着好价的， 说说屏幕，太棒了，屏幕素质好 说说拍照，不得不说真的好，AI场景识别准 说说电池，有点小问题，一天重度使用没问题 性能的表现值得推荐，运行流畅 这个价位段首选。
秒杀+会员价，用了一段时间来评价一下， 信号完美，主要是通话质量清晰 说说音效，物超所值，通话音质好 外观爱了爱了，工艺精致 电池体验一般，主要是快充标准兼容 完全超出预期。
用户节特惠， 电池的表现出色，充电功率高 说说系统，有点失望，功能实用 说说音效，有点差，高音清晰 性能的表现很好，性能稳定 继续支持京东自营。
PLUS会员日买的，果断下单， 说说信号，强大，通话质量清晰 值得。
双十一预售+券后，趁着好价的， 性能靠谱，主要是系统流畅度高 音效不太行，低音浑厚 外观不错，主要是质感出众 这个价位段首选。
PLUS会员日买的，包装完好， 说说拍照，完美，广角拍摄优秀 电池的表现给力，电池健康度好 系统的表现给力，优化好 信号厉害了，主要是通话降噪好 完全超出预期。
终于了，品牌特惠日买的， 系统的表现杠杠的，系统稳定 说说拍照，出色，相机效果好 说说信号，超出预期，信号稳定 真心推荐给大家。
会员特价，果断下单， 性能超赞，主要是多任务处理出色 真心推荐给大家。
818， 说说信号，爱了爱了，通话质量清晰 说说音效，稳定，通话音质好 值得。
开工季特惠买的，果断下单， 说说屏幕，凑合，分辨率高 总体来说很满意。
春节活动，价格很实惠， 电池有点失望，主要是续航表现稳定 性能厉害了，速度快 音效值得推荐，主要是低音浑厚 继续支持京东自营。
新人首单， 系统不太行，操作便捷 音效有待优化，主要是声音清晰 屏幕的表现太棒了，亮度充足 性能爱了爱了，主要是处理器性能强劲 值得。
618大促，等了很久终于买到， 电池太棒了，快充给力 音效满意，音效调节丰富 性价比不错。
粉丝专享价买的，果断下单， 说说电池，靠谱，充电速度快 外观的表现完美，配色好看 这个价位段首选。
返校季，等了很久终于买到， 信号的表现有待优化，信号覆盖广 屏幕的表现勉强能用，分辨率高 喜欢的可以下手。
早八抢购买到的，体验了一段时间， 音效优秀，主要是音质好 说说屏幕，超赞，屏幕素质好 性价比不错。
开工季特惠买的， 音效的表现值得推荐，音量充足 外观真香，主要是颜值高 推荐购买。
双十一买的，果断下单， 屏幕不错，屏幕调校专业 信号靠谱，主要是双卡切换快 外观可以的，主要是配色好看 完全超出预期。
品牌特惠日买的， 电池不得不说真的好，快充给力 性能的表现有待优化，处理器跑分很高 性价比不错。
双十一预售+券后，果断下单， 拍照给力，主要是相机效果好 不愧是京东自营。
双十二，价格很实惠， 性能完美，主要是游戏不卡顿 说说系统，稳定，系统流畅 拍照的表现稳定，防抖效果好 屏幕爱了爱了，主要是分辨率高 五星好评没话说。
PLUS会员日买的，经过一段时间使用， 屏幕惊艳，触控灵敏 继续支持京东自营。
用白条券，经过一段时间使用， 信号强大，主要是5G信号好 说说外观，满意，手感舒适 系统的表现不错，系统更新及时 喜欢的可以下手。
换新季优惠，闪电发货， 音效的表现靠谱，音量充足 信号优秀，主要是通话降噪好 说说系统，靠谱，界面美观 屏幕的表现不太满意，高刷新率流畅 外观太棒了，主要是曲面设计优雅 完全超出预期。
用白条券，等了很久终于买到， 信号的表现超出预期，WiFi信号强 电池不得不说真的好，边充边玩不卡 系统真香，主要是功能实用 性能满意，主要是游戏不卡顿 这个价位段首选。
终于了，38女神节特惠买的， 说说系统，有点失望，系统更新及时 说说外观，超出预期，边框窄 说说拍照，优秀，人像模式自然 性能的表现好评，温度适中 音效的表现可以的，高音清晰 不愧是京东自营。
闪购特价，价格很实惠， 说说性能，有待提高，系统流畅度高 说说系统，稳定，手势操作流畅 性价比不错。
双十一买的，价格很实惠， 说说外观，凑合，外观时尚 信号的表现超出预期，5G信号好 喜欢的可以下手。
午夜场特价，趁着好价的， 说说电池，真香，电池健康度好 信号可以的，无信号死角 外观不得不说真的好，曲面设计优雅 说说拍照，靠谱，照片清晰 非常满意的一次购物。
换新季优惠，等了很久终于买到， 说说屏幕，有点差，色彩鲜艳 电池出色，充电速度快 音效靠谱，音效调节丰富 继续支持京东自营。
用积分换的券，果断下单， 屏幕良心，护眼模式舒适 电池的表现稳定，一天重度使用没问题 说说音效，好评，音量充足 拍照的表现靠谱，暗光拍摄清晰 继续支持京东自营。
五一放价抢到的， 性能强大，主要是处理器跑分很高 拍照的表现优秀，微距拍摄清晰 很划算，推荐。
新品首发预约的， 屏幕杠杠的，主要是色彩鲜艳 外观期待改进，主要是玻璃质感好 很划算，推荐。
终于了，感恩回馈价买的， 音效勉强能用，主要是立体声效果好 性能不错，发热控制好 总体来说很满意。
零点抢购的，趁着好价的， 系统的表现太棒了，负一屏方便 性能的表现不错，系统流畅度高 推荐购买。
用户节特惠，用了一段时间来评价一下， 说说拍照，很好，变焦效果好 说说电池，不得不说真的好，充电速度快 值得。
整点秒杀买的，体验了一段时间， 说说性能，期待改进，处理器性能强劲 音效的表现一般，音质好 性价比不错。
七夕节特惠，价格很实惠， 系统的表现需要改进，功能实用 说说拍照，不错，广角拍摄优秀 非常满意的一次购物。
新人首单，价格很实惠， 电池超出预期，一天重度使用没问题 外观惊艳，重量适中 不愧是京东自营。
首批开售， 信号的表现满意，基站切换流畅 拍照赞爆了，AI场景识别准 说说音效，稳定，通话音质好 值得。
终于了，秒杀+会员价， 信号的表现不够完美，网络快 总体来说很满意。
组合优惠，第一时间， 说说拍照，靠谱，色彩还原度高 音效不得不说真的好，扬声器音质棒 值得。
用学生优惠买的，用了一段时间来评价一下， 屏幕的表现需要改进，亮度充足 信号不太满意，主要是WiFi信号强 继续支持京东自营。
PLUS会员日买的，第一时间， 说说屏幕，超赞，亮度充足 说说电池，很好，电池健康度好 系统的表现很好，界面美观 五星好评没话说。
终于了，用券， 说说拍照，超赞，变焦效果好 音效不错，主要是高音清晰 外观的表现值得推荐，外观时尚 电池靠谱，快充标准兼容 喜欢的可以下手。
春节活动，体验了一段时间， 外观值得推荐，主要是机身轻薄 拍照赞爆了，主要是超广角无变形 音效的表现略显一般，声音清晰 性能值得推荐，主要是系统流畅度高 电池的表现不错，续航表现稳定 信号的表现可以的，5G信号好 总体来说很满意。
感恩回馈价买的，经过一段时间使用， 电池超出预期，快充给力 拍照凑合，主要是美颜算法自然 不愧是京东自营。
新品首销抢到的， 音效超赞，主要是双扬声器平衡 电池的表现出色，充电不发烫 性能可以的，主要是游戏不卡顿 说说外观，给力，曲面设计优雅 喜欢的可以下手。
店铺优惠日，体验了一段时间， 说说电池，杠杠的，充电不发烫 性能靠谱，主要是游戏不卡顿 总体来说很满意。
限时特惠，价格很实惠， 信号很好，WiFi信号强 不愧是京东自营。
午夜场特价，品质保证， 音效物超所值，主要是双扬声器平衡 系统满意，负一屏方便 信号有待优化，主要是无信号死角 说说性能，不得不说真的好，处理器性能强劲 外观的表现出色，质感出众 推荐购买。
七夕节特惠，体验了一段时间， 外观良心，玻璃质感好 电池厉害了，充电速度快 说说系统，赞爆了，隐私保护好 说说屏幕，良心，高刷新率流畅 不愧是京东自营。
新品首销抢到的，果断下单， 屏幕不够完美，主要是屏幕通透 性能良心，处理器性能强劲 说说音效，有瑕疵，低音浑厚 说说系统，爱了爱了，动画流畅 这个价位段首选。
新人首单，等了很久终于买到， 外观凑合，主要是颜值高 电池的表现超赞，反向充电实用 说说屏幕，出色，屏幕材质好 说说信号，不错，无信号死角 继续支持京东自营。
品牌日+用券，趁着好价的， 性能优秀，反应灵敏 系统超出预期，主要是负一屏方便 拍照满意，视频防抖强 说说屏幕，完美，高刷新率流畅 外观有待优化，主要是金属中框扎实 推荐购买。
粉丝专享价买的，趁着好价的， 外观不错，主要是颜值高 说说屏幕，真香，护眼模式舒适 系统可以的，界面美观 说说信号，不太理想，通话降噪好 很划算，推荐。
新品首发预约的，果断下单， 说说外观，完美，轻薄便携 系统出色，无广告干扰 喜欢的可以下手。
粉丝专享价买的，经过一段时间使用， 电池的表现满意，一天重度使用没问题 拍照值得推荐，主要是色彩还原度高 屏幕良心，主要是屏幕调校专业 说说外观，勉强能用，玻璃质感好 说说音效，给力，声音清晰 系统良心，主要是系统流畅 完全超出预期。
闪购+用券，趁着好价的， 系统超赞，主要是功能丰富 说说性能，爱了爱了，处理器性能强劲 推荐购买。
新品发布会预约的，体验了一段时间， 系统超出预期，主要是功能丰富 不愧是京东自营。
五一放价抢到的，经过一段时间使用， 系统可以的，主要是系统稳定 拍照稳定，主要是人像虚化自然 性能需要改进，主要是发热控制好 外观完美，边框窄 不愧是京东自营。
用户节特惠，体验了一段时间， 说说电池，厉害了，待机时间长 信号不错，基站切换流畅 说说性能，还行，无卡顿现象 系统出色，主要是操作便捷 继续支持京东自营。
新品发布会预约的，用了一段时间来评价一下， 系统惊艳，系统更新及时 音效优秀，立体声效果好 信号不太行，主要是基站切换流畅 外观的表现完美，颜值高 这个价位段首选。
高考季特惠，体验了一段时间， 拍照出色，主要是AI场景识别准 外观好评，主要是颜值高 说说信号，靠谱，信号覆盖广 电池强大，充电不发烫 不愧是京东自营。
终于了，38女神节特惠买的， 外观的表现不太理想，轻薄便携 性能有待优化，主要是速度快 电池值得推荐，主要是电池健康度好 音效的表现真香，通话音质好 五星好评没话说。
用积分换的券，体验了一段时间， 系统满意，主要是系统流畅 电池杠杠的，主要是边充边玩不卡 性能赞爆了，发热控制好 总体来说很满意。
五一放价抢到的，第一时间， 屏幕的表现期待改进，阳光下可见度好 外观杠杠的，机身轻薄 五星好评没话说。
618大促，价格很实惠， 说说拍照，满意，暗光拍摄清晰 屏幕靠谱，主要是色准高 喜欢的可以下手。
下班闪购，等了很久终于买到， 系统有点小问题，主要是系统轻量化 外观完美，玻璃质感好 继续支持京东自营。
终于了，99大促， 性能勉强能用，多任务处理出色 外观不得不说真的好，边框窄 不愧是京东自营。
新品预约特惠买的，趁着好价的， 系统惊艳，主要是系统流畅 屏幕爱了爱了，显示效果好 说说拍照，靠谱，超广角无变形 音效勉强能用，双扬声器平衡 推荐购买。
返校季，价格很实惠， 拍照靠谱，微距拍摄清晰 继续支持京东自营。
预售优惠，经过一段时间使用， 说说音效，赞爆了，通话音质好 系统完美，系统更新及时 说说外观，不太满意，外观时尚 说说信号，真香，通话降噪好 拍照完美，主要是微距拍摄清晰 电池需要改进，续航表现稳定 五星好评没话说。
店铺优惠日，趁着好价的， 说说屏幕，好评，屏幕材质好 电池的表现有点差，充电功率高 五星好评没话说。
组合优惠，趁着好价的， 外观惊艳，主要是工艺精致 屏幕靠谱，主要是屏幕素质好 信号有待提高，主要是5G信号好 音效很好，双扬声器平衡 喜欢的可以下手。
钻石会员价，经过一段时间使用， 性能有瑕疵，主要是性能释放充分 音效的表现还行，双扬声器平衡 电池不错，边充边玩不卡 性价比不错。
用白条券，极速送达， 说说外观，不太行，配色好看 说说信号，真香，无信号死角 系统完美，主要是手势操作流畅 音效满意，高音清晰 值得。
618叠加券，等了很久终于买到， 系统不得不说真的好，主要是操作便捷 电池杠杠的，电池健康度好 很划算，推荐。
终于了，粉丝专享价买的， 拍照的表现厉害了，AI场景识别准 性能完美，主要是性能释放充分 五星好评没话说。
年货节，用了一段时间来评价一下， 音效有点差，主要是音效调节丰富 总体来说很满意。
618大促，价格很实惠， 拍照的表现完美，AI场景识别准 说说外观，太棒了，外观时尚 说说系统，有点差，功能丰富 很划算，推荐。
七夕节特惠，价格很实惠， 说说拍照，不太行，防抖效果好 信号可以的，主要是信号覆盖广 电池杠杠的，续航能力强 完全超出预期。
38女神节特惠买的，等了很久终于买到， 音效太棒了，双扬声器平衡 说说系统，完美，隐私保护好 屏幕的表现物超所值，分辨率高 信号很好，主要是基站切换流畅 性能值得推荐，速度快 电池的表现可以的，续航表现稳定 总体来说很满意。
818，第一时间， 性能的表现略显一般，游戏不卡顿 音效的表现超赞，音量充足 拍照惊艳，主要是人像模式自然 这个价位段首选。
终于了，店铺优惠日， 说说信号，很好，无信号死角 系统不太满意，系统更新及时 继续支持京东自营。
限时特惠，第一时间， 说说外观，优秀，配色好看 继续支持京东自营。
粉丝专享价买的，用了一段时间来评价一下， 说说屏幕，一般，色彩鲜艳 电池出色，主要是快充标准兼容 性能良心，系统流畅度高 说说音效，不太理想，音效调节丰富 这个价位段首选。
午夜场特价，第一时间， 外观强大，曲面设计优雅 拍照厉害了，暗光拍摄清晰 值得。
用券，体验了一段时间， 性能的表现物超所值，应用秒开 电池很好，主要是边充边玩不卡 推荐购买。
会员特价，等了很久终于买到， 说说电池，完美，续航表现稳定 五星好评没话说。
用白条券，经过一段时间使用， 信号赞爆了，主要是信号稳定 性能的表现勉强能用，多任务处理出色 喜欢的可以下手。
品牌日+用券，经过一段时间使用， 系统完美，隐私保护好 电池超出预期，边充边玩不卡 外观靠谱，主要是外观时尚 拍照强大，照片清晰 性价比不错。
PLUS会员价，用了一段时间来评价一下， 说说拍照，靠谱，变焦效果好 屏幕超赞，屏幕调校专业 完全超出预期。
终于了，会员特价， 信号的表现满意，信号稳定 说说系统，值得推荐，负一屏方便 继续支持京东自营。
钻石会员价，自营店铺发货， 电池还行，快充给力 说说拍照，值得推荐，AI场景识别准 音效的表现不够完美，音效调节丰富 真心推荐给大家。
38女神节特惠买的，经过一段时间使用， 电池的表现值得推荐，续航能力强 屏幕赞爆了，主要是分辨率高 值得。
新品首销抢到的，价格很实惠， 屏幕的表现赞爆了，触控灵敏 外观惊艳，主要是设计精美 拍照超赞，相机效果好 系统的表现体验一般，负一屏方便 很划算，推荐。
整点秒杀买的，等了很久终于买到， 说说系统，超赞，无广告干扰 拍照的表现有点差，超广角无变形 电池惊艳，主要是电池健康度好 屏幕有瑕疵，显示效果好 真心推荐给大家。
用学生优惠买的，第一时间， 外观出色，工艺精致 音效可以的，立体声效果好 继续支持京东自营。
618大促，经过一段时间使用， 外观不得不说真的好，边框窄 性能的表现不太行，游戏不卡顿 拍照的表现稳定，AI场景识别准 性价比不错。
午夜场特价，第一时间， 外观杠杠的，主要是握持感好 完全超出预期。
终于了，PLUS会员价， 说说拍照，稳定，视频防抖强 说说性能，需要改进，处理器调度合理 说说电池，稳定，充电功率高 系统的表现很好，界面美观 推荐购买。
品牌日+用券， 拍照强大，视频防抖强 屏幕超出预期，阳光下可见度好 说说外观，强大，玻璃质感好 信号的表现良心，信号稳定 系统优秀，手势操作流畅 电池凑合，主要是快充给力 推荐购买。
818，第一时间， 电池的表现不得不说真的好，边充边玩不卡 系统值得推荐，界面美观 屏幕期待改进，主要是屏幕素质高 说说拍照，物超所值，广角拍摄优秀 说说音效，出色，音质好 性能爱了爱了，主要是处理器调度合理 这个价位段首选。
店铺优惠日，经过一段时间使用， 说说拍照，完美，人像模式自然 音效惊艳，低音浑厚 完全超出预期。
预售优惠，趁着好价的， 说说外观，赞爆了，质感出众 屏幕的表现凑合，显示细腻 拍照的表现很好，防抖效果好 系统的表现太棒了，系统流畅 继续支持京东自营。
终于了，PLUS会员+优惠券买的， 信号凑合，基站切换流畅 电池的表现良心，电池耐用 屏幕值得推荐，主要是屏幕材质好 总体来说很满意。
99大促，体验了一段时间， 拍照的表现真香，广角拍摄优秀 喜欢的可以下手。
双十一预售+券后，果断下单， 说说音效，优秀，声音清晰 说说系统，很好，操作便捷 拍照好评，主要是夜景表现出色 说说性能，体验一般，反应灵敏 电池强大，边充边玩不卡 信号的表现稳定，信号稳定 值得。
下班闪购，体验了一段时间， 音效的表现很好，低音浑厚 外观期待改进，金属中框扎实 说说屏幕，有待提高，阳光下可见度好 拍照稳定，主要是视频防抖强 电池不太理想，续航表现稳定 值得。
用券，体验了一段时间， 系统超赞，主要是系统更新及时 性能靠谱，主要是多任务处理出色 总体来说很满意。
新品预约特惠买的，果断下单， 外观的表现给力，颜值高 说说性能，需要改进，运行流畅 说说信号，需要改进，双卡切换快 很划算，推荐。
618叠加券，用了一段时间来评价一下， 性能的表现真香，速度快 屏幕不错，主要是色准高 外观出色，主要是质感出众 值得。
早八抢购买到的，经过一段时间使用， 外观出色，主要是颜值高 信号稳定，主要是网络快 继续支持京东自营。
PLUS会员日买的，用了一段时间来评价一下， 信号的表现值得推荐，网络快 说说外观，真香，外观时尚 拍照稳定，暗光拍摄清晰 总体来说很满意。
PLUS会员价，果断下单， 电池优秀，无线充电方便 系统完美，主要是动画流畅 总体来说很满意。
双十二，体验了一段时间， 性能赞爆了，温度适中 说说音效，勉强能用，音质好 很划算，推荐。
开学季买的，用了一段时间来评价一下， 说说音效，强大，扬声器音质棒 电池不错，主要是充电不发烫 拍照靠谱，主要是防抖效果好 信号优秀，双卡切换快 性价比不错。
双十一买的，经过一段时间使用， 说说系统，好评，系统稳定 说说音效，爱了爱了，通话音质好 性价比不错。
首批开售，第一时间， 说说信号，靠谱，信号稳定 拍照超出预期，主要是人像模式自然 值得。
预售优惠， 屏幕满意，色准高 外观赞爆了，主要是金属中框扎实 推荐购买。
PLUS会员日买的，价格很实惠， 拍照的表现很好，微距拍摄清晰 电池真香，充电速度快 屏幕的表现完美，亮度充足 性能杠杠的，处理器调度合理 说说音效，可以的，扬声器音质棒 系统给力，主要是功能实用 五星好评没话说。
组合优惠，体验了一段时间， 音效的表现优秀，通话音质好 说说系统，超赞，操作便捷 非常满意的一次购物。
终于了，新品发布会预约的， 性能有待提高，应用秒开 拍照出色，主要是照片清晰 屏幕稳定，色彩鲜艳 说说信号，很好，网络快 电池的表现给力，充电功率高 外观有点失望，轻薄便携 值得。
PLUS会员+优惠券买的，果断下单， 性能可以的，主要是反应灵敏 说说音效，厉害了，音效调节丰富 外观值得推荐，金属中框扎实 继续支持京东自营。
春节活动，趁着好价的， 音效的表现值得推荐，通话音质好 外观超出预期，主要是外观时尚 拍照给力，微距拍摄清晰 屏幕可以的，色彩鲜艳 说说电池，可以的，电池耐用 性价比不错。
99大促， 信号满意，双卡切换快 外观赞爆了，主要是重量适中 说说系统，强大，操作便捷 值得。
叠加优惠券买的，用了一段时间来评价一下， 性能值得推荐，主要是处理器跑分很高 信号出色，信号稳定 拍照的表现完美，美颜算法自然 完全超出预期。
寒假活动买的，果断下单， 性能值得推荐，主要是运行流畅 说说系统，略显一般，优化好 不愧是京东自营。
99大促，趁着好价的， 说说系统，强大，界面美观 喜欢的可以下手。
会员特价，等了很久终于买到， 音效爱了爱了，声音清晰 说说系统，不得不说真的好，界面美观 喜欢的可以下手。
钻石会员价，经过一段时间使用， 说说电池，不错，一天重度使用没问题 拍照惊艳，防抖效果好 说说音效，物超所值，声音清晰 性能超赞，多任务处理出色 信号不错，主要是信号稳定 屏幕的表现不太满意，分辨率高 喜欢的可以下手。
限时特惠，趁着好价的， 音效好评，高音清晰 屏幕的表现不得不说真的好，显示效果好 非常满意的一次购物。
新品预约特惠买的，经过一段时间使用， 说说音效，超出预期，声音清晰 说说信号，强大，5G信号好 系统好评，系统稳定 屏幕的表现完美，亮度充足 推荐购买。
用京豆优惠买的，等了很久终于买到， 说说音效，超赞，低音浑厚 说说拍照，真香，防抖效果好 非常满意的一次购物。
七夕节特惠，价格很实惠， 信号超出预期，主要是信号稳定 拍照的表现靠谱，微距拍摄清晰 很划算，推荐。
38女神节特惠买的，经过一段时间使用， 信号强大，主要是通话质量清晰 电池不错，电池健康度好 不愧是京东自营。
首批开售，价格很实惠， 音效值得推荐，双扬声器平衡 电池不得不说真的好，主要是充电速度快 系统超出预期，系统流畅 外观的表现出色，颜值高 总体来说很满意。
会员特价，果断下单， 电池给力，快充给力 系统有点差，主要是操作便捷 屏幕很好，阳光下可见度好 拍照太棒了，变焦效果好 音效给力，主要是音质好 说说性能，有点差，系统流畅度高 很划算，推荐。
终于了，整点秒杀买的， 音效惊艳，声音清晰 拍照爱了爱了，主要是微距拍摄清晰 屏幕有点小问题，主要是色彩鲜艳 外观超赞，边框窄 性价比不错。
新品发布会预约的，经过一段时间使用， 屏幕物超所值，屏幕通透 说说信号，不错，信号稳定 外观的表现超赞，颜值高 性价比不错。
换新季优惠，用了一段时间来评价一下， 说说电池，期待改进，电池健康度好 非常满意的一次购物。
整点秒杀买的，趁着好价的， 系统强大，功能丰富 非常满意的一次购物。
用户节特惠，体验了一段时间， 信号的表现不错，通话降噪好 电池给力，待机时间长 这个价位段首选。
下班闪购，等了很久终于买到， 外观优秀，主要是轻薄便携 说说电池，有待优化，快充给力 性能良心，处理器性能强劲 音效不得不说真的好，双扬声器平衡 完全超出预期。
零点抢购的，等了很久终于买到， 电池不够完美，快充标准兼容 屏幕满意，亮度充足 完全超出预期。
双十一买的，趁着好价的， 系统的表现良心，手势操作流畅 性价比不错。
用白条券，价格很实惠， 说说拍照，期待改进，防抖效果好 真心推荐给大家。
首批开售，等了很久终于买到， 说说音效，赞爆了，立体声效果好 性能的表现完美，系统流畅度高 电池的表现勉强能用，快充标准兼容 屏幕优秀，显示细腻 不愧是京东自营。
组合优惠，经过一段时间使用， 说说屏幕，完美，色准高 拍照的表现很好，照片清晰 系统的表现不得不说真的好，负一屏方便 说说电池，杠杠的，电池耐用 这个价位段首选。
七夕节特惠，等了很久终于买到， 音效的表现有待优化，双扬声器平衡 拍照的表现有点差，暗光拍摄清晰 性能有待优化，主要是运行流畅 五星好评没话说。
PLUS会员+优惠券买的，等了很久终于买到， 说说信号，爱了爱了，无信号死角 性能的表现惊艳，处理器调度合理 非常满意的一次购物。
暑假特惠，趁着好价的， 信号的表现完美，通话质量清晰 外观满意，边框窄 非常满意的一次购物。
用户节特惠，用了一段时间来评价一下， 说说拍照，给力，人像模式自然 说说音效，杠杠的，双扬声器平衡 很划算，推荐。
新品首销抢到的，经过一段时间使用， 说说电池，很好，快充给力 系统的表现赞爆了，定制功能实用 说说拍照，超赞，人像虚化自然 这个价位段首选。
毕业季，价格很实惠， 系统的表现超赞，手势操作流畅 信号赞爆了，主要是5G信号好 电池的表现真香，电池耐用 音效的表现不错，音效调节丰富 性能优秀，主要是运行流畅 说说屏幕，太棒了，护眼模式舒适 继续支持京东自营。
PLUS会员日买的，趁着好价的， 屏幕有点小问题，主要是触控灵敏 拍照的表现厉害了，AI场景识别准 不愧是京东自营。
会员特价，经过一段时间使用， 屏幕很好，主要是分辨率高 电池的表现杠杠的，电池容量大 信号稳定，主要是WiFi信号强 音效不够完美，声音清晰 外观靠谱，质感出众 不愧是京东自营。
限时特惠，等了很久终于买到， 音效惊艳，音质好 电池不太行，主要是待机时间长 这个价位段首选。
暑假特惠，价格很实惠， 屏幕值得推荐，分辨率高 系统惊艳，主要是界面美观 电池厉害了，待机时间长 说说音效，超赞，双扬声器平衡 拍照不太行，微距拍摄清晰 很划算，推荐。
终于了，新品发布会预约的， 说说性能，爱了爱了，性能释放充分 说说信号，体验一般，5G信号好 五星好评没话说。
闪购特价，用了一段时间来评价一下， 拍照满意，主要是防抖效果好 说说系统，稳定，系统更新及时 外观好评，主要是手感舒适 音效靠谱，主要是立体声效果好 性能爱了爱了，主要是系统流畅度高 电池太棒了，充电功率高 继续支持京东自营。
感恩回馈价买的，趁着好价的， 拍照的表现给力，变焦效果好 系统的表现不太行，界面美观 屏幕惊艳，色彩鲜艳 非常满意的一次购物。
终于了，用学生优惠买的， 电池的表现杠杠的，续航表现稳定 推荐购买。
下班闪购，第一时间， 外观的表现物超所值，工艺精致 拍照的表现超出预期，视频防抖强 音效的表现很好，立体声效果好 性价比不错。
预售优惠， 说说性能，物超所值，运行流畅 音效优秀，声音清晰 说说拍照，真香，人像模式自然 说说外观，略显一般，曲面设计优雅 完全超出预期。
零点抢购的，体验了一段时间， 外观杠杠的，轻薄便携 屏幕的表现可以的，屏幕材质好 真心推荐给大家。
暑假特惠，果断下单， 系统厉害了，操作便捷 说说屏幕，很好，显示细腻 总体来说很满意。
终于了，寒假活动买的， 系统稳定，动画流畅 说说外观，赞爆了，重量适中 说说电池，满意，无线充电方便 说说拍照，给力，相机效果好 完全超出预期。
整点秒杀买的，等了很久终于买到， 说说屏幕，超赞，屏幕调校专业 说说信号，出色，双卡切换快 外观体验一般，金属中框扎实 音效有点小问题，主要是音效调节丰富 拍照物超所值，防抖效果好 很划算，推荐。
早八抢购买到的，等了很久终于买到， 性能的表现完美，处理器调度合理 值得。
新人首单，体验了一段时间， 音效的表现强大，音效调节丰富 屏幕有点差，主要是分辨率高 说说信号，体验一般，无信号死角 外观厉害了，主要是玻璃质感好 五星好评没话说。
99大促，果断下单， 说说音效，良心，扬声器音质棒 说说性能，强大，多任务处理出色 说说外观，超出预期，金属中框扎实 系统强大，主要是系统流畅 继续支持京东自营。
双十一预售+券后， 说说音效，有待优化，音质好 屏幕优秀，主要是亮度充足 不愧是京东自营。
99大促，用了一段时间来评价一下， 信号有瑕疵，主要是无信号死角 音效物超所值，主要是双扬声器平衡 拍照好评，主要是人像虚化自然 很划算，推荐。
PLUS会员价，等了很久终于买到， 说说系统，很好，定制功能实用 屏幕有点失望，主要是护眼模式舒适 说说拍照，勉强能用，暗光拍摄清晰 性能超出预期，处理器跑分很高 很划算，推荐。
早八抢购买到的，经过一段时间使用， 音效的表现可以的，音效调节丰富 推荐购买。
返校季，果断下单， 音效的表现有点小问题，立体声效果好 系统有瑕疵，系统更新及时 值得。
新品发布会预约的，价格很实惠， 性能稳定，主要是性能释放充分 系统稳定，动画流畅 电池的表现优秀，边充边玩不卡 真心推荐给大家。
终于了，五一放价抢到的， 性能的表现优秀，应用秒开 屏幕有待优化，主要是显示效果好 外观赞爆了，曲面设计优雅 系统靠谱，界面美观 总体来说很满意。
用户节特惠，体验了一段时间， 系统超赞，无广告干扰 说说性能，很好，处理器调度合理 非常满意的一次购物。
寒假活动买的，用了一段时间来评价一下， 说说系统，太棒了，优化好 说说拍照，超赞，人像模式自然 性价比不错。
预售优惠，价格很实惠， 信号不得不说真的好，通话降噪好 音效超赞，扬声器音质棒 系统的表现不错，界面美观 不愧是京东自营。
终于了，用京豆优惠买的， 音效杠杠的，低音浑厚 外观可以的，设计精美 说说系统，有待提高，动画流畅 说说性能，稳定，反应灵敏 喜欢的可以下手。
五一放价抢到的，第一时间， 信号强大，主要是通话质量清晰 性能略显一般，温度适中 屏幕爱了爱了，显示效果好 很划算，推荐。
闪购特价，价格很实惠， 拍照值得推荐，主要是夜景表现出色 音效真香，低音浑厚 很划算，推荐。
闪购特价，趁着好价的， 说说电池，勉强能用，充电功率高 音效不得不说真的好，立体声效果好 非常满意的一次购物。
双十一预售+券后，用了一段时间来评价一下， 电池的表现勉强能用，电池容量大 性能完美，主要是速度快 外观勉强能用，主要是手感舒适 完全超出预期。
周年庆特惠买的， 性能期待改进，温度适中 这个价位段首选。
用券，趁着好价的， 信号的表现不太行，信号稳定 性能的表现赞爆了，速度快 继续支持京东自营。
PLUS会员价，趁着好价的， 外观的表现完美，颜值高 屏幕期待改进，屏幕素质高 不愧是京东自营。
新品发布会预约的，果断下单， 说说外观，赞爆了，曲面设计优雅 音效优秀，低音浑厚 性能的表现满意，性能释放充分 拍照有点差，超广角无变形 这个价位段首选。
毕业季，果断下单， 拍照出色，变焦效果好 系统优秀，系统更新及时 音效的表现可以的，音效调节丰富 屏幕赞爆了，屏幕通透 喜欢的可以下手。
PLUS会员价，用了一段时间来评价一下， 说说电池，太棒了，一天重度使用没问题 拍照物超所值，广角拍摄优秀 外观可以的，主要是手感舒适 性能的表现完美，处理器调度合理 很划算，推荐。
闪购+用券， 说说性能，厉害了，游戏不卡顿 信号强大，主要是信号稳定 非常满意的一次购物。
暑假特惠，果断下单， 拍照不得不说真的好，人像虚化自然 说说外观，稳定，外观时尚 说说信号，物超所值，无信号死角 屏幕厉害了，触控灵敏 性能良心，主要是速度快 电池有待优化，主要是充电功率高 非常满意的一次购物。
品类日特惠，京东自营品质保证， 外观的表现真香，外观时尚 电池良心，主要是续航能力强 说说拍照，满意，微距拍摄清晰 值得。
新品首销抢到的，经过一段时间使用， 系统强大，系统更新及时 性能厉害了，主要是处理器性能强劲 屏幕优秀，屏幕材质好 音效的表现杠杠的，音效调节丰富 值得。
用户节特惠，第一时间， 说说外观，略显一般，边框窄 性能的表现有点小问题，处理器调度合理 系统可以的，主要是隐私保护好 音效给力，声音清晰 值得。
限时特惠，价格很实惠， 说说音效，太棒了，扬声器音质棒 拍照不太行，AI场景识别准 电池满意，快充标准兼容 真心推荐给大家。
首批开售，趁着好价的， 音效值得推荐，低音浑厚 屏幕的表现优秀，色准高 总体来说很满意。
七夕节特惠，趁着好价的， 说说系统，有点小问题，功能丰富 外观可以的，边框窄 五星好评没话说。
感恩回馈价买的，趁着好价的， 说说屏幕，不错，屏幕素质高 系统的表现完美，隐私保护好 外观厉害了，主要是设计精美 拍照的表现超出预期，美颜算法自然 非常满意的一次购物。
用京豆优惠买的，经过一段时间使用， 信号给力，基站切换流畅 说说音效，靠谱，音质好 总体来说很满意。
品类日特惠，用了一段时间来评价一下， 拍照靠谱，主要是广角拍摄优秀 屏幕的表现体验一般，色彩鲜艳 信号完美，信号稳定 说说系统，略显一般，系统更新及时 外观有点小问题，设计精美 性价比不错。
闪购+用券，价格很实惠， 系统的表现厉害了，系统稳定 拍照有点失望，主要是变焦效果好 屏幕不太行，色彩鲜艳 音效太棒了，主要是声音清晰 推荐购买。
首批开售，果断下单， 性能优秀，主要是性能释放充分 系统值得推荐，主要是手势操作流畅 屏幕良心，阳光下可见度好 拍照凑合，主要是AI场景识别准 性价比不错。
PLUS会员+优惠券买的，第一时间， 系统不得不说真的好，主要是手势操作流畅 拍照不得不说真的好，主要是美颜算法自然 总体来说很满意。
闪购+用券，果断下单， 屏幕强大，主要是触控灵敏 系统的表现出色，功能实用 信号的表现优秀，网络快 性能超赞，无卡顿现象 真心推荐给大家。
新品首销抢到的，价格很实惠， 说说拍照，超赞，广角拍摄优秀 推荐购买。
店铺优惠日，等了很久终于买到， 拍照值得推荐，夜景表现出色 外观的表现不太满意，机身轻薄 信号有点小问题，主要是无信号死角 说说系统，不错，手势操作流畅 性能的表现需要改进，温度适中 推荐购买。
终于了，开学季买的， 信号太棒了，主要是通话质量清晰 电池的表现凑合，续航表现稳定 音效真香，音质好 说说外观，有待提高，机身轻薄 总体来说很满意。
99大促，第一时间， 电池的表现强大，反向充电实用 信号良心，基站切换流畅 性价比不错。
终于了，品牌特惠日买的， 性能优秀，主要是处理器跑分很高 拍照的表现需要改进，防抖效果好 真心推荐给大家。
新人首单，趁着好价的， 信号的表现很好，双卡切换快 性能满意，反应灵敏 电池的表现爱了爱了，续航能力强 说说外观，杠杠的，颜值高 拍照不够完美，主要是微距拍摄清晰 屏幕出色，主要是阳光下可见度好 很划算，推荐。
首发，经过一段时间使用， 说说系统，超赞，负一屏方便 拍照惊艳，主要是AI场景识别准 音效的表现物超所值，立体声效果好 总体来说很满意。
用户节特惠，价格很实惠， 屏幕完美，主要是屏幕素质高 音效爱了爱了，音质好 值得。
新品首销抢到的，第一时间， 系统的表现值得推荐，优化好 音效稳定，主要是音量充足 真心推荐给大家。
新品发布会预约的， 信号的表现给力，双卡切换快 总体来说很满意。
首批开售，第一时间， 音效的表现良心，扬声器音质棒 外观不得不说真的好，工艺精致 信号靠谱，双卡切换快 系统稳定，优化好 这个价位段首选。
会员特价，果断下单， 说说信号，有点差，5G信号好 屏幕物超所值，主要是触控灵敏 音效靠谱，主要是音质好 说说性能，不够完美，应用秒开 值得。
店铺优惠日，经过一段时间使用， 系统给力，主要是隐私保护好 拍照物超所值，主要是夜景表现出色 这个价位段首选。
终于了，七夕节特惠， 系统凑合，功能实用 信号的表现满意，通话降噪好 总体来说很满意。
整点秒杀买的，京东售后无忧， 拍照有待提高，主要是色彩还原度高 外观的表现真香，工艺精致 五星好评没话说。
用学生优惠买的，自营店铺， 系统期待改进，主要是系统轻量化 外观不太理想，曲面设计优雅 说说信号，满意，信号稳定 很划算，推荐。
早八抢购买到的，经过一段时间使用， 性能值得推荐，主要是无卡顿现象 说说外观，有待优化，玻璃质感好 电池的表现稳定，无线充电方便 推荐购买。
叠加优惠券买的，等了很久终于买到， 信号有点差，主要是网络快 电池给力，主要是充电速度快 屏幕稳定，屏幕素质高 继续支持京东自营。
毕业季，等了很久终于买到， 系统出色，系统流畅 说说外观，惊艳，金属中框扎实 完全超出预期。
终于了，PLUS会员日买的， 屏幕的表现爱了爱了，屏幕通透 这个价位段首选。
换新季优惠，等了很久终于买到， 电池不太理想，主要是续航表现稳定 五星好评没话说。
春节活动，等了很久终于买到， 电池的表现超赞，反向充电实用 系统太棒了，主要是功能实用 音效的表现优秀，扬声器音质棒 信号体验一般，双卡切换快 说说拍照，爱了爱了，防抖效果好 说说性能，厉害了，性能稳定 五星好评没话说。
新品预约特惠买的， 说说屏幕，满意，色准高 拍照有瑕疵，主要是夜景表现出色 音效杠杠的，主要是扬声器音质棒 系统爱了爱了，主要是系统更新及时 说说性能，有待优化，处理器调度合理 这个价位段首选。
用积分换的券，第一时间， 信号有点差，主要是WiFi信号强 音效物超所值，低音浑厚 系统有点差，功能实用 喜欢的可以下手。
双十二，体验了一段时间， 音效厉害了，立体声效果好 拍照还行，主要是相机效果好 电池的表现不够完美，反向充电实用 信号不太满意，信号覆盖广 喜欢的可以下手。
毕业季， 系统不够完美，系统稳定 音效有瑕疵，主要是音质好 值得。
终于了，闪购+用券， 说说屏幕，体验一般，色准高 电池的表现物超所值，无线充电方便 性能给力，系统流畅度高 说说系统，太棒了，系统稳定 推荐购买。
用白条券，体验了一段时间， 说说系统，给力，功能实用 音效还行，高音清晰 外观期待改进，玻璃质感好 信号的表现杠杠的，网络快 性能靠谱，应用秒开 这个价位段首选。
99大促，第一时间， 外观的表现稳定，边框窄 总体来说很满意。
首发，用了一段时间来评价一下， 说说音效，有点差，立体声效果好 这个价位段首选。
双十一预售+券后，价格很实惠， 说说性能，优秀，游戏不卡顿 拍照的表现很好，广角拍摄优秀 屏幕爱了爱了，主要是色准高 系统不得不说真的好，主要是负一屏方便 性价比不错。
双十二，经过一段时间使用， 屏幕物超所值，高刷新率流畅 说说外观，太棒了，手感舒适 电池的表现值得推荐，快充标准兼容 说说信号，不太行，通话质量清晰 推荐购买。
首发，经过一段时间使用， 屏幕的表现不错，屏幕材质好 很划算，推荐。
新人首单，用了一段时间来评价一下， 信号真香，主要是无信号死角 音效凑合，音效调节丰富 性能的表现给力，性能释放充分 系统不错，主要是定制功能实用 继续支持京东自营。
PLUS会员+优惠券买的，第一时间， 外观完美，主要是配色好看 性能期待改进，主要是性能释放充分 很划算，推荐。
新品预约特惠买的，第一时间， 性能的表现满意，无卡顿现象 说说电池，赞爆了，电池容量大 音效强大，主要是双扬声器平衡 信号很好，主要是WiFi信号强 说说系统，超赞，动画流畅 真心推荐给大家。
PLUS会员日买的，果断下单， 外观满意，曲面设计优雅 说说系统，完美，优化好 五星好评没话说。
用学生优惠买的，体验了一段时间， 外观强大，配色好看 非常满意的一次购物。
早八抢购买到的，趁着好价的， 拍照的表现厉害了，AI场景识别准 说说屏幕，不太满意，高刷新率流畅 说说性能，真香，系统流畅度高 外观的表现完美，颜值高 真心推荐给大家。
双十一预售+券后，趁着好价的， 拍照勉强能用，色彩还原度高 说说性能，给力，系统流畅度高 电池的表现不得不说真的好，电池耐用 说说信号，杠杠的，WiFi信号强 总体来说很满意。
双十二，用了一段时间来评价一下， 音效的表现杠杠的，双扬声器平衡 电池的表现超出预期，充电不发烫 说说信号，真香，信号覆盖广 拍照不错，色彩还原度高 非常满意的一次购物。
新品首发预约的，经过一段时间使用， 外观的表现靠谱，重量适中 说说性能，爱了爱了，运行流畅 说说音效，凑合，双扬声器平衡 非常满意的一次购物。
PLUS会员价，经过一段时间使用， 电池不够完美，反向充电实用 很划算，推荐。
叠加优惠券买的，第一时间， 性能杠杠的，应用秒开 电池超赞，主要是一天重度使用没问题 拍照的表现不太行，夜景表现出色 音效惊艳，主要是音质好 完全超出预期。
新品预约特惠买的，第一时间， 性能出色，主要是无卡顿现象 屏幕超赞，主要是屏幕材质好 外观物超所值，主要是手感舒适 完全超出预期。
换新季优惠， 电池不错，主要是电池健康度好 音效值得推荐，扬声器音质棒 这个价位段首选。
暑假特惠，等了很久终于买到， 信号稳定，主要是信号覆盖广 不愧是京东自营。
818，用了一段时间来评价一下， 说说外观，有瑕疵，质感出众 屏幕一般，色彩鲜艳 总体来说很满意。
新品首发预约的，服务周到， 屏幕真香，屏幕素质高 说说系统，期待改进，负一屏方便 继续支持京东自营。
PLUS会员+优惠券买的，经过一段时间使用， 拍照给力，主要是人像虚化自然 系统物超所值，主要是负一屏方便 音效真香，主要是扬声器音质棒 信号的表现有点失望，信号覆盖广 总体来说很满意。
PLUS会员+优惠券买的，第一时间， 说说信号，太棒了，信号稳定 外观的表现强大，轻薄便携 系统真香，隐私保护好 屏幕有点小问题，阳光下可见度好 性价比不错。
38女神节特惠买的，趁着好价的， 性能强大，发热控制好 说说外观，好评，玻璃质感好 系统满意，系统稳定 音效有点小问题，主要是通话音质好 拍照强大，主要是微距拍摄清晰 屏幕体验一般，高刷新率流畅 这个价位段首选。
粉丝专享价买的，价格很实惠， 性能的表现惊艳，处理器调度合理 拍照的表现完美，照片清晰 这个价位段首选。
会员特价，果断下单， 性能有点小问题，主要是温度适中 说说信号，有待优化，信号稳定 喜欢的可以下手。
闪购+用券，用了一段时间来评价一下， 信号靠谱，主要是双卡切换快 屏幕的表现真香，屏幕素质高 这个价位段首选。
叠加优惠券买的，用了一段时间来评价一下， 拍照良心，视频防抖强 屏幕杠杠的，主要是亮度充足 喜欢的可以下手。
寒假活动买的，价格很实惠， 屏幕不得不说真的好，分辨率高 电池优秀，主要是快充标准兼容 性价比不错。
用户节特惠，趁着好价的， 电池超赞，续航能力强 系统值得推荐，系统流畅 性能的表现完美，性能稳定 音效的表现值得推荐，音效调节丰富 喜欢的可以下手。
终于了，首发， 拍照的表现不太理想，照片清晰 音效超赞，主要是立体声效果好 继续支持京东自营。
店铺优惠日， 外观超出预期，质感出众 信号物超所值，主要是无信号死角 说说电池，有瑕疵，反向充电实用 说说音效，有点小问题，扬声器音质棒 这个价位段首选。
终于了，五一放价抢到的， 电池太棒了，主要是边充边玩不卡 推荐购买。
终于了，店铺优惠日， 性能的表现有点差，处理器调度合理 信号太棒了，双卡切换快 屏幕太棒了，主要是屏幕材质好 电池很好，主要是充电速度快 值得。
高考季特惠，价格很实惠， 音效的表现有待提高，通话音质好 电池的表现好评，续航能力强 屏幕的表现有点差，护眼模式舒适 完全超出预期。
高考季特惠，果断下单， 系统的表现太棒了，界面美观 音效不得不说真的好，立体声效果好 值得。
终于了，周年庆特惠买的， 电池有点小问题，电池健康度好 音效完美，声音清晰 这个价位段首选。
毕业季，果断下单， 说说系统，靠谱，系统轻量化 说说信号，赞爆了，5G信号好 说说音效，超赞，立体声效果好 说说电池，满意，一天重度使用没问题 性能的表现厉害了，游戏不卡顿 完全超出预期。
用白条券，体验了一段时间， 拍照超出预期，人像模式自然 说说信号，靠谱，网络快 系统真香，系统轻量化 完全超出预期。
新品首发预约的， 拍照完美，照片清晰 屏幕的表现值得推荐，屏幕调校专业 外观给力，机身轻薄 非常满意的一次购物。
钻石会员价，第一时间， 电池的表现赞爆了，续航表现稳定 拍照的表现还行，色彩还原度高 说说系统，可以的，无广告干扰 说说屏幕，杠杠的，分辨率高 五星好评没话说。
秒杀+会员价，官方正品， 性能良心，主要是游戏不卡顿 说说系统，厉害了，负一屏方便 说说信号，凑合，信号覆盖广 很划算，推荐。
新品首销抢到的，等了很久终于买到， 说说电池，优秀，电池健康度好 外观的表现不得不说真的好，边框窄 说说系统，完美，无广告干扰 不愧是京东自营。
PLUS会员日买的，经过一段时间使用， 屏幕有点失望，屏幕通透 说说电池，赞爆了，充电速度快 信号的表现厉害了，5G信号好 说说性能，满意，处理器跑分很高 系统的表现可以的，定制功能实用 喜欢的可以下手。
新品预约特惠买的，用了一段时间来评价一下， 拍照不错，主要是色彩还原度高 性能完美，主要是温度适中 信号的表现好评，信号稳定 说说屏幕，良心，屏幕素质高 推荐购买。
钻石会员价，第一时间， 系统好评，系统轻量化 性能厉害了，处理器跑分很高 非常满意的一次购物。
用白条券，经过一段时间使用， 屏幕超出预期，主要是护眼模式舒适 拍照还行，主要是照片清晰 喜欢的可以下手。
终于了，双十二， 说说外观，不得不说真的好，配色好看 说说信号，太棒了，WiFi信号强 真心推荐给大家。
尊享会员价，果断下单， 外观一般，手感舒适 说说拍照，略显一般，AI场景识别准 推荐购买。
新品首发预约的，体验了一段时间， 屏幕值得推荐，显示细腻 外观的表现出色，边框窄 拍照的表现超赞，AI场景识别准 音效真香，主要是声音清晰 非常满意的一次购物。
用京豆优惠买的，等了很久终于买到， 系统靠谱，系统轻量化 信号的表现不太满意，无信号死角 五星好评没话说。
返校季，果断下单， 说说系统，值得推荐，手势操作流畅 屏幕的表现体验一般，护眼模式舒适 电池的表现爱了爱了，边充边玩不卡 外观满意，轻薄便携 继续支持京东自营。
PLUS会员价，经过一段时间使用， 信号的表现很好，通话质量清晰 说说屏幕，超出预期，屏幕材质好 系统的表现优秀，功能丰富 外观的表现有点小问题，设计精美 很划算，推荐。
终于了，早八抢购买到的， 屏幕不错，屏幕通透 拍照超出预期，视频防抖强 音效厉害了，主要是低音浑厚 说说性能，完美，处理器性能强劲 这个价位段首选。
限时优惠，体验了一段时间， 拍照的表现略显一般，超广角无变形 喜欢的可以下手。
用户节特惠，果断下单， 性能杠杠的，反应灵敏 说说电池，优秀，续航表现稳定 信号可以的，主要是通话降噪好 拍照的表现很好，人像模式自然 说说外观，值得推荐，金属中框扎实 推荐购买。
PLUS会员日买的，价格很实惠， 系统给力，功能实用 外观很好，主要是重量适中 拍照爱了爱了，美颜算法自然 性能超出预期，反应灵敏 性价比不错。
感恩回馈价买的，第一时间， 外观不得不说真的好，轻薄便携 完全超出预期。
用白条券，体验了一段时间， 性能优秀，性能稳定 电池值得推荐，主要是充电速度快 屏幕略显一般，屏幕素质高 非常满意的一次购物。
终于了，818， 电池的表现超出预期，反向充电实用 信号的表现有待优化，通话质量清晰 音效不太满意，主要是声音清晰 说说系统，良心，系统稳定 很划算，推荐。
终于了，38女神节特惠买的， 音效值得推荐，音效调节丰富 系统可以的，功能实用 喜欢的可以下手。
闪购特价，体验了一段时间， 说说电池，真香，充电不发烫 音效的表现不得不说真的好，扬声器音质棒 说说性能，还行，多任务处理出色 外观的表现凑合，质感出众 总体来说很满意。
零点抢购的， 屏幕好评，主要是分辨率高 音效不错，主要是立体声效果好 性能的表现太棒了，处理器跑分很高 非常满意的一次购物。
品牌日+用券，趁着好价的， 性能的表现有点差，处理器调度合理 屏幕一般，主要是色准高 说说电池，出色，续航能力强 值得。
尊享会员价，用了一段时间来评价一下， 说说音效，有待优化，声音清晰 不愧是京东自营。
零点抢购的，等了很久终于买到， 说说拍照，一般，夜景表现出色 系统的表现优秀，手势操作流畅 性价比不错。
会员特价，第一时间， 屏幕还行，显示效果好 外观不错，主要是边框窄 系统的表现优秀，手势操作流畅 电池体验一般，主要是无线充电方便 值得。
终于了，闪购特价， 电池满意，边充边玩不卡 屏幕不太行，主要是色彩鲜艳 说说性能，体验一般，应用秒开 系统很好，主要是功能丰富 拍照的表现靠谱，超广角无变形 说说音效，有点小问题，音质好 非常满意的一次购物。
年货节，经过一段时间使用， 说说系统，物超所值，操作便捷 完全超出预期。
618叠加券，价格很实惠， 说说系统，体验一般，负一屏方便 性能的表现赞爆了，多任务处理出色 拍照优秀，暗光拍摄清晰 完全超出预期。
换新季优惠，体验了一段时间， 屏幕爱了爱了，主要是屏幕素质好 性价比不错。
用户节特惠，第一时间， 说说屏幕，值得推荐，色准高 很划算，推荐。
秒杀+会员价，价格很实惠， 音效有点小问题，扬声器音质棒 继续支持京东自营。
品牌日+用券，果断下单， 电池的表现良心，续航能力强 拍照的表现太棒了，美颜算法自然 说说系统，一般，界面美观 说说信号，需要改进，WiFi信号强 五星好评没话说。
零点抢购的，体验了一段时间， 说说信号，物超所值，无信号死角 这个价位段首选。
PLUS会员价，用了一段时间来评价一下， 电池不得不说真的好，主要是无线充电方便 系统物超所值，系统流畅 推荐购买。
七夕节特惠，趁着好价的， 屏幕的表现略显一般，色彩鲜艳 音效的表现物超所值，音质好 五星好评没话说。
会员特价，第一时间， 说说电池，好评，快充给力 说说信号，值得推荐，WiFi信号强 说说外观，强大，握持感好 说说拍照，良心，人像模式自然 性能物超所值，反应灵敏 这个价位段首选。
店铺优惠日，果断下单， 性能好评，系统流畅度高 系统有瑕疵，系统流畅 拍照给力，视频防抖强 音效完美，双扬声器平衡 总体来说很满意。
用京豆优惠买的，物流给力， 屏幕的表现期待改进，分辨率高 信号的表现物超所值，信号覆盖广 说说系统，值得推荐，功能实用 真心推荐给大家。
钻石会员价，果断下单， 信号给力，通话降噪好 值得。
周年庆特惠买的，趁着好价的， 性能太棒了，性能释放充分 喜欢的可以下手。
用学生优惠买的，第一时间， 说说屏幕，值得推荐，屏幕材质好 信号不错，网络快 外观的表现优秀，质感出众 电池物超所值，续航表现稳定 音效的表现物超所值，立体声效果好 真心推荐给大家。
周年庆特惠买的，价格很实惠， 外观给力，主要是机身轻薄 屏幕真香，主要是亮度充足 很划算，推荐。
秒杀+会员价，果断下单， 音效爱了爱了，主要是音效调节丰富 说说屏幕，体验一般，屏幕调校专业 推荐购买。
换新季优惠，果断下单， 信号的表现完美，网络快 说说电池，完美，待机时间长 非常满意的一次购物。
叠加优惠券买的，趁着好价的， 系统略显一般，主要是界面美观 值得。
开学季买的，果断下单， 外观杠杠的，手感舒适 信号稳定，主要是通话质量清晰 电池超赞，续航表现稳定 音效的表现太棒了，双扬声器平衡 推荐购买。
新品预约特惠买的，体验了一段时间， 外观满意，主要是边框窄 不愧是京东自营。
寒假活动买的，果断下单， 音效好评，高音清晰 说说系统，超赞，系统流畅 推荐购买。
终于了，预售优惠， 说说屏幕，需要改进，阳光下可见度好 推荐购买。
品类日特惠，等了很久终于买到， 外观的表现良心，重量适中 电池的表现爱了爱了，充电不发烫 性能的表现勉强能用，处理器跑分很高 很划算，推荐。
早八抢购买到的，经过一段时间使用， 说说电池，不错，续航表现稳定 性能真香，主要是性能释放充分 这个价位段首选。
终于了，首发， 外观可以的，主要是边框窄 音效杠杠的，扬声器音质棒 电池值得推荐，主要是待机时间长 屏幕惊艳，主要是色彩鲜艳 信号惊艳，主要是双卡切换快 真心推荐给大家。
限时优惠，第一时间， 信号的表现不太理想，基站切换流畅 性能完美，主要是反应灵敏 说说电池，爱了爱了，快充给力 说说屏幕，真香，屏幕素质高 性价比不错。
尊享会员价，价格很实惠， 音效强大，主要是音质好 外观完美，颜值高 推荐购买。
早八抢购买到的，价格很实惠， 说说拍照，太棒了，防抖效果好 屏幕好评，高刷新率流畅 真心推荐给大家。
七夕节特惠，第一时间， 性能给力，性能稳定 音效的表现赞爆了，立体声效果好 五星好评没话说。
年货节，趁着好价的， 音效物超所值，主要是高音清晰 屏幕的表现勉强能用，显示效果好 性能的表现不太理想，系统流畅度高 很划算，推荐。
首发，果断下单， 屏幕的表现勉强能用，亮度充足 非常满意的一次购物。
钻石会员价，价格很实惠， 电池的表现体验一般，快充给力 系统靠谱，主要是操作便捷 喜欢的可以下手。
终于了，用户节特惠， 说说外观，出色，握持感好 说说系统，超出预期，系统流畅 拍照完美，主要是照片清晰 值得。
PLUS会员日买的， 拍照惊艳，主要是变焦效果好 屏幕的表现爱了爱了，阳光下可见度好 性价比不错。
闪购特价，第一时间， 音效太棒了，扬声器音质棒 信号太棒了，主要是双卡切换快 说说系统，赞爆了，优化好 说说外观，可以的，颜值高 不愧是京东自营。
零点抢购的，等了很久终于买到， 说说系统，完美，负一屏方便 屏幕超出预期，主要是屏幕素质好 电池出色，主要是一天重度使用没问题 音效有瑕疵，主要是声音清晰 非常满意的一次购物。
终于了，618大促， 外观靠谱，主要是机身轻薄 性能的表现出色，无卡顿现象 非常满意的一次购物。
99大促， 说说性能，值得推荐，发热控制好 说说屏幕，稳定，阳光下可见度好 完全超出预期。
双十二，趁着好价的， 性能的表现良心，处理器性能强劲 说说音效，不太理想，声音清晰 完全超出预期。
寒假活动买的，经过一段时间使用， 系统的表现良心，功能丰富 很划算，推荐。
终于了，店铺优惠日， 屏幕优秀，主要是触控灵敏 说说音效，超出预期，扬声器音质棒 推荐购买。
终于了，品牌日+用券， 信号的表现厉害了，网络快 屏幕的表现超赞，色彩鲜艳 说说系统，有点失望，功能实用 电池靠谱，主要是充电不发烫 音效有待优化，主要是双扬声器平衡 五星好评没话说。
双十二，经过一段时间使用， 信号很好，主要是通话降噪好 音效完美，主要是高音清晰 性能的表现杠杠的，反应灵敏 总体来说很满意。
闪购+用券，第一时间， 拍照真香，主要是人像模式自然 电池良心，续航能力强 不愧是京东自营。
双十一预售+券后， 外观勉强能用，重量适中 性能的表现好评，多任务处理出色 信号不错，主要是通话质量清晰 拍照不够完美，超广角无变形 五星好评没话说。
终于了，预售优惠， 说说性能，值得推荐，处理器跑分很高 音效的表现稳定，通话音质好 值得。
38女神节特惠买的，体验了一段时间， 电池不错，主要是电池健康度好 性能可以的，主要是速度快 拍照很好，主要是变焦效果好 值得。
粉丝专享价买的，等了很久终于买到， 信号的表现太棒了，双卡切换快 推荐购买。
99大促，用了一段时间来评价一下， 屏幕有待提高，主要是显示细腻 电池稳定，电池容量大 性价比不错。
首批开售，趁着好价的， 说说性能，好评，性能释放充分 外观的表现完美，边框窄 电池好评，续航能力强 屏幕不太满意，色准高 非常满意的一次购物。
限时优惠，果断下单， 电池太棒了，主要是电池耐用 音效的表现厉害了，扬声器音质棒 完全超出预期。
用户节特惠， 屏幕惊艳，主要是屏幕通透 总体来说很满意。
38女神节特惠买的，趁着好价的， 拍照的表现出色，照片清晰 性能靠谱，多任务处理出色 五星好评没话说。
用券，第一时间， 说说信号，超出预期，WiFi信号强 屏幕给力，触控灵敏 这个价位段首选。
五一放价抢到的，体验了一段时间， 音效的表现完美，高音清晰 信号有待提高，网络快 很划算，推荐。
品类日特惠，等了很久终于买到， 说说音效，不错，双扬声器平衡 说说外观，良心，质感出众 信号的表现稳定，信号覆盖广 性能的表现一般，反应灵敏 很划算，推荐。
暑假特惠，用了一段时间来评价一下， 拍照杠杠的，人像虚化自然 很划算，推荐。
品牌日+用券，第一时间， 性能的表现稳定，发热控制好 拍照好评，超广角无变形 完全超出预期。
618大促，经过一段时间使用， 说说音效，杠杠的，扬声器音质棒 总体来说很满意。
38女神节特惠买的，果断下单， 信号太棒了，网络快 电池的表现真香，一天重度使用没问题 总体来说很满意。
终于了，首批开售， 信号体验一般，主要是通话降噪好 说说外观，值得推荐，工艺精致 屏幕物超所值，亮度充足 不愧是京东自营。
首发，用了一段时间来评价一下， 拍照的表现勉强能用，暗光拍摄清晰 外观的表现赞爆了，玻璃质感好 电池给力，主要是续航表现稳定 完全超出预期。
粉丝专享价买的，果断下单， 电池杠杠的，快充给力 性价比不错。
PLUS会员+优惠券买的，第一时间， 电池不错，充电功率高 系统完美，操作便捷 总体来说很满意。
首发，经过一段时间使用， 性能不太行，温度适中 说说信号，有待提高，5G信号好 很划算，推荐。
尊享会员价，果断下单， 说说屏幕，惊艳，显示细腻 性价比不错。
年货节， 性能很好，主要是系统流畅度高 外观的表现给力，配色好看 推荐购买。
用京豆优惠买的，体验了一段时间， 性能的表现需要改进，多任务处理出色 推荐购买。
零点抢购的，果断下单， 说说电池，物超所值，充电功率高 说说屏幕，出色，屏幕调校专业 不愧是京东自营。
周年庆特惠买的，用了一段时间来评价一下， 外观的表现杠杠的，颜值高 说说音效，凑合，声音清晰 性价比不错。
组合优惠，第一时间， 说说系统，很好，手势操作流畅 说说拍照，物超所值，防抖效果好 屏幕的表现厉害了，屏幕通透 喜欢的可以下手。
用户节特惠， 信号勉强能用，主要是基站切换流畅 屏幕满意，主要是色准高 说说拍照，超出预期，AI场景识别准 音效勉强能用，双扬声器平衡 真心推荐给大家。
限时优惠，正品保障， 音效的表现期待改进，低音浑厚 性价比不错。
限时优惠，果断下单， 外观稳定，主要是曲面设计优雅 屏幕好评，显示细腻 值得。
新人首单，体验了一段时间， 外观的表现不错，机身轻薄 性能真香，游戏不卡顿 信号的表现好评，双卡切换快 音效优秀，扬声器音质棒 完全超出预期。
秒杀+会员价，等了很久终于买到， 信号的表现强大，网络快 拍照稳定，微距拍摄清晰 说说屏幕，强大，分辨率高 音效的表现有待优化，双扬声器平衡 性价比不错。
终于了，新品发布会预约的， 性能值得推荐，主要是应用秒开 说说拍照，体验一般，广角拍摄优秀 信号的表现靠谱，网络快 完全超出预期。
七夕节特惠，体验了一段时间， 电池真香，主要是电池健康度好 推荐购买。
99大促，体验了一段时间， 说说音效，稳定，声音清晰 非常满意的一次购物。
七夕节特惠，果断下单， 说说性能，靠谱，性能释放充分 说说拍照，强大，广角拍摄优秀 说说音效，不错，声音清晰 系统稳定，定制功能实用 很划算，推荐。
双十二，趁着好价的， 屏幕的表现很好，护眼模式舒适 拍照靠谱，主要是相机效果好 很划算，推荐。
七夕节特惠，价格很实惠， 电池凑合，一天重度使用没问题 值得。
闪购特价，趁着好价的， 系统不太理想，动画流畅 电池超出预期，续航能力强 屏幕良心，阳光下可见度好 外观杠杠的，主要是颜值高 说说性能，一般，温度适中 不愧是京东自营。
返校季， 外观的表现完美，手感舒适 音效的表现不够完美，扬声器音质棒 系统满意，主要是动画流畅 信号靠谱，主要是通话质量清晰 电池强大，充电不发烫 很划算，推荐。
换新季优惠，趁着好价的， 性能杠杠的，主要是游戏不卡顿 拍照太棒了，主要是照片清晰 信号的表现给力，通话降噪好 屏幕的表现可以的，显示细腻 电池的表现满意，快充标准兼容 系统物超所值，主要是功能实用 五星好评没话说。
新品发布会预约的，用了一段时间来评价一下， 拍照真香，广角拍摄优秀 系统太棒了，优化好 屏幕的表现优秀，阳光下可见度好 外观的表现厉害了，颜值高 说说性能，厉害了，运行流畅 真心推荐给大家。
品类日特惠，果断下单， 性能的表现略显一般，应用秒开 总体来说很满意。
限时优惠，体验了一段时间， 说说电池，靠谱，续航能力强 外观的表现不太理想，配色好看 说说屏幕，完美，显示细腻 说说信号，赞爆了，网络快 真心推荐给大家。
组合优惠，等了很久终于买到， 屏幕不太理想，主要是分辨率高 外观良心，主要是重量适中 继续支持京东自营。
终于了，用户节特惠， 说说性能，优秀，性能释放充分 拍照的表现完美，相机效果好 五星好评没话说。
预售优惠，价格很实惠， 拍照值得推荐，主要是人像虚化自然 电池的表现有点差，充电功率高 非常满意的一次购物。
年货节，价格很实惠， 说说信号，一般，5G信号好 电池很好，主要是电池容量大 值得。
99大促，经过一段时间使用， 性能靠谱，速度快 说说拍照，良心，相机效果好 推荐购买。
感恩回馈价买的， 信号的表现完美，5G信号好 喜欢的可以下手。
闪购+用券，等了很久终于买到， 拍照不得不说真的好，超广角无变形 说说音效，良心，音效调节丰富 非常满意的一次购物。
粉丝专享价买的，体验了一段时间， 说说音效，惊艳，音量充足 系统不够完美，主要是系统流畅 性能靠谱，主要是发热控制好 屏幕的表现真香，阳光下可见度好 完全超出预期。
38女神节特惠买的， 拍照有点差，主要是色彩还原度高 说说外观，良心，金属中框扎实 值得。
新品发布会预约的，品质保证， 信号的表现完美，基站切换流畅 系统超赞，主要是定制功能实用 屏幕强大，主要是屏幕素质好 外观靠谱，设计精美 不愧是京东自营。
首发， 说说音效，完美，音质好 喜欢的可以下手。
新人首单，趁着好价的， 性能的表现给力，发热控制好 屏幕还行，主要是色彩鲜艳 拍照超出预期，人像模式自然 信号太棒了，无信号死角 说说外观，给力，握持感好 系统完美，功能丰富 五星好评没话说。
年货节，闪电发货， 音效的表现给力，立体声效果好 信号的表现出色，信号稳定 系统的表现良心，功能丰富 很划算，推荐。
预售优惠，经过一段时间使用， 系统赞爆了，操作便捷 推荐购买。
双十一预售+券后，经过一段时间使用， 外观爱了爱了，主要是金属中框扎实 性能有点差，主要是速度快 拍照的表现有瑕疵，人像虚化自然 这个价位段首选。
品牌特惠日买的，用了一段时间来评价一下， 电池真香，无线充电方便 信号杠杠的，双卡切换快 系统的表现赞爆了，隐私保护好 五星好评没话说。
返校季，趁着好价的， 电池杠杠的，主要是快充标准兼容 系统很好，系统流畅 音效很好，音量充足 信号稳定，主要是通话降噪好 很划算，推荐。
整点秒杀买的，趁着好价的， 说说信号，靠谱，双卡切换快 系统赞爆了，主要是操作便捷 音效不够完美，主要是双扬声器平衡 电池的表现完美，续航表现稳定 说说外观，可以的，工艺精致 性能一般，主要是性能稳定 很划算，推荐。
感恩回馈价买的，第一时间， 说说拍照，稳定，微距拍摄清晰 性能的表现爱了爱了，反应灵敏 音效有瑕疵，扬声器音质棒 五星好评没话说。
感恩回馈价买的，价格很实惠， 性能的表现真香，无卡顿现象 拍照不太理想，主要是相机效果好 性价比不错。
开学季买的，果断下单， 拍照稳定，防抖效果好 音效满意，扬声器音质棒 外观超出预期，颜值高 真心推荐给大家。
用户节特惠，价格很实惠， 说说系统，真香，功能实用 拍照的表现好评，相机效果好 很划算，推荐。
品类日特惠，价格很实惠， 说说屏幕，杠杠的，亮度充足 信号的表现出色，网络快 非常满意的一次购物。
叠加优惠券买的，价格很实惠， 说说外观，超赞，外观时尚 信号的表现完美，无信号死角 屏幕的表现物超所值，屏幕调校专业 非常满意的一次购物。
限时优惠，体验了一段时间， 电池稳定，主要是无线充电方便 信号有瑕疵，主要是信号稳定 说说音效，不够完美，音量充足 总体来说很满意。
尊享会员价， 性能超赞，主要是性能稳定 说说音效，杠杠的，通话音质好 屏幕的表现满意，显示效果好 继续支持京东自营。
终于了，暑假特惠， 说说音效，好评，扬声器音质棒 真心推荐给大家。
品牌特惠日买的，等了很久终于买到， 屏幕很好，主要是触控灵敏 外观的表现靠谱，颜值高 不愧是京东自营。
用积分换的券，趁着好价的， 系统太棒了，系统稳定 性能的表现优秀，处理器调度合理 信号的表现完美，通话降噪好 音效不错，主要是低音浑厚 真心推荐给大家。
新品首发预约的，趁着好价的， 性能的表现赞爆了，多任务处理出色 信号惊艳，主要是5G信号好 音效赞爆了，低音浑厚 非常满意的一次购物。
开学季买的，趁着好价的， 屏幕的表现爱了爱了，屏幕材质好 外观值得推荐，主要是握持感好 电池的表现完美，充电速度快 拍照的表现赞爆了，相机效果好 信号靠谱，主要是WiFi信号强 五星好评没话说。
午夜场特价，经过一段时间使用， 音效的表现完美，通话音质好 系统太棒了，系统稳定 屏幕不够完美，显示细腻 喜欢的可以下手。
双十一预售+券后，等了很久终于买到， 电池的表现很好，充电功率高 信号的表现真香，通话降噪好 外观物超所值，主要是重量适中 说说屏幕，满意，屏幕素质高 不愧是京东自营。
618大促，用了一段时间来评价一下， 系统的表现不太行，隐私保护好 这个价位段首选。
寒假活动买的，价格很实惠， 音效需要改进，高音清晰 屏幕不错，亮度充足 系统的表现强大，无广告干扰 性能很好，反应灵敏 拍照的表现值得推荐，夜景表现出色 总体来说很满意。
双十一买的，等了很久终于买到， 拍照值得推荐，色彩还原度高 外观很好，主要是握持感好 值得。
用户节特惠，体验了一段时间， 性能略显一般，性能稳定 外观的表现有点失望，握持感好 说说屏幕，很好，屏幕素质好 拍照优秀，主要是广角拍摄优秀 五星好评没话说。
新品预约特惠买的， 信号很好，主要是信号覆盖广 说说拍照，满意，暗光拍摄清晰 外观可以的，主要是玻璃质感好 性价比不错。
双十一预售+券后，第一时间， 性能有点差，主要是反应灵敏 电池的表现给力，反向充电实用 五星好评没话说。
周年庆特惠买的， 电池完美，主要是边充边玩不卡 系统很好，主要是系统流畅 五星好评没话说。
新品预约特惠买的，用了一段时间来评价一下， 说说音效，出色，扬声器音质棒 拍照的表现满意，人像虚化自然 系统很好，系统轻量化 电池出色，续航能力强 不愧是京东自营。
品牌日+用券，等了很久终于买到， 电池惊艳，无线充电方便 总体来说很满意。
双十二，经过一段时间使用， 屏幕厉害了，屏幕素质高 系统可以的，系统流畅 说说外观，可以的，金属中框扎实 拍照完美，主要是广角拍摄优秀 不愧是京东自营。
闪购特价，价格很实惠， 说说外观，满意，工艺精致 拍照靠谱，防抖效果好 五星好评没话说。
换新季优惠，趁着好价的， 性能不错，主要是性能稳定 继续支持京东自营。
品牌特惠日买的，用了一段时间来评价一下， 性能的表现给力，性能释放充分 屏幕惊艳，色准高 系统的表现好评，功能丰富 说说音效，超赞，立体声效果好 说说拍照，物超所值，照片清晰 很划算，推荐。
PLUS会员价，经过一段时间使用， 电池的表现出色，一天重度使用没问题 外观给力，主要是机身轻薄 音效一般，双扬声器平衡 信号爱了爱了，主要是无信号死角 很划算，推荐。
组合优惠，果断下单， 电池的表现出色，充电不发烫 系统超出预期，系统更新及时 这个价位段首选。
限时特惠，体验了一段时间， 音效凑合，双扬声器平衡 屏幕给力，屏幕材质好 外观的表现真香，曲面设计优雅 说说信号，可以的，5G信号好 非常满意的一次购物。
叠加优惠券买的，第一时间， 性能可以的，游戏不卡顿 说说拍照，期待改进，广角拍摄优秀 电池不得不说真的好，主要是快充标准兼容 说说屏幕，强大，显示细腻 五星好评没话说。
新品首发预约的，趁着好价的， 信号很好，信号稳定 音效的表现靠谱，扬声器音质棒 五星好评没话说。
换新季优惠，趁着好价的， 拍照爱了爱了，照片清晰 性能良心，主要是发热控制好 屏幕强大，主要是屏幕素质高 推荐购买。
春节活动，第一时间， 音效的表现稳定，扬声器音质棒 外观的表现厉害了，握持感好 真心推荐给大家。
开学季买的，经过一段时间使用， 说说电池，厉害了，续航能力强 系统不太满意，主要是无广告干扰 完全超出预期。
寒假活动买的，用了一段时间来评价一下， 系统的表现惊艳，系统更新及时 电池的表现满意，充电不发烫 屏幕的表现出色，屏幕材质好 信号的表现杠杠的，通话降噪好 不愧是京东自营。
终于了，限时优惠， 说说屏幕，不太理想，分辨率高 性能的表现体验一般，性能稳定 说说外观，好评，轻薄便携 信号的表现真香，WiFi信号强 这个价位段首选。
首发，第一时间， 说说系统，满意，负一屏方便 音效的表现杠杠的，通话音质好 值得。
终于了，组合优惠， 说说音效，可以的，通话音质好 屏幕的表现需要改进，色准高 说说外观，靠谱，工艺精致 性价比不错。
PLUS会员+优惠券买的， 信号靠谱，主要是无信号死角 拍照惊艳，变焦效果好 外观的表现太棒了，机身轻薄 推荐购买。
终于了，618大促， 电池超出预期，电池健康度好 拍照惊艳，人像模式自然 总体来说很满意。
秒杀+会员价，第一时间， 说说屏幕，优秀，色准高 说说系统，杠杠的，系统更新及时 值得。
38女神节特惠买的，体验了一段时间， 信号靠谱，无信号死角 屏幕的表现太棒了，屏幕调校专业 音效的表现有瑕疵，通话音质好 说说性能，杠杠的，处理器跑分很高 非常满意的一次购物。
终于了，用白条券， 音效的表现太棒了，声音清晰 信号的表现杠杠的，通话降噪好 喜欢的可以下手。
会员特价， 说说电池，给力，续航能力强 拍照超赞，主要是视频防抖强 外观的表现略显一般，配色好看 屏幕出色，色准高 五星好评没话说。
818，价格很实惠， 系统的表现需要改进，系统轻量化 屏幕不错，屏幕通透 外观的表现物超所值，手感舒适 信号满意，主要是无信号死角 值得。
七夕节特惠，用了一段时间来评价一下， 说说系统，值得推荐，界面美观 信号不太满意，通话降噪好 说说屏幕，物超所值，屏幕调校专业 拍照的表现超赞，相机效果好 总体来说很满意。
618大促，经过一段时间使用， 音效不得不说真的好，主要是高音清晰 屏幕可以的，显示细腻 信号给力，主要是基站切换流畅 系统厉害了，主要是隐私保护好 完全超出预期。
叠加优惠券买的，等了很久终于买到， 外观期待改进，主要是玻璃质感好 说说信号，超出预期，信号稳定 音效的表现不错，立体声效果好 说说系统，厉害了，优化好 屏幕的表现值得推荐，阳光下可见度好 拍照有点小问题，人像模式自然 推荐购买。
38女神节特惠买的，价格很实惠， 信号好评，双卡切换快 拍照的表现优秀，色彩还原度高 值得。
整点秒杀买的， 屏幕强大，主要是显示效果好 说说系统，惊艳，界面美观 完全超出预期。
终于了，返校季， 系统值得推荐，主要是功能丰富 拍照出色，暗光拍摄清晰 电池靠谱，充电不发烫 喜欢的可以下手。
双十二，趁着好价的， 电池的表现赞爆了，充电功率高 这个价位段首选。
感恩回馈价买的，体验了一段时间， 说说信号，超赞，通话质量清晰 外观的表现完美，重量适中 电池杠杠的，主要是电池健康度好 说说系统，太棒了，优化好 非常满意的一次购物。
用学生优惠买的，等了很久终于买到， 系统有点小问题，主要是负一屏方便 拍照的表现物超所值，相机效果好 信号的表现有点失望，5G信号好 五星好评没话说。
用京豆优惠买的，体验了一段时间， 拍照惊艳，主要是夜景表现出色 说说外观，很好，玻璃质感好 屏幕给力，主要是屏幕素质好 说说性能，良心，性能释放充分 非常满意的一次购物。
粉丝专享价买的，等了很久终于买到， 拍照有待优化，主要是人像模式自然 说说屏幕，物超所值，高刷新率流畅 音效的表现给力，扬声器音质棒 信号超出预期，主要是基站切换流畅 总体来说很满意。
618叠加券，体验了一段时间， 说说音效，值得推荐，音量充足 值得。
秒杀+会员价，极速送达， 说说外观，优秀，质感出众 说说信号，稳定，基站切换流畅 真心推荐给大家。
春节活动，趁着好价的， 信号真香，主要是通话降噪好 说说拍照，厉害了，微距拍摄清晰 五星好评没话说。
叠加优惠券买的，价格很实惠， 系统良心，操作便捷 电池不得不说真的好，主要是续航能力强 拍照超出预期，主要是色彩还原度高 外观超出预期，主要是外观时尚 值得。
寒假活动买的， 信号完美，基站切换流畅 说说外观，优秀，手感舒适 电池超出预期，主要是续航能力强 不愧是京东自营。
618大促，果断下单， 信号有待提高，基站切换流畅 系统出色，主要是动画流畅 继续支持京东自营。
换新季优惠，用了一段时间来评价一下， 屏幕太棒了，主要是屏幕材质好 喜欢的可以下手。
七夕节特惠，自营店铺发货， 拍照惊艳，主要是夜景表现出色 说说性能，赞爆了，性能稳定 总体来说很满意。
尊享会员价，趁着好价的， 电池厉害了，快充给力 音效的表现优秀，音效调节丰富 很划算，推荐。
38女神节特惠买的，价格很实惠， 外观超赞，质感出众 屏幕不错，主要是护眼模式舒适 这个价位段首选。
PLUS会员价，用了一段时间来评价一下， 电池惊艳，主要是待机时间长 总体来说很满意。
钻石会员价，经过一段时间使用， 电池良心，主要是续航表现稳定 屏幕好评，触控灵敏 推荐购买。
开工季特惠买的， 说说音效，稳定，通话音质好 很划算，推荐。
新品首发预约的，果断下单， 说说系统，超出预期，系统轻量化 说说信号，厉害了，通话降噪好 推荐购买。
暑假特惠，趁着好价的， 系统可以的，系统轻量化 电池爱了爱了，主要是续航表现稳定 说说屏幕，靠谱，显示细腻 总体来说很满意。
品类日特惠，趁着好价的， 说说外观，稳定，玻璃质感好 系统可以的，功能丰富 拍照给力，主要是暗光拍摄清晰 音效有点失望，通话音质好 推荐购买。
用京豆优惠买的，经过一段时间使用， 拍照太棒了，主要是色彩还原度高 系统的表现有点差，无广告干扰 值得。
618大促，等了很久终于买到， 电池杠杠的，主要是续航表现稳定 音效不错，主要是高音清晰 系统的表现有点小问题，系统更新及时 性能可以的，无卡顿现象 外观的表现厉害了，金属中框扎实 不愧是京东自营。
618大促， 说说系统，需要改进，系统轻量化 电池超赞，主要是充电速度快 音效的表现完美，立体声效果好 性能惊艳，性能稳定 这个价位段首选。
双十一买的，极速送达， 系统稳定，操作便捷 这个价位段首选。
午夜场特价， 说说屏幕，凑合，显示效果好 电池有瑕疵，电池容量大 系统好评，界面美观 不愧是京东自营。
PLUS会员日买的，经过一段时间使用， 屏幕的表现可以的，阳光下可见度好 说说信号，可以的，基站切换流畅 真心推荐给大家。
818，价格很实惠， 说说屏幕，不太行，触控灵敏 拍照爱了爱了，主要是人像模式自然 性能值得推荐，多任务处理出色 信号凑合，无信号死角 喜欢的可以下手。
毕业季，体验了一段时间， 性能稳定，主要是运行流畅 信号的表现超赞，网络快 拍照的表现完美，人像虚化自然 喜欢的可以下手。
PLUS会员+优惠券买的，价格很实惠， 信号的表现超出预期，网络快 电池满意，充电不发烫 屏幕稳定，主要是高刷新率流畅 喜欢的可以下手。
双十二，服务周到， 电池不错，主要是充电不发烫 性能太棒了，主要是应用秒开 拍照良心，暗光拍摄清晰 说说信号，强大，网络快 音效不错，主要是立体声效果好 总体来说很满意。
新人首单，第一时间， 拍照出色，视频防抖强 说说性能，惊艳，性能稳定 非常满意的一次购物。
618叠加券，等了很久终于买到， 音效给力，音量充足 喜欢的可以下手。
钻石会员价，价格很实惠， 电池超赞，充电功率高 系统的表现真香，功能丰富 性能的表现不错，性能稳定 音效稳定，立体声效果好 完全超出预期。
叠加优惠券买的，价格很实惠， 电池有点失望，电池耐用 性能的表现完美，反应灵敏 拍照满意，主要是人像模式自然 真心推荐给大家。
品牌特惠日买的，经过一段时间使用， 屏幕优秀，主要是屏幕素质好 拍照的表现有点失望，夜景表现出色 系统好评，主要是定制功能实用 性价比不错。
开工季特惠买的，体验了一段时间， 外观值得推荐，工艺精致 电池的表现需要改进，充电不发烫 喜欢的可以下手。
早八抢购买到的， 说说外观，不得不说真的好，金属中框扎实 电池的表现好评，电池耐用 真心推荐给大家。
品类日特惠，用了一段时间来评价一下， 说说屏幕，良心，屏幕调校专业 外观太棒了，主要是手感舒适 值得。
818，价格很实惠， 系统超出预期，系统更新及时 完全超出预期。
终于了，高考季特惠， 外观好评，主要是金属中框扎实 屏幕靠谱，高刷新率流畅 说说拍照，真香，广角拍摄优秀 完全超出预期。
用户节特惠，果断下单， 说说音效，优秀，通话音质好 信号超赞，主要是无信号死角 性价比不错。
618叠加券，趁着好价的， 说说拍照，惊艳，照片清晰 喜欢的可以下手。
用白条券，第一时间， 音效杠杠的，主要是低音浑厚 值得。
新品预约特惠买的，用了一段时间来评价一下， 说说系统，出色，动画流畅 电池满意，主要是边充边玩不卡 这个价位段首选。
双十一预售+券后，服务周到， 系统完美，系统轻量化 电池一般，待机时间长 音效太棒了，音量充足 说说信号，厉害了，5G信号好 真心推荐给大家。
终于了，春节活动， 电池靠谱，主要是续航能力强 系统物超所值，主要是功能丰富 音效的表现不错，音效调节丰富 外观不得不说真的好，主要是金属中框扎实 很划算，推荐。
终于了，双十一买的， 说说信号，满意，信号覆盖广 说说屏幕，完美，屏幕素质高 音效的表现出色，通话音质好 很划算，推荐。
限时优惠，体验了一段时间， 说说电池，完美，电池耐用 不愧是京东自营。
年货节，经过一段时间使用， 说说拍照，有点失望，色彩还原度高 这个价位段首选。
用积分换的券， 音效爱了爱了，低音浑厚 外观优秀，主要是设计精美 不愧是京东自营。
新人首单，果断下单， 屏幕的表现有点小问题，高刷新率流畅 电池良心，主要是充电不发烫 不愧是京东自营。
618叠加券，价格很实惠， 说说拍照，厉害了，暗光拍摄清晰 音效的表现期待改进，高音清晰 说说电池，不得不说真的好，反向充电实用 性能的表现真香，无卡顿现象 系统太棒了，主要是系统稳定 外观好评，主要是玻璃质感好 这个价位段首选。
618大促，自营店铺发货， 屏幕太棒了，主要是屏幕素质高 说说电池，爱了爱了，待机时间长 说说系统，给力，手势操作流畅 说说性能，凑合，游戏不卡顿 音效的表现完美，音质好 说说信号，给力，双卡切换快 不愧是京东自营。
零点抢购的，果断下单， 信号优秀，主要是基站切换流畅 说说性能，给力，性能稳定 继续支持京东自营。
新人首单，体验了一段时间， 系统良心，主要是功能实用 非常满意的一次购物。
终于了，用白条券， 说说拍照，爱了爱了，人像虚化自然 电池物超所值，充电不发烫 总体来说很满意。
38女神节特惠买的，经过一段时间使用， 说说性能，值得推荐，处理器性能强劲 拍照的表现值得推荐，人像虚化自然 信号的表现惊艳，通话降噪好 电池的表现超出预期，电池容量大 屏幕的表现超出预期，屏幕通透 完全超出预期。
新品首销抢到的，体验了一段时间， 屏幕有瑕疵，主要是屏幕素质高 说说电池，物超所值，无线充电方便 音效满意，低音浑厚 这个价位段首选。
818，等了很久终于买到， 屏幕优秀，分辨率高 音效厉害了，主要是立体声效果好 外观的表现体验一般，机身轻薄 性能厉害了，无卡顿现象 电池厉害了，主要是待机时间长 系统的表现爱了爱了，动画流畅 这个价位段首选。
预售优惠，经过一段时间使用， 系统物超所值，定制功能实用 继续支持京东自营。
818，体验了一段时间， 性能有点差，反应灵敏 说说外观，可以的，边框窄 推荐购买。
用积分换的券，价格很实惠， 音效太棒了，双扬声器平衡 拍照惊艳，主要是变焦效果好 性价比不错。
用京豆优惠买的，用了一段时间来评价一下， 性能厉害了，主要是处理器跑分很高 系统的表现凑合，功能实用 外观爱了爱了，边框窄 说说音效，好评，立体声效果好 电池强大，主要是续航表现稳定 喜欢的可以下手。
818，体验了一段时间， 电池靠谱，主要是续航能力强 说说信号，太棒了，无信号死角 性能完美，无卡顿现象 说说音效，稳定，通话音质好 值得。
钻石会员价，价格很实惠， 性能的表现不太满意，性能稳定 屏幕不得不说真的好，色彩鲜艳 音效的表现超赞，音量充足 拍照的表现需要改进，暗光拍摄清晰 说说系统，不够完美，系统稳定 信号期待改进，主要是无信号死角 这个价位段首选。
周年庆特惠买的，用了一段时间来评价一下， 性能太棒了，主要是游戏不卡顿 说说屏幕，满意，屏幕通透 外观的表现杠杠的，重量适中 音效值得推荐，音量充足 说说电池，不得不说真的好，充电速度快 信号厉害了，主要是网络快 推荐购买。
首发，价格很实惠， 屏幕给力，主要是亮度充足 拍照的表现强大，微距拍摄清晰 系统惊艳，负一屏方便 真心推荐给大家。
换新季优惠，果断下单， 信号物超所值，主要是基站切换流畅 电池的表现不得不说真的好，一天重度使用没问题 不愧是京东自营。
用积分换的券，用了一段时间来评价一下， 拍照体验一般，人像虚化自然 继续支持京东自营。
尊享会员价， 信号的表现超赞，无信号死角 外观的表现有待提高，质感出众 五星好评没话说。
首发，第一时间， 拍照的表现满意，暗光拍摄清晰 屏幕太棒了，主要是阳光下可见度好 信号完美，通话降噪好 总体来说很满意。
终于了，尊享会员价， 音效的表现期待改进，音量充足 说说屏幕，很好，屏幕素质高 说说电池，良心，电池容量大 系统完美，主要是负一屏方便 信号的表现不错，信号覆盖广 性能的表现超出预期，无卡顿现象 不愧是京东自营。
组合优惠，趁着好价的， 外观完美，主要是设计精美 系统的表现给力，系统稳定 拍照的表现凑合，色彩还原度高 信号稳定，主要是无信号死角 非常满意的一次购物。
春节活动，经过一段时间使用， 说说音效，值得推荐，声音清晰 说说拍照，期待改进，人像虚化自然 性能不错，性能释放充分 不愧是京东自营。
终于了，闪购特价， 系统真香，主要是界面美观 继续支持京东自营。
返校季，价格很实惠， 电池不得不说真的好，主要是快充标准兼容 说说屏幕，超出预期，高刷新率流畅 说说性能，靠谱，运行流畅 外观超出预期，手感舒适 说说拍照，体验一般，防抖效果好 完全超出预期。
感恩回馈价买的，用了一段时间来评价一下， 音效靠谱，立体声效果好 外观良心，金属中框扎实 信号的表现超出预期，无信号死角 屏幕很好，主要是阳光下可见度好 这个价位段首选。
终于了，闪购+用券， 拍照的表现凑合，AI场景识别准 说说音效，太棒了，通话音质好 系统厉害了，主要是隐私保护好 屏幕给力，主要是色彩鲜艳 性能的表现有点差，温度适中 完全超出预期。
首发，体验了一段时间， 信号优秀，主要是信号覆盖广 电池稳定，主要是边充边玩不卡 推荐购买。
38女神节特惠买的，趁着好价的， 说说信号，靠谱，WiFi信号强 音效的表现不错，音质好 完全超出预期。
PLUS会员价，经过一段时间使用， 屏幕的表现不太满意，显示效果好 电池需要改进，主要是充电功率高 外观完美，机身轻薄 性能爱了爱了，速度快 五星好评没话说。
用积分换的券，等了很久终于买到， 说说拍照，出色，人像模式自然 屏幕的表现不得不说真的好，高刷新率流畅 真心推荐给大家。
PLUS会员日买的，价格很实惠， 音效的表现很好，音质好 屏幕的表现稳定，亮度充足 信号完美，信号稳定 很划算，推荐。
新品首销抢到的，果断下单， 系统杠杠的，主要是无广告干扰 信号的表现不错，通话降噪好 很划算，推荐。
粉丝专享价买的，等了很久终于买到， 电池的表现出色，充电速度快 系统超赞，优化好 非常满意的一次购物。
终于了，周年庆特惠买的， 系统完美，无广告干扰 不愧是京东自营。
换新季优惠，经过一段时间使用， 说说性能，满意，速度快 真心推荐给大家。
感恩回馈价买的，第一时间， 说说拍照，期待改进，暗光拍摄清晰 外观厉害了，主要是配色好看 信号出色，WiFi信号强 真心推荐给大家。
年货节，果断下单， 说说信号，超赞，通话降噪好 拍照的表现完美，视频防抖强 音效有点差，通话音质好 外观值得推荐，主要是手感舒适 五星好评没话说。
闪购+用券，果断下单， 说说音效，真香，双扬声器平衡 性价比不错。
预售优惠，用了一段时间来评价一下， 外观的表现凑合，玻璃质感好 性能超出预期，主要是速度快 信号的表现出色，WiFi信号强 推荐购买。
用学生优惠买的，体验了一段时间， 屏幕的表现体验一般，屏幕通透 信号完美，WiFi信号强 说说电池，惊艳，待机时间长 系统厉害了，主要是优化好 总体来说很满意。
PLUS会员日买的，体验了一段时间， 说说系统，靠谱，动画流畅 性能勉强能用，主要是反应灵敏 拍照爱了爱了，夜景表现出色 不愧是京东自营。
零点抢购的，趁着好价的， 外观值得推荐，主要是颜值高 性价比不错。
终于了，店铺优惠日， 说说信号，好评，通话降噪好 音效勉强能用，音量充足 电池的表现优秀，电池耐用 外观的表现真香，质感出众 非常满意的一次购物。
店铺优惠日， 电池的表现值得推荐，边充边玩不卡 拍照太棒了，主要是视频防抖强 性价比不错。
早八抢购买到的，物流给力， 外观的表现完美，颜值高 说说电池，赞爆了，电池容量大 屏幕值得推荐，屏幕材质好 音效不太行，立体声效果好 不愧是京东自营。
感恩回馈价买的， 屏幕超赞，屏幕素质高 信号的表现完美，通话质量清晰 推荐购买。
品类日特惠，果断下单， 系统满意，隐私保护好 说说外观，爱了爱了，玻璃质感好 不愧是京东自营。
PLUS会员日买的，经过一段时间使用， 说说系统，稳定，操作便捷 电池强大，主要是电池健康度好 拍照物超所值，防抖效果好 屏幕勉强能用，色彩鲜艳 非常满意的一次购物。
终于了，PLUS会员+优惠券买的， 信号不够完美，双卡切换快 屏幕有点小问题，主要是分辨率高 系统良心，优化好 值得。
整点秒杀买的，第一时间， 说说屏幕，满意，高刷新率流畅 电池的表现赞爆了，快充给力 性能值得推荐，速度快 系统超赞，功能丰富 五星好评没话说。
开工季特惠买的，果断下单， 说说拍照，不太理想，色彩还原度高 说说信号，满意，WiFi信号强 不愧是京东自营。
品牌特惠日买的，趁着好价的， 性能略显一般，主要是性能释放充分 信号的表现惊艳，5G信号好 拍照良心，主要是夜景表现出色 继续支持京东自营。
返校季，自营店铺， 信号的表现满意，通话质量清晰 说说音效，太棒了，音量充足 说说拍照，凑合，照片清晰 完全超出预期。
用学生优惠买的，价格很实惠， 说说电池，厉害了，快充给力 信号的表现很好，通话降噪好 喜欢的可以下手。
用券，等了很久终于买到， 信号的表现好评，网络快 音效的表现出色，音质好 拍照的表现有待优化，人像模式自然 喜欢的可以下手。
限时优惠， 说说系统，真香，负一屏方便 说说性能，完美，运行流畅 总体来说很满意。
首批开售，价格很实惠， 系统的表现出色，无广告干扰 外观的表现靠谱，边框窄 说说性能，太棒了，系统流畅度高 拍照可以的，照片清晰 屏幕优秀，主要是色彩鲜艳 电池有瑕疵，主要是一天重度使用没问题 这个价位段首选。
用户节特惠，经过一段时间使用， 拍照可以的，主要是暗光拍摄清晰 说说信号，爱了爱了，通话降噪好 音效强大，主要是低音浑厚 说说性能，不错，处理器性能强劲 真心推荐给大家。
首批开售，体验了一段时间， 说说音效，值得推荐，双扬声器平衡 拍照物超所值，变焦效果好 屏幕优秀，主要是护眼模式舒适 电池还行，主要是充电功率高 信号的表现凑合，WiFi信号强 说说系统，爱了爱了，系统流畅 这个价位段首选。
用积分换的券，果断下单， 说说性能，稳定，速度快 外观物超所值，轻薄便携 系统物超所值，隐私保护好 不愧是京东自营。
用户节特惠，体验了一段时间， 说说屏幕，稳定，显示细腻 音效不太行，主要是音质好 说说外观，需要改进，工艺精致 性能的表现不错，游戏不卡顿 继续支持京东自营。
新品发布会预约的，果断下单， 屏幕厉害了，屏幕材质好 说说性能，杠杠的，反应灵敏 拍照不太满意，人像模式自然 系统的表现很好，操作便捷 推荐购买。
七夕节特惠， 说说拍照，不太理想，变焦效果好 电池的表现真香，充电不发烫 真心推荐给大家。
限时特惠，果断下单， 音效不够完美，扬声器音质棒 信号的表现期待改进，通话质量清晰 屏幕完美，主要是阳光下可见度好 说说拍照，好评，防抖效果好 外观的表现很好，手感舒适 说说电池，有点差，快充标准兼容 非常满意的一次购物。
用户节特惠，用了一段时间来评价一下， 说说信号，强大，无信号死角 音效给力，主要是声音清晰 拍照的表现超出预期，人像模式自然 外观厉害了，设计精美 这个价位段首选。
618大促，第一时间， 外观不得不说真的好，主要是配色好看 屏幕的表现稳定，屏幕素质高 说说音效，良心，高音清晰 说说信号，靠谱，基站切换流畅 真心推荐给大家。
午夜场特价，第一时间， 屏幕超出预期，屏幕素质好 拍照很好，相机效果好 性能不得不说真的好，主要是游戏不卡顿 继续支持京东自营。
粉丝专享价买的，果断下单， 信号的表现有点小问题，网络快 说说屏幕，超赞，色准高 说说拍照，有点失望，超广角无变形 说说音效，不够完美，音量充足 系统可以的，主要是手势操作流畅 性能物超所值，处理器性能强劲 真心推荐给大家。
开学季买的，经过一段时间使用， 信号杠杠的，主要是基站切换流畅 系统的表现超赞，系统流畅 说说音效，不错，音量充足 电池很好，电池耐用 继续支持京东自营。
开工季特惠买的，用了一段时间来评价一下， 拍照的表现真香，夜景表现出色 性能有瑕疵，主要是系统流畅度高 很划算，推荐。
用户节特惠，经过一段时间使用， 拍照不得不说真的好，超广角无变形 外观不错，主要是机身轻薄 说说信号，给力，WiFi信号强 推荐购买。
闪购特价，用了一段时间来评价一下， 性能不得不说真的好，主要是游戏不卡顿 音效良心，立体声效果好 非常满意的一次购物。
粉丝专享价买的， 屏幕杠杠的，主要是屏幕素质高 拍照杠杠的，防抖效果好 电池优秀，主要是充电功率高 不愧是京东自营。
感恩回馈价买的，用了一段时间来评价一下， 性能靠谱，主要是速度快 说说屏幕，很好，屏幕材质好 电池惊艳，快充给力 系统的表现超赞，手势操作流畅 不愧是京东自营。
品类日特惠，等了很久终于买到， 拍照赞爆了，微距拍摄清晰 继续支持京东自营。
高考季特惠，价格很实惠， 音效超出预期，主要是低音浑厚 说说屏幕，惊艳，阳光下可见度好 性能的表现很好，速度快 说说拍照，不太行，暗光拍摄清晰 说说电池，不太满意，充电速度快 说说外观，稳定，握持感好 性价比不错。
感恩回馈价买的，用了一段时间来评价一下， 电池完美，充电不发烫 外观的表现超赞，设计精美 喜欢的可以下手。
用白条券，价格很实惠， 说说系统，不得不说真的好，无广告干扰 性能出色，处理器跑分很高 总体来说很满意。
618叠加券，体验了一段时间， 系统有点失望，主要是操作便捷 音效杠杠的，通话音质好 屏幕真香，主要是亮度充足 电池有瑕疵，续航表现稳定 说说外观，杠杠的，质感出众 性能的表现物超所值，发热控制好 总体来说很满意。
粉丝专享价买的，趁着好价的， 系统的表现有点失望，系统轻量化 信号的表现还行，5G信号好 完全超出预期。
终于了，限时特惠， 信号需要改进，通话降噪好 说说电池，凑合，充电功率高 屏幕的表现好评，屏幕素质高 真心推荐给大家。
叠加优惠券买的，趁着好价的， 拍照的表现完美，超广角无变形 系统靠谱，手势操作流畅 音效的表现杠杠的，声音清晰 喜欢的可以下手。
新品首发预约的，第一时间， 系统太棒了，主要是定制功能实用 推荐购买。
午夜场特价，物流给力， 电池给力，电池容量大 说说性能，超出预期，性能释放充分 拍照靠谱，人像模式自然 系统出色，功能实用 完全超出预期。
终于了，品牌日+用券， 性能优秀，处理器调度合理 说说屏幕，可以的，屏幕调校专业 信号的表现太棒了，WiFi信号强 喜欢的可以下手。
五一放价抢到的，第一时间， 性能有点小问题，主要是多任务处理出色 系统稳定，主要是系统轻量化 推荐购买。
新品首发预约的，等了很久终于买到， 性能惊艳，多任务处理出色 说说外观，有瑕疵，玻璃质感好 信号的表现厉害了，WiFi信号强 拍照的表现需要改进，防抖效果好 总体来说很满意。
粉丝专享价买的，等了很久终于买到， 拍照满意，主要是微距拍摄清晰 五星好评没话说。
新品首销抢到的，价格很实惠， 说说性能，给力，处理器调度合理 继续支持京东自营。
新品首发预约的，等了很久终于买到， 系统有瑕疵，主要是手势操作流畅 音效太棒了，主要是高音清晰 屏幕强大，主要是分辨率高 真心推荐给大家。
用积分换的券，价格很实惠， 拍照满意，广角拍摄优秀 推荐购买。
开学季买的，趁着好价的， 说说性能，好评，处理器跑分很高 电池强大，电池健康度好 信号靠谱，无信号死角 很划算，推荐。
早八抢购买到的，趁着好价的， 外观超赞，主要是手感舒适 说说拍照，爱了爱了，相机效果好 很划算，推荐。
春节活动， 性能优秀，主要是应用秒开 系统物超所值，主要是功能实用 这个价位段首选。
用白条券，第一时间， 屏幕的表现稳定，显示效果好 电池值得推荐，主要是快充标准兼容 系统超赞，操作便捷 总体来说很满意。
返校季， 系统的表现强大，功能丰富 信号超赞，主要是网络快 真心推荐给大家。
PLUS会员+优惠券买的，体验了一段时间， 拍照爱了爱了，AI场景识别准 信号的表现良心，基站切换流畅 五星好评没话说。
新品首销抢到的，果断下单， 性能超赞，处理器性能强劲 推荐购买。
新品首销抢到的，用了一段时间来评价一下， 说说系统，物超所值，手势操作流畅 说说外观，真香，工艺精致 真心推荐给大家。
用京豆优惠买的，经过一段时间使用， 信号出色，基站切换流畅 说说音效，超出预期，低音浑厚 屏幕的表现杠杠的，显示细腻 电池的表现不得不说真的好，充电速度快 说说拍照，出色，防抖效果好 这个价位段首选。
限时优惠，等了很久终于买到， 说说外观，凑合，边框窄 信号优秀，WiFi信号强 系统物超所值，系统流畅 说说音效，强大，立体声效果好 屏幕略显一般，主要是屏幕通透 真心推荐给大家。
午夜场特价，等了很久终于买到， 屏幕还行，主要是阳光下可见度好 不愧是京东自营。
新品首发预约的，趁着好价的， 说说信号，一般，通话质量清晰 系统太棒了，主要是无广告干扰 音效有瑕疵，音量充足 推荐购买。
闪购特价，趁着好价的， 说说性能，给力，温度适中 音效厉害了，主要是立体声效果好 真心推荐给大家。
周年庆特惠买的，果断下单， 外观赞爆了，主要是机身轻薄 信号的表现优秀，信号稳定 系统的表现有点失望，优化好 电池超出预期，充电功率高 音效的表现给力，低音浑厚 性能的表现良心，反应灵敏 非常满意的一次购物。
组合优惠，等了很久终于买到， 信号超出预期，无信号死角 音效给力，通话音质好 非常满意的一次购物。
终于了，双十一买的， 信号的表现可以的，网络快 外观强大，金属中框扎实 音效的表现超赞，声音清晰 性能的表现很好，性能稳定 性价比不错。
粉丝专享价买的， 电池有点失望，主要是一天重度使用没问题 信号的表现满意，通话质量清晰 说说拍照，超赞，美颜算法自然 说说性能，不得不说真的好，应用秒开 屏幕有点小问题，亮度充足 音效不错，主要是音效调节丰富 继续支持京东自营。
终于了，PLUS会员日买的， 说说拍照，优秀，超广角无变形 不愧是京东自营。
整点秒杀买的，价格很实惠， 说说系统，完美，手势操作流畅 音效满意，低音浑厚 继续支持京东自营。
新人首单，第一时间， 电池稳定，主要是待机时间长 五星好评没话说。
春节活动，价格很实惠， 音效惊艳，扬声器音质棒 不愧是京东自营。
年货节，趁着好价的， 外观不够完美，边框窄 音效不得不说真的好，扬声器音质棒 系统完美，定制功能实用 说说电池，完美，充电功率高 拍照超赞，主要是防抖效果好 信号超赞，主要是通话质量清晰 五星好评没话说。
818，价格很实惠， 说说系统，靠谱，界面美观 屏幕爱了爱了，屏幕通透 完全超出预期。
终于了，首批开售， 音效很好，主要是声音清晰 拍照厉害了，主要是人像虚化自然 喜欢的可以下手。
终于了，PLUS会员+优惠券买的， 屏幕有待提高，屏幕素质高 外观有点失望，金属中框扎实 非常满意的一次购物。
尊享会员价，经过一段时间使用， 说说系统，赞爆了，负一屏方便 说说信号，不得不说真的好，通话质量清晰 电池超出预期，主要是快充给力 性能真香，主要是处理器调度合理 完全超出预期。
暑假特惠，价格很实惠， 说说信号，完美，信号稳定 系统出色，系统流畅 说说屏幕，强大，屏幕调校专业 不愧是京东自营。
粉丝专享价买的，第一时间， 说说电池，靠谱，电池耐用 系统不错，主要是无广告干扰 信号的表现优秀，通话质量清晰 外观一般，边框窄 推荐购买。
毕业季，经过一段时间使用， 说说音效，需要改进，立体声效果好 系统靠谱，主要是负一屏方便 说说性能，不错，系统流畅度高 电池可以的，续航能力强 屏幕的表现赞爆了，高刷新率流畅 推荐购买。
用积分换的券，经过一段时间使用， 说说系统，强大，动画流畅 屏幕赞爆了，主要是屏幕调校专业 完全超出预期。
会员特价，体验了一段时间， 性能的表现有点失望，速度快 外观惊艳，轻薄便携 说说信号，完美，信号稳定 说说音效，给力，双扬声器平衡 电池体验一般，主要是充电功率高 推荐购买。
暑假特惠，趁着好价的， 信号的表现物超所值，双卡切换快 性能的表现物超所值，处理器性能强劲 喜欢的可以下手。
春节活动，价格很实惠， 外观有待优化，主要是轻薄便携 系统的表现赞爆了，系统轻量化 说说电池，完美，电池耐用 屏幕的表现有待优化，显示细腻 值得。
零点抢购的， 信号的表现良心，无信号死角 说说电池，厉害了，续航能力强 性能不错，性能稳定 音效的表现超赞，扬声器音质棒 推荐购买。
七夕节特惠，体验了一段时间， 电池杠杠的，反向充电实用 信号赞爆了，通话质量清晰 说说屏幕，稳定，亮度充足 很划算，推荐。
开学季买的，趁着好价的， 性能的表现杠杠的，应用秒开 喜欢的可以下手。
寒假活动买的，经过一段时间使用， 拍照不够完美，主要是色彩还原度高 说说屏幕，有待提高，显示效果好 音效凑合，扬声器音质棒 电池有点失望，待机时间长 完全超出预期。
99大促，等了很久终于买到， 音效出色，音量充足 系统值得推荐，无广告干扰 屏幕不够完美，触控灵敏 外观杠杠的，设计精美 总体来说很满意。
38女神节特惠买的，第一时间， 电池爱了爱了，一天重度使用没问题 说说信号，体验一般，WiFi信号强 喜欢的可以下手。
闪购特价，体验了一段时间， 音效略显一般，主要是扬声器音质棒 说说拍照，完美，相机效果好 说说外观，物超所值，配色好看 系统厉害了，负一屏方便 信号稳定，网络快 继续支持京东自营。
开工季特惠买的，果断下单， 信号值得推荐，信号覆盖广 说说性能，不得不说真的好，游戏不卡顿 音效不得不说真的好，高音清晰 喜欢的可以下手。
换新季优惠，果断下单， 电池还行，快充给力 拍照凑合，主要是AI场景识别准 说说屏幕，有点差，屏幕素质高 推荐购买。
钻石会员价， 拍照的表现给力，人像模式自然 说说外观，值得推荐，曲面设计优雅 值得。
终于了，用白条券， 音效好评，主要是音量充足 电池不得不说真的好，快充给力 说说拍照，不太行，防抖效果好 性能完美，性能释放充分 继续支持京东自营。
品牌日+用券，价格很实惠， 说说外观，不得不说真的好，轻薄便携 屏幕出色，屏幕素质好 系统的表现完美，动画流畅 不愧是京东自营。
闪购特价，等了很久终于买到， 屏幕的表现值得推荐，高刷新率流畅 总体来说很满意。
PLUS会员+优惠券买的，趁着好价的， 说说电池，体验一般，快充给力 说说拍照，完美，超广角无变形 系统的表现略显一般，界面美观 外观不错，主要是曲面设计优雅 不愧是京东自营。
寒假活动买的，经过一段时间使用， 说说拍照，惊艳，人像虚化自然 信号一般，基站切换流畅 值得。
新品首销抢到的，趁着好价的， 说说外观，有点小问题，金属中框扎实 电池的表现出色，电池健康度好 说说屏幕，体验一般，亮度充足 拍照的表现一般，微距拍摄清晰 继续支持京东自营。
感恩回馈价买的，用了一段时间来评价一下， 系统有点小问题，主要是功能丰富 说说电池，不得不说真的好，电池容量大 屏幕赞爆了，主要是屏幕素质高 说说信号，完美，信号覆盖广 外观优秀，手感舒适 值得。
预售优惠，等了很久终于买到， 音效的表现靠谱，低音浑厚 说说性能，好评，运行流畅 五星好评没话说。
限时优惠，体验了一段时间， 说说拍照，强大，变焦效果好 说说性能，惊艳，多任务处理出色 屏幕惊艳，屏幕调校专业 音效惊艳，主要是通话音质好 信号良心，主要是基站切换流畅 不愧是京东自营。
限时特惠，等了很久终于买到， 性能勉强能用，处理器性能强劲 说说拍照，满意，暗光拍摄清晰 音效的表现超赞，双扬声器平衡 电池不错，快充给力 完全超出预期。
终于了，PLUS会员+优惠券买的， 电池的表现靠谱，充电功率高 说说音效，厉害了，低音浑厚 五星好评没话说。
暑假特惠，价格很实惠， 信号不够完美，基站切换流畅 性能有点失望，主要是发热控制好 系统的表现有点失望，动画流畅 不愧是京东自营。
PLUS会员日买的，价格很实惠， 电池有瑕疵，无线充电方便 拍照出色，防抖效果好 外观的表现不够完美，机身轻薄 性能惊艳，发热控制好 说说音效，太棒了，高音清晰 真心推荐给大家。
用券，果断下单， 说说性能，不够完美，系统流畅度高 说说系统，太棒了，系统更新及时 说说外观，超赞，颜值高 拍照勉强能用，人像模式自然 音效厉害了，主要是双扬声器平衡 真心推荐给大家。
用券，价格很实惠， 音效靠谱，通话音质好 说说系统，爱了爱了，优化好 说说屏幕，良心，屏幕通透 说说信号，值得推荐，网络快 非常满意的一次购物。
七夕节特惠，经过一段时间使用， 说说性能，给力，多任务处理出色 屏幕出色，主要是屏幕通透 系统的表现厉害了，系统更新及时 信号值得推荐，主要是WiFi信号强 很划算，推荐。
店铺优惠日，价格很实惠， 屏幕很好，主要是显示细腻 这个价位段首选。
终于了，用户节特惠， 音效值得推荐，声音清晰 外观超赞，设计精美 说说信号，强大，无信号死角 拍照一般，主要是相机效果好 非常满意的一次购物。
用京豆优惠买的，用了一段时间来评价一下， 信号的表现靠谱，基站切换流畅 说说屏幕，太棒了，色准高 很划算，推荐。
七夕节特惠，经过一段时间使用， 性能出色，主要是反应灵敏 不愧是京东自营。
周年庆特惠买的，价格很实惠， 说说性能，真香，性能释放充分 音效真香，通话音质好 信号超赞，主要是基站切换流畅 喜欢的可以下手。
品牌特惠日买的，用了一段时间来评价一下， 拍照惊艳，美颜算法自然 说说电池，勉强能用，反向充电实用 说说性能，值得推荐，处理器跑分很高 系统满意，主要是功能丰富 说说音效，杠杠的，低音浑厚 不愧是京东自营。
下班闪购，经过一段时间使用， 音效的表现值得推荐，低音浑厚 电池可以的，无线充电方便 非常满意的一次购物。
周年庆特惠买的，等了很久终于买到， 说说系统，超赞，操作便捷 不愧是京东自营。
618大促，果断下单， 屏幕的表现很好，色彩鲜艳 信号不太行，基站切换流畅 外观杠杠的，主要是外观时尚 性价比不错。
终于了，暑假特惠， 说说屏幕，超出预期，显示细腻 性能的表现完美，运行流畅 性价比不错。
叠加优惠券买的，价格很实惠， 屏幕的表现厉害了，屏幕素质高 说说拍照，完美，人像模式自然 系统的表现满意，优化好 值得。
七夕节特惠，价格很实惠， 说说系统，完美，优化好 外观可以的，重量适中 音效强大，高音清晰 值得。
组合优惠，趁着好价的， 信号的表现好评，5G信号好 音效优秀，主要是声音清晰 说说系统，超赞，手势操作流畅 说说外观，稳定，设计精美 说说屏幕，有瑕疵，高刷新率流畅 真心推荐给大家。
PLUS会员价，价格很实惠， 屏幕的表现杠杠的，护眼模式舒适 拍照一般，主要是色彩还原度高 五星好评没话说。
618叠加券，价格很实惠， 拍照强大，变焦效果好 性能良心，主要是处理器调度合理 电池的表现完美，快充标准兼容 音效杠杠的，低音浑厚 外观完美，握持感好 系统的表现完美，隐私保护好 不愧是京东自营。
新品发布会预约的，体验了一段时间， 屏幕不错，屏幕素质高 性能的表现优秀，性能稳定 信号超赞，主要是基站切换流畅 值得。
毕业季，果断下单， 外观超赞，工艺精致 说说信号，满意，信号稳定 性能杠杠的，反应灵敏 五星好评没话说。
预售优惠，果断下单， 信号厉害了，通话降噪好 屏幕还行，屏幕材质好 说说音效，有点小问题，声音清晰 系统的表现不够完美，系统稳定 说说外观，不得不说真的好，边框窄 值得。
PLUS会员日买的， 拍照不得不说真的好，主要是微距拍摄清晰 真心推荐给大家。
用券，等了很久终于买到， 说说屏幕，凑合，分辨率高 非常满意的一次购物。
店铺优惠日，果断下单， 说说电池，靠谱，反向充电实用 说说拍照，很好，夜景表现出色 不愧是京东自营。
用券，趁着好价的， 信号爱了爱了，主要是无信号死角 拍照期待改进，主要是照片清晰 性能完美，多任务处理出色 屏幕的表现真香，屏幕素质高 值得。
终于了，七夕节特惠， 屏幕有待提高，显示效果好 值得。
618大促，经过一段时间使用， 性能超赞，主要是游戏不卡顿 屏幕的表现可以的，显示细腻 五星好评没话说。
店铺优惠日，趁着好价的， 说说系统，赞爆了，隐私保护好 屏幕给力，主要是阳光下可见度好 喜欢的可以下手。
用白条券，等了很久终于买到， 系统完美，主要是系统更新及时 信号的表现出色，信号覆盖广 完全超出预期。
感恩回馈价买的，等了很久终于买到， 系统物超所值，功能实用 说说屏幕，给力，亮度充足 这个价位段首选。
早八抢购买到的，价格很实惠， 音效完美，通话音质好 说说系统，可以的，系统流畅 喜欢的可以下手。
七夕节特惠，经过一段时间使用， 系统体验一般，功能实用 这个价位段首选。
新品首发预约的， 信号超赞，主要是基站切换流畅 性能的表现真香，处理器性能强劲 系统有点差，主要是手势操作流畅 外观的表现完美，工艺精致 不愧是京东自营。
新品首发预约的， 说说系统，真香，系统流畅 完全超出预期。
终于了，PLUS会员价， 屏幕需要改进，主要是屏幕素质好 信号的表现完美，通话降噪好 音效的表现不太行，音效调节丰富 五星好评没话说。
尊享会员价，第一时间， 屏幕赞爆了，主要是屏幕材质好 电池爱了爱了，续航能力强 系统一般，主要是系统稳定 音效靠谱，主要是音效调节丰富 说说拍照，太棒了，照片清晰 很划算，推荐。
双十一买的，经过一段时间使用， 音效的表现不太满意，高音清晰 值得。
新品预约特惠买的，官方正品， 外观优秀，边框窄 说说信号，不得不说真的好，通话质量清晰 拍照赞爆了，美颜算法自然 说说音效，满意，声音清晰 总体来说很满意。
818，趁着好价的， 说说系统，赞爆了，无广告干扰 说说外观，物超所值，机身轻薄 值得。
下班闪购，等了很久终于买到， 说说系统，超出预期，手势操作流畅 信号完美，主要是信号覆盖广 音效赞爆了，主要是音量充足 说说外观，值得推荐，机身轻薄 真心推荐给大家。
春节活动，体验了一段时间， 电池不错，充电不发烫 很划算，推荐。
用积分换的券，价格很实惠， 拍照有点小问题，主要是人像模式自然 电池靠谱，充电功率高 屏幕不太理想，主要是屏幕素质好 性能值得推荐，性能释放充分 喜欢的可以下手。
春节活动，价格很实惠， 说说性能，稳定，性能释放充分 拍照不够完美，变焦效果好 音效良心，主要是音效调节丰富 系统很好，主要是手势操作流畅 完全超出预期。
PLUS会员+优惠券买的，果断下单， 性能有点小问题，主要是多任务处理出色 系统物超所值，手势操作流畅 说说电池，很好，边充边玩不卡 拍照的表现优秀，广角拍摄优秀 说说音效，靠谱，高音清晰 外观惊艳，主要是握持感好 喜欢的可以下手。
品类日特惠，等了很久终于买到， 电池略显一般，主要是电池容量大 信号的表现爱了爱了，信号稳定 喜欢的可以下手。
暑假特惠，经过一段时间使用， 电池物超所值，续航能力强 值得。
会员特价，果断下单， 信号稳定，主要是信号覆盖广 说说系统，不得不说真的好，功能丰富 完全超出预期。
闪购+用券，经过一段时间使用， 电池靠谱，主要是充电功率高 屏幕的表现靠谱，显示细腻 说说系统，超出预期，功能丰富 拍照赞爆了，照片清晰 五星好评没话说。
年货节，体验了一段时间， 说说音效，需要改进，高音清晰 外观有待优化，主要是握持感好 信号好评，主要是信号稳定 屏幕的表现强大，屏幕材质好 电池满意，主要是充电速度快 喜欢的可以下手。
38女神节特惠买的，果断下单， 电池优秀，主要是电池耐用 拍照稳定，相机效果好 音效的表现期待改进，双扬声器平衡 信号优秀，主要是通话质量清晰 继续支持京东自营。
双十一买的，等了很久终于买到， 说说系统，完美，界面美观 性能超赞，发热控制好 音效厉害了，主要是扬声器音质棒 推荐购买。
寒假活动买的，趁着好价的， 屏幕赞爆了，阳光下可见度好 说说拍照，满意，暗光拍摄清晰 说说系统，好评，操作便捷 音效超赞，主要是通话音质好 完全超出预期。
新品首发预约的，体验了一段时间， 外观不太理想，设计精美 电池不错，一天重度使用没问题 系统的表现勉强能用，系统轻量化 拍照的表现厉害了，超广角无变形 喜欢的可以下手。
寒假活动买的，第一时间， 电池超赞，主要是快充给力 信号可以的，主要是网络快 值得。
用券，果断下单， 性能物超所值，处理器跑分很高 外观超出预期，外观时尚 音效不太满意，主要是立体声效果好 电池不得不说真的好，充电不发烫 推荐购买。
年货节，体验了一段时间， 说说电池，值得推荐，反向充电实用 系统的表现出色，优化好 音效的表现可以的，通话音质好 性能凑合，运行流畅 信号的表现完美，通话降噪好 说说屏幕，强大，色准高 不愧是京东自营。
开工季特惠买的，等了很久终于买到， 说说电池，不错，充电不发烫 说说屏幕，有点失望，亮度充足 外观良心，重量适中 总体来说很满意。
用白条券，价格很实惠， 屏幕的表现太棒了，显示效果好 系统的表现值得推荐，功能丰富 很划算，推荐。
开工季特惠买的，等了很久终于买到， 性能出色，主要是速度快 屏幕靠谱，主要是亮度充足 说说拍照，良心，照片清晰 说说音效，优秀，声音清晰 值得。
用户节特惠，果断下单， 说说音效，不得不说真的好，扬声器音质棒 电池不得不说真的好，电池容量大 系统的表现稳定，动画流畅 非常满意的一次购物。
限时特惠， 性能太棒了，主要是多任务处理出色 拍照的表现给力，相机效果好 这个价位段首选。
用券，第一时间， 信号的表现有待提高，通话降噪好 外观不太理想，主要是边框窄 系统的表现稳定，操作便捷 音效惊艳，通话音质好 很划算，推荐。
新人首单，第一时间， 系统超出预期，主要是系统稳定 外观良心，主要是金属中框扎实 总体来说很满意。
首批开售，闪电发货， 音效的表现不得不说真的好，通话音质好 外观的表现杠杠的，质感出众 性能有点差，速度快 拍照赞爆了，主要是广角拍摄优秀 性价比不错。
新人首单， 说说性能，给力，系统流畅度高 屏幕爱了爱了，主要是屏幕素质好 拍照的表现太棒了，照片清晰 电池的表现强大，待机时间长 完全超出预期。
下班闪购，等了很久终于买到， 性能给力，主要是系统流畅度高 外观可以的，主要是重量适中 信号给力，通话质量清晰 电池物超所值，主要是充电不发烫 系统的表现不太行，优化好 继续支持京东自营。
年货节，用了一段时间来评价一下， 外观稳定，主要是边框窄 说说性能，值得推荐，性能释放充分 拍照的表现不够完美，美颜算法自然 真心推荐给大家。
组合优惠，经过一段时间使用， 信号的表现勉强能用，双卡切换快 电池需要改进，待机时间长 性价比不错。
新品首销抢到的，价格很实惠， 屏幕稳定，主要是屏幕材质好 信号物超所值，5G信号好 总体来说很满意。
零点抢购的，用了一段时间来评价一下， 性能良心，运行流畅 拍照的表现超出预期，夜景表现出色 屏幕满意，护眼模式舒适 说说系统，超赞，无广告干扰 信号有点失望，主要是双卡切换快 外观良心，主要是配色好看 性价比不错。
秒杀+会员价，经过一段时间使用， 外观不太理想，外观时尚 说说音效，爱了爱了，声音清晰 性能好评，主要是多任务处理出色 性价比不错。
毕业季，趁着好价的， 性能靠谱，主要是性能稳定 信号的表现满意，WiFi信号强 电池有点失望，快充标准兼容 系统很好，主要是功能丰富 音效厉害了，低音浑厚 完全超出预期。
新品首发预约的，趁着好价的， 说说电池，不太满意，充电不发烫 说说系统，超赞，操作便捷 性价比不错。
开学季买的， 说说系统，赞爆了，优化好 说说性能，出色，发热控制好 屏幕很好，显示细腻 值得。
毕业季，等了很久终于买到， 拍照很好，主要是人像模式自然 系统值得推荐，功能实用 值得。
PLUS会员+优惠券买的，用了一段时间来评价一下， 音效超赞，立体声效果好 外观的表现不得不说真的好，配色好看 说说系统，杠杠的，隐私保护好 推荐购买。
首批开售， 电池有待优化，主要是电池容量大 系统满意，动画流畅 总体来说很满意。
终于了，PLUS会员价， 音效物超所值，通话音质好 这个价位段首选。
用白条券，体验了一段时间， 系统的表现有待提高，界面美观 很划算，推荐。
开学季买的，趁着好价的， 性能的表现超出预期，温度适中 屏幕有瑕疵，主要是屏幕通透 说说外观，不够完美，边框窄 不愧是京东自营。
粉丝专享价买的，果断下单， 拍照强大，美颜算法自然 说说外观，厉害了，工艺精致 说说电池，强大，续航能力强 屏幕超出预期，显示效果好 这个价位段首选。
寒假活动买的，等了很久终于买到， 信号可以的，主要是无信号死角 推荐购买。
品类日特惠，经过一段时间使用， 拍照的表现太棒了，防抖效果好 性能的表现很好，性能释放充分 外观优秀，主要是轻薄便携 说说屏幕，一般，屏幕素质好 继续支持京东自营。
首发，经过一段时间使用， 说说音效，有点小问题，扬声器音质棒 非常满意的一次购物。
闪购+用券，第一时间， 音效的表现物超所值，通话音质好 系统还行，系统轻量化 电池不太行，主要是充电功率高 外观好评，边框窄 五星好评没话说。
双十一买的，果断下单， 系统杠杠的，系统流畅 性能的表现不够完美，发热控制好 完全超出预期。
品类日特惠，价格很实惠， 信号的表现良心，网络快 性能的表现靠谱，速度快 外观给力，工艺精致 不愧是京东自营。
毕业季，果断下单， 说说系统，优秀，动画流畅 拍照爱了爱了，主要是照片清晰 这个价位段首选。
双十二，用了一段时间来评价一下， 信号满意，基站切换流畅 电池可以的，一天重度使用没问题 音效不太行，音效调节丰富 总体来说很满意。
春节活动，价格很实惠， 信号的表现可以的，通话降噪好 屏幕不得不说真的好，主要是屏幕通透 拍照的表现略显一般，广角拍摄优秀 不愧是京东自营。
618大促，极速送达， 说说拍照，很好，相机效果好 系统的表现完美，系统稳定 性能强大，主要是速度快 音效出色，主要是低音浑厚 非常满意的一次购物。
粉丝专享价买的，趁着好价的， 音效的表现完美，音质好 系统好评，主要是动画流畅 继续支持京东自营。
周年庆特惠买的，用了一段时间来评价一下， 说说外观，完美，外观时尚 真心推荐给大家。
品牌日+用券， 屏幕有待优化，主要是高刷新率流畅 电池的表现有点小问题，快充给力 性能有待优化，无卡顿现象 音效物超所值，声音清晰 外观很好，主要是轻薄便携 信号稳定，网络快 推荐购买。
年货节，等了很久终于买到， 屏幕良心，屏幕素质高 信号爱了爱了，通话降噪好 系统的表现赞爆了，界面美观 性能一般，主要是速度快 继续支持京东自营。
终于了，用京豆优惠买的， 电池的表现有点小问题，续航能力强 说说拍照，靠谱，照片清晰 外观的表现物超所值，边框窄 性能值得推荐，处理器跑分很高 推荐购买。
限时优惠，等了很久终于买到， 拍照的表现勉强能用，超广角无变形 屏幕的表现稳定，屏幕调校专业 喜欢的可以下手。
双十一买的，体验了一段时间， 说说系统，超赞，系统稳定 说说音效，很好，高音清晰 很划算，推荐。
新人首单，等了很久终于买到， 拍照的表现靠谱，色彩还原度高 信号的表现不得不说真的好，信号覆盖广 电池可以的，充电功率高 音效值得推荐，主要是音量充足 推荐购买。
店铺优惠日，价格很实惠， 音效的表现优秀，低音浑厚 拍照的表现优秀，暗光拍摄清晰 外观的表现出色，握持感好 继续支持京东自营。
终于了，开学季买的， 说说音效，不够完美，音质好 拍照超出预期，主要是色彩还原度高 说说外观，很好，边框窄 继续支持京东自营。
预售优惠，用了一段时间来评价一下， 说说性能，有点差，处理器性能强劲 拍照值得推荐，主要是微距拍摄清晰 这个价位段首选。
用户节特惠，果断下单， 说说性能，太棒了，应用秒开 拍照超出预期，照片清晰 性价比不错。
终于了，双十一预售+券后， 电池强大，主要是快充标准兼容 拍照的表现一般，变焦效果好 外观真香，握持感好 屏幕靠谱，主要是分辨率高 这个价位段首选。
闪购特价，等了很久终于买到， 说说电池，满意，待机时间长 性能强大，应用秒开 外观的表现杠杠的，曲面设计优雅 音效靠谱，主要是低音浑厚 拍照完美，主要是色彩还原度高 说说信号，超出预期，5G信号好 很划算，推荐。
用京豆优惠买的，经过一段时间使用， 信号超出预期，信号覆盖广 说说屏幕，很好，显示效果好 说说外观，略显一般，外观时尚 性能很好，主要是处理器性能强劲 系统的表现完美，优化好 说说拍照，不错，人像模式自然 完全超出预期。
PLUS会员日买的，经过一段时间使用， 屏幕的表现赞爆了，显示效果好 外观值得推荐，配色好看 系统的表现有点小问题，功能丰富 音效的表现太棒了，高音清晰 信号的表现良心，5G信号好 拍照物超所值，色彩还原度高 推荐购买。
周年庆特惠买的，用了一段时间来评价一下， 说说音效，体验一般，声音清晰 说说性能，不太行，发热控制好 拍照优秀，主要是美颜算法自然 屏幕的表现体验一般，显示细腻 外观靠谱，重量适中 很划算，推荐。
用学生优惠买的，第一时间， 说说电池，完美，充电不发烫 音效的表现不够完美，立体声效果好 拍照很好，人像模式自然 屏幕的表现不得不说真的好，屏幕调校专业 性价比不错。
PLUS会员+优惠券买的，经过一段时间使用， 音效完美，主要是双扬声器平衡 真心推荐给大家。
用白条券，等了很久终于买到， 系统的表现略显一般，操作便捷 外观的表现完美，颜值高 性能需要改进，主要是多任务处理出色 音效超出预期，高音清晰 五星好评没话说。
双十二，价格很实惠， 音效值得推荐，主要是音量充足 系统的表现有瑕疵，系统轻量化 说说屏幕，很好，触控灵敏 电池出色，主要是充电不发烫 外观的表现可以的，金属中框扎实 说说信号，期待改进，基站切换流畅 很划算，推荐。
周年庆特惠买的，价格很实惠， 屏幕出色，屏幕调校专业 系统的表现值得推荐，功能实用 说说拍照，靠谱，广角拍摄优秀 外观的表现赞爆了，曲面设计优雅 总体来说很满意。
PLUS会员价，用了一段时间来评价一下， 外观的表现完美，配色好看 系统完美，定制功能实用 这个价位段首选。
品牌特惠日买的，果断下单， 音效满意，主要是音质好 系统有点差，界面美观 喜欢的可以下手。
感恩回馈价买的，果断下单， 音效还行，主要是高音清晰 信号凑合，主要是双卡切换快 推荐购买。
38女神节特惠买的，经过一段时间使用， 外观的表现值得推荐，曲面设计优雅 系统强大，主要是手势操作流畅 音效可以的，主要是高音清晰 说说信号，不太满意，网络快 非常满意的一次购物。
618叠加券，第一时间， 外观真香，设计精美 音效的表现稳定，通话音质好 信号的表现值得推荐，无信号死角 总体来说很满意。
周年庆特惠买的，趁着好价的， 信号有点失望，主要是基站切换流畅 音效的表现不太理想，音效调节丰富 屏幕超出预期，主要是高刷新率流畅 说说电池，完美，充电功率高 这个价位段首选。
返校季，趁着好价的， 说说拍照，满意，变焦效果好 这个价位段首选。
钻石会员价，经过一段时间使用， 拍照的表现杠杠的，暗光拍摄清晰 性价比不错。
双十一预售+券后，果断下单， 电池不太理想，电池耐用 说说屏幕，有待提高，色准高 信号的表现物超所值，信号稳定 音效真香，主要是立体声效果好 值得。
用户节特惠，趁着好价的， 屏幕好评，亮度充足 外观的表现超赞，设计精美 性能值得推荐，主要是速度快 系统稳定，动画流畅 拍照的表现爱了爱了，AI场景识别准 信号厉害了，主要是无信号死角 完全超出预期。
新品发布会预约的，价格很实惠， 系统超出预期，主要是功能实用 电池的表现厉害了，边充边玩不卡 很划算，推荐。
用白条券，第一时间， 性能的表现稳定，温度适中 继续支持京东自营。
预售优惠，趁着好价的， 系统真香，主要是系统流畅 屏幕的表现强大，屏幕材质好 五星好评没话说。
用券，价格很实惠， 说说信号，给力，信号稳定 性能可以的，主要是处理器性能强劲 拍照物超所值，主要是广角拍摄优秀 音效不错，主要是双扬声器平衡 这个价位段首选。
首批开售，第一时间， 拍照太棒了，人像模式自然 继续支持京东自营。
高考季特惠，用了一段时间来评价一下， 电池真香，待机时间长 说说性能，惊艳，发热控制好 屏幕超出预期，阳光下可见度好 总体来说很满意。
尊享会员价，价格很实惠， 说说拍照，靠谱，人像虚化自然 外观超赞，主要是握持感好 完全超出预期。
用京豆优惠买的，等了很久终于买到， 性能的表现完美，发热控制好 电池优秀，快充标准兼容 音效不错，主要是音量充足 说说信号，有待优化，信号覆盖广 非常满意的一次购物。
限时特惠，趁着好价的， 性能满意，温度适中 信号杠杠的，网络快 不愧是京东自营。
粉丝专享价买的，体验了一段时间， 信号出色，信号稳定 说说系统，很好，系统轻量化 完全超出预期。
感恩回馈价买的，第一时间， 性能的表现杠杠的，多任务处理出色 屏幕强大，屏幕素质好 推荐购买。
新品首发预约的，果断下单， 音效物超所值，音效调节丰富 外观的表现靠谱，工艺精致 说说性能，满意，无卡顿现象 信号有点小问题，信号稳定 系统的表现完美，动画流畅 屏幕有待提高，主要是色准高 不愧是京东自营。
用积分换的券，价格很实惠， 拍照完美，主要是变焦效果好 性能不得不说真的好，处理器跑分很高 外观勉强能用，质感出众 继续支持京东自营。
开工季特惠买的，自营店铺发货， 说说音效，超赞，音质好 拍照爱了爱了，主要是防抖效果好 屏幕的表现期待改进，分辨率高 不愧是京东自营。
双十一买的，第一时间， 性能厉害了，主要是性能稳定 信号的表现超出预期，网络快 说说音效，略显一般，通话音质好 说说屏幕，真香，触控灵敏 说说电池，太棒了，边充边玩不卡 推荐购买。
品牌特惠日买的，经过一段时间使用， 外观的表现靠谱，握持感好 音效的表现完美，音效调节丰富 系统杠杠的，系统稳定 性价比不错。
感恩回馈价买的， 屏幕的表现强大，亮度充足 信号满意，WiFi信号强 拍照的表现不错，照片清晰 不愧是京东自营。
品类日特惠，价格很实惠， 信号不太行，主要是基站切换流畅 总体来说很满意。
暑假特惠，价格很实惠， 电池的表现不得不说真的好，一天重度使用没问题 五星好评没话说。
暑假特惠，体验了一段时间， 说说屏幕，优秀，触控灵敏 电池的表现满意，续航能力强 说说外观，不得不说真的好，颜值高 信号的表现爱了爱了，通话质量清晰 系统给力，定制功能实用 五星好评没话说。
终于了，38女神节特惠买的， 拍照给力，主要是广角拍摄优秀 系统超出预期，主要是操作便捷 说说性能，有待优化，游戏不卡顿 总体来说很满意。
组合优惠，第一时间， 性能超赞，速度快 系统杠杠的，系统流畅 很划算，推荐。
双十一买的，果断下单， 说说拍照，好评，美颜算法自然 电池完美，一天重度使用没问题 外观太棒了，主要是手感舒适 系统满意，功能丰富 值得。
返校季，等了很久终于买到， 信号出色，主要是无信号死角 屏幕的表现不错，色彩鲜艳 不愧是京东自营。
双十一买的，第一时间， 拍照出色，视频防抖强 屏幕给力，主要是显示效果好 五星好评没话说。
七夕节特惠，趁着好价的， 系统的表现给力，系统更新及时 不愧是京东自营。
会员特价，价格很实惠， 系统完美，主要是负一屏方便 说说屏幕，爱了爱了，显示效果好 信号好评，主要是信号覆盖广 非常满意的一次购物。
818，第一时间， 外观赞爆了，边框窄 屏幕满意，主要是亮度充足 电池好评，电池健康度好 这个价位段首选。
叠加优惠券买的，趁着好价的， 说说屏幕，良心，阳光下可见度好 性能的表现物超所值，系统流畅度高 真心推荐给大家。
开学季买的，第一时间， 性能完美，主要是处理器调度合理 电池的表现超出预期，边充边玩不卡 非常满意的一次购物。
预售优惠，果断下单， 屏幕的表现可以的，屏幕调校专业 拍照良心，主要是夜景表现出色 性能给力，主要是反应灵敏 喜欢的可以下手。
早八抢购买到的，价格很实惠， 信号的表现惊艳，无信号死角 外观强大，设计精美 很划算，推荐。
尊享会员价，经过一段时间使用， 屏幕有待提高，屏幕素质高 性价比不错。
99大促，体验了一段时间， 电池的表现很好，无线充电方便 外观给力，轻薄便携 真心推荐给大家。
店铺优惠日，等了很久终于买到， 外观的表现厉害了，手感舒适 说说电池，不太理想，一天重度使用没问题 拍照出色，主要是变焦效果好 信号不得不说真的好，主要是WiFi信号强 值得。
99大促，趁着好价的， 屏幕勉强能用，屏幕素质高 五星好评没话说。
终于了，品牌特惠日买的， 系统物超所值，定制功能实用 完全超出预期。
组合优惠，价格很实惠， 说说系统，体验一般，定制功能实用 信号的表现稳定，通话降噪好 说说电池，满意，电池容量大 音效赞爆了，扬声器音质棒 继续支持京东自营。
闪购+用券， 音效出色，音量充足 不愧是京东自营。
毕业季，用了一段时间来评价一下， 音效爱了爱了，低音浑厚 性能靠谱，主要是处理器跑分很高 不愧是京东自营。
双十二，等了很久终于买到， 屏幕不太理想，主要是护眼模式舒适 继续支持京东自营。
闪购特价，第一时间， 音效太棒了，主要是通话音质好 外观需要改进，主要是外观时尚 电池很好，边充边玩不卡 完全超出预期。
周年庆特惠买的，包装完好， 系统不错，主要是界面美观 说说屏幕，惊艳，色彩鲜艳 总体来说很满意。
818，价格很实惠， 说说外观，优秀，玻璃质感好 五星好评没话说。
终于了，午夜场特价， 系统的表现不太满意，系统轻量化 非常满意的一次购物。
PLUS会员日买的，第一时间， 说说系统，超赞，功能丰富 说说性能，可以的，温度适中 很划算，推荐。
PLUS会员日买的，体验了一段时间， 拍照真香，微距拍摄清晰 推荐购买。
五一放价抢到的，果断下单， 说说外观，不得不说真的好，机身轻薄 电池太棒了，续航能力强 信号的表现不得不说真的好，通话降噪好 说说拍照，有待提高，广角拍摄优秀 性价比不错。
99大促，等了很久终于买到， 音效需要改进，声音清晰 性能的表现不得不说真的好，无卡顿现象 拍照的表现一般，变焦效果好 外观真香，主要是重量适中 推荐购买。
终于了，早八抢购买到的， 音效不太满意，主要是音效调节丰富 系统的表现稳定，定制功能实用 这个价位段首选。
开学季买的，经过一段时间使用， 说说音效，满意，低音浑厚 系统爱了爱了，系统轻量化 说说屏幕，值得推荐，屏幕素质好 推荐购买。
会员特价， 屏幕值得推荐，显示效果好 推荐购买。
组合优惠，价格很实惠， 说说屏幕，物超所值，阳光下可见度好 拍照的表现好评，微距拍摄清晰 推荐购买。
38女神节特惠买的，价格很实惠， 电池有瑕疵，主要是续航表现稳定 信号的表现可以的，无信号死角 音效的表现靠谱，通话音质好 这个价位段首选。
终于了，新人首单， 系统略显一般，主要是隐私保护好 性能超赞，处理器性能强劲 外观强大，工艺精致 拍照真香，照片清晰 音效有点失望，主要是扬声器音质棒 说说电池，还行，续航能力强 继续支持京东自营。
闪购+用券，价格很实惠， 性能的表现赞爆了，应用秒开 说说系统，优秀，动画流畅 屏幕惊艳，屏幕调校专业 音效的表现强大，通话音质好 总体来说很满意。
618大促，等了很久终于买到， 说说系统，厉害了，隐私保护好 音效靠谱，主要是声音清晰 说说屏幕，值得推荐，显示效果好 总体来说很满意。
首发，趁着好价的， 说说性能，值得推荐，多任务处理出色 真心推荐给大家。
终于了，暑假特惠， 说说系统，爱了爱了，系统更新及时 说说屏幕，惊艳，屏幕材质好 拍照的表现超出预期，AI场景识别准 很划算，推荐。
终于了，限时特惠， 性能不错，处理器跑分很高 音效的表现真香，音质好 拍照一般，人像虚化自然 说说系统，太棒了，系统更新及时 电池很好，主要是一天重度使用没问题 屏幕超出预期，显示细腻 不愧是京东自营。
七夕节特惠，等了很久终于买到， 性能值得推荐，主要是性能释放充分 说说信号，值得推荐，WiFi信号强 音效的表现靠谱，声音清晰 说说拍照，出色，广角拍摄优秀 不愧是京东自营。
终于了，618叠加券， 说说拍照，可以的，防抖效果好 外观不太行，设计精美 性能的表现不错，反应灵敏 音效真香，主要是低音浑厚 说说电池，优秀，无线充电方便 系统超出预期，主要是无广告干扰 非常满意的一次购物。
高考季特惠，经过一段时间使用， 性能强大，处理器跑分很高 拍照厉害了，主要是AI场景识别准 继续支持京东自营。
终于了，毕业季， 信号厉害了，通话质量清晰 性能有点小问题，速度快 说说电池，给力，无线充电方便 喜欢的可以下手。
尊享会员价， 屏幕的表现厉害了，阳光下可见度好 音效真香，主要是音质好 非常满意的一次购物。
新人首单，用了一段时间来评价一下， 性能物超所值，主要是多任务处理出色 说说拍照，惊艳，广角拍摄优秀 非常满意的一次购物。
终于了，返校季， 说说外观，稳定，重量适中 说说音效，出色，通话音质好 说说屏幕，体验一般，亮度充足 说说拍照，完美，人像虚化自然 推荐购买。
尊享会员价，体验了一段时间， 性能物超所值，温度适中 信号赞爆了，通话质量清晰 屏幕的表现强大，色准高 电池出色，主要是边充边玩不卡 性价比不错。
会员特价， 屏幕完美，主要是屏幕素质好 说说电池，很好，快充标准兼容 说说系统，完美，动画流畅 性能给力，性能释放充分 音效有点差，声音清晰 说说拍照，超出预期，广角拍摄优秀 值得。
新品首发预约的，经过一段时间使用， 说说屏幕，好评，色彩鲜艳 这个价位段首选。
品牌特惠日买的，果断下单， 说说电池，有点差，充电速度快 外观的表现不错，金属中框扎实 音效的表现有待提高，音效调节丰富 说说拍照，不得不说真的好，防抖效果好 非常满意的一次购物。
品类日特惠，用了一段时间来评价一下， 说说系统，出色，手势操作流畅 值得。
会员特价，经过一段时间使用， 拍照的表现优秀，色彩还原度高 音效赞爆了，主要是扬声器音质棒 电池满意，主要是电池健康度好 性能满意，性能释放充分 系统完美，系统轻量化 说说外观，完美，设计精美 喜欢的可以下手。
预售优惠，第一时间， 外观不太行，主要是机身轻薄 屏幕爱了爱了，主要是显示细腻 拍照出色，微距拍摄清晰 电池有待优化，主要是快充给力 真心推荐给大家。
终于了，七夕节特惠， 说说电池，强大，无线充电方便 音效的表现真香，立体声效果好 拍照惊艳，主要是人像模式自然 系统的表现期待改进，无广告干扰 说说屏幕，不太行，屏幕素质好 完全超出预期。
叠加优惠券买的，闪电发货， 外观的表现完美，手感舒适 信号强大，主要是信号覆盖广 不愧是京东自营。
新人首单，品质保证， 音效的表现出色，通话音质好 说说电池，优秀，一天重度使用没问题 喜欢的可以下手。
年货节，体验了一段时间， 外观不错，主要是曲面设计优雅 性能的表现出色，无卡顿现象 屏幕很好，屏幕通透 拍照的表现出色，人像虚化自然 说说音效，太棒了，音质好 系统超出预期，系统轻量化 总体来说很满意。
高考季特惠，体验了一段时间， 说说音效，赞爆了，高音清晰 电池不错，主要是电池容量大 外观爱了爱了，颜值高 屏幕的表现真香，显示细腻 非常满意的一次购物。
零点抢购的，果断下单， 拍照的表现良心，夜景表现出色 电池满意，电池容量大 系统的表现出色，系统稳定 信号给力，主要是WiFi信号强 性能体验一般，主要是温度适中 音效的表现一般，音质好 五星好评没话说。
用券，等了很久终于买到， 说说性能，惊艳，系统流畅度高 系统完美，界面美观 完全超出预期。
店铺优惠日，体验了一段时间， 音效的表现不错，声音清晰 外观的表现可以的，外观时尚 完全超出预期。
七夕节特惠，第一时间， 说说性能，很好，应用秒开 拍照不得不说真的好，防抖效果好 信号不错，通话降噪好 推荐购买。
终于了，换新季优惠， 电池出色，充电不发烫 总体来说很满意。
五一放价抢到的，体验了一段时间， 信号有点小问题，主要是网络快 性能很好，主要是处理器跑分很高 总体来说很满意。
终于了，新品预约特惠买的， 电池可以的，主要是待机时间长 音效超出预期，主要是立体声效果好 外观杠杠的，外观时尚 说说信号，值得推荐，WiFi信号强 喜欢的可以下手。
用京豆优惠买的，经过一段时间使用， 电池不得不说真的好，续航表现稳定 外观的表现值得推荐，手感舒适 完全超出预期。
组合优惠，用了一段时间来评价一下， 屏幕的表现不错，阳光下可见度好 值得。
尊享会员价，第一时间， 说说系统，好评，优化好 音效的表现良心，声音清晰 拍照优秀，主要是超广角无变形 电池的表现好评，电池健康度好 信号的表现优秀，双卡切换快 继续支持京东自营。
PLUS会员+优惠券买的，趁着好价的， 屏幕不得不说真的好，显示细腻 性能良心，运行流畅 不愧是京东自营。
双十一预售+券后，果断下单， 信号的表现值得推荐，网络快 说说音效，值得推荐，低音浑厚 继续支持京东自营。
零点抢购的，果断下单， 拍照惊艳，人像虚化自然 音效杠杠的，低音浑厚 真心推荐给大家。
38女神节特惠买的，体验了一段时间， 说说音效，超赞，低音浑厚 电池良心，快充标准兼容 继续支持京东自营。
零点抢购的，价格很实惠， 信号体验一般，基站切换流畅 非常满意的一次购物。
春节活动，价格很实惠， 屏幕的表现可以的，色准高 说说电池，完美，待机时间长 不愧是京东自营。
开学季买的，体验了一段时间， 说说屏幕，厉害了，亮度充足 总体来说很满意。
下班闪购，趁着好价的， 说说电池，强大，电池耐用 说说屏幕，太棒了，分辨率高 说说拍照，有点小问题，广角拍摄优秀 推荐购买。
新品首发预约的，经过一段时间使用， 性能优秀，游戏不卡顿 继续支持京东自营。
终于了，用京豆优惠买的， 系统物超所值，系统流畅 真心推荐给大家。
开工季特惠买的，第一时间， 屏幕赞爆了，屏幕调校专业 推荐购买。
整点秒杀买的，体验了一段时间， 屏幕的表现可以的，触控灵敏 电池的表现真香，充电不发烫 性价比不错。
首发，等了很久终于买到， 电池强大，快充给力 非常满意的一次购物。
春节活动，价格很实惠， 系统值得推荐，主要是负一屏方便 信号优秀，基站切换流畅 非常满意的一次购物。
品牌日+用券，经过一段时间使用， 系统的表现爱了爱了，优化好 音效的表现真香，立体声效果好 电池的表现不够完美，快充标准兼容 说说拍照，太棒了，夜景表现出色 屏幕的表现很好，亮度充足 非常满意的一次购物。
返校季，体验了一段时间， 性能超赞，速度快 值得。
双十二，果断下单， 音效可以的，主要是低音浑厚 喜欢的可以下手。
双十一预售+券后，价格很实惠， 电池完美，续航表现稳定 性能的表现还行，发热控制好 系统不太行，功能实用 说说信号，好评，双卡切换快 性价比不错。
开工季特惠买的，用了一段时间来评价一下， 说说外观，完美，工艺精致 说说电池，良心，快充标准兼容 音效的表现强大，音效调节丰富 性价比不错。
午夜场特价，第一时间， 屏幕的表现很好，屏幕调校专业 说说系统，需要改进，系统流畅 很划算，推荐。
38女神节特惠买的，果断下单， 音效的表现有点小问题，立体声效果好 外观靠谱，主要是外观时尚 推荐购买。
首发，用了一段时间来评价一下， 信号的表现出色，通话降噪好 说说外观，有瑕疵，手感舒适 性能值得推荐，主要是处理器调度合理 系统稳定，主要是系统流畅 屏幕期待改进，主要是显示效果好 不愧是京东自营。
新人首单，经过一段时间使用， 说说拍照，超赞，人像虚化自然 非常满意的一次购物。
新人首单，趁着好价的， 外观物超所值，主要是握持感好 说说音效，满意，音质好 五星好评没话说。
下班闪购，价格很实惠， 电池很好，主要是电池耐用 性能有点小问题，主要是处理器调度合理 非常满意的一次购物。
开工季特惠买的， 性能厉害了，主要是处理器调度合理 说说音效，超出预期，双扬声器平衡 拍照值得推荐，主要是微距拍摄清晰 这个价位段首选。
新品首发预约的，第一时间， 说说外观，满意，外观时尚 继续支持京东自营。
年货节，经过一段时间使用， 外观的表现不太理想，质感出众 拍照爱了爱了，主要是变焦效果好 完全超出预期。
高考季特惠，第一时间， 系统超赞，主要是系统轻量化 总体来说很满意。
PLUS会员日买的，等了很久终于买到， 信号物超所值，信号稳定 外观有点小问题，质感出众 屏幕凑合，主要是屏幕材质好 继续支持京东自营。
用白条券，用了一段时间来评价一下， 说说拍照，有瑕疵，广角拍摄优秀 说说音效，超出预期，立体声效果好 系统体验一般，隐私保护好 说说屏幕，杠杠的，屏幕调校专业 性能的表现出色，发热控制好 外观良心，机身轻薄 值得。
品类日特惠，价格很实惠， 说说音效，真香，立体声效果好 屏幕的表现超赞，屏幕通透 不愧是京东自营。
首发，第一时间， 说说屏幕，有点小问题，阳光下可见度好 音效靠谱，扬声器音质棒 真心推荐给大家。
粉丝专享价买的，第一时间， 屏幕杠杠的，主要是分辨率高 性能稳定，主要是发热控制好 外观爱了爱了，主要是质感出众 音效良心，主要是高音清晰 五星好评没话说。
春节活动，等了很久终于买到， 电池良心，主要是电池耐用 非常满意的一次购物。
春节活动，经过一段时间使用， 屏幕的表现好评，高刷新率流畅 音效的表现给力，双扬声器平衡 性价比不错。
粉丝专享价买的，经过一段时间使用， 说说外观，良心，边框窄 屏幕杠杠的，阳光下可见度好 说说电池，真香，电池耐用 性能值得推荐，主要是处理器跑分很高 非常满意的一次购物。
终于了，年货节， 电池值得推荐，充电功率高 性能爱了爱了，主要是处理器性能强劲 这个价位段首选。
618大促，等了很久终于买到， 说说屏幕，满意，色准高 信号不得不说真的好，网络快 音效稳定，主要是低音浑厚 性能值得推荐，性能稳定 喜欢的可以下手。
终于了，店铺优惠日， 音效良心，主要是音效调节丰富 屏幕真香，主要是色准高 外观太棒了，重量适中 拍照值得推荐，主要是视频防抖强 继续支持京东自营。
用学生优惠买的，经过一段时间使用， 说说系统，凑合，功能实用 说说屏幕，值得推荐，高刷新率流畅 音效可以的，立体声效果好 外观的表现不太满意，重量适中 这个价位段首选。
零点抢购的，果断下单， 外观不错，重量适中 电池的表现完美，电池容量大 音效的表现有点失望，高音清晰 性能略显一般，主要是反应灵敏 系统赞爆了，主要是系统更新及时 不愧是京东自营。
818，价格很实惠， 说说性能，杠杠的，应用秒开 屏幕杠杠的，主要是显示细腻 总体来说很满意。
用学生优惠买的，第一时间， 屏幕需要改进，屏幕通透 系统还行，主要是负一屏方便 外观的表现不错，颜值高 音效赞爆了，主要是扬声器音质棒 电池满意，快充标准兼容 性能有点差，运行流畅 值得。
闪购+用券，经过一段时间使用， 外观超赞，重量适中 信号真香，5G信号好 推荐购买。
终于了，午夜场特价， 拍照的表现满意，色彩还原度高 这个价位段首选。
毕业季，价格很实惠， 说说外观，优秀，质感出众 不愧是京东自营。
返校季，果断下单， 说说屏幕，良心，触控灵敏 电池赞爆了，主要是充电功率高 音效完美，主要是音质好 说说信号，一般，基站切换流畅 这个价位段首选。
新品首销抢到的，等了很久终于买到， 说说性能，惊艳，处理器调度合理 电池的表现勉强能用，充电速度快 不愧是京东自营。
返校季，物流给力， 拍照值得推荐，相机效果好 说说电池，勉强能用，快充标准兼容 说说外观，超赞，玻璃质感好 屏幕的表现不够完美，阳光下可见度好 信号惊艳，通话质量清晰 喜欢的可以下手。
粉丝专享价买的，等了很久终于买到， 拍照真香，视频防抖强 音效的表现稳定，扬声器音质棒 说说性能，很好，系统流畅度高 外观满意，主要是曲面设计优雅 说说屏幕，满意，屏幕调校专业 电池的表现很好，一天重度使用没问题 继续支持京东自营。
换新季优惠，价格很实惠， 拍照优秀，相机效果好 音效可以的，扬声器音质棒 说说外观，物超所值，金属中框扎实 性能好评，主要是无卡顿现象 说说屏幕，完美，屏幕通透 性价比不错。
618叠加券，第一时间， 音效优秀，音量充足 说说外观，赞爆了，外观时尚 性能的表现物超所值，温度适中 信号的表现靠谱，信号稳定 电池物超所值，快充标准兼容 拍照靠谱，广角拍摄优秀 值得。
用白条券，果断下单， 信号强大，主要是通话降噪好 性能的表现良心，处理器调度合理 说说音效，给力，音量充足 屏幕的表现厉害了，护眼模式舒适 值得。
首批开售，用了一段时间来评价一下， 外观赞爆了，轻薄便携 系统很好，主要是界面美观 五星好评没话说。
会员特价，等了很久终于买到， 说说音效，真香，音量充足 屏幕的表现爱了爱了，亮度充足 非常满意的一次购物。
毕业季，等了很久终于买到， 说说性能，惊艳，反应灵敏 系统靠谱，主要是功能实用 真心推荐给大家。
38女神节特惠买的，果断下单， 系统不错，主要是系统更新及时 音效超赞，音质好 值得。
限时特惠，趁着好价的， 系统给力，主要是系统稳定 信号满意，主要是WiFi信号强 电池的表现给力，待机时间长 屏幕完美，主要是护眼模式舒适 音效给力，主要是声音清晰 性价比不错。
818，趁着好价的， 屏幕真香，亮度充足 外观靠谱，主要是颜值高 说说电池，给力，电池耐用 说说音效，有瑕疵，高音清晰 系统的表现不得不说真的好，操作便捷 真心推荐给大家。
品牌日+用券，体验了一段时间， 外观的表现物超所值，配色好看 信号太棒了，主要是网络快 说说音效，值得推荐，音质好 系统的表现真香，系统稳定 性价比不错。
新人首单， 信号的表现赞爆了，5G信号好 真心推荐给大家。
七夕节特惠， 外观爱了爱了，质感出众 音效的表现超赞，扬声器音质棒 拍照不错，微距拍摄清晰 性能的表现良心，性能稳定 信号爱了爱了，主要是通话降噪好 五星好评没话说。
终于了，新品预约特惠买的， 系统的表现满意，界面美观 拍照稳定，人像虚化自然 屏幕太棒了，触控灵敏 真心推荐给大家。
五一放价抢到的，等了很久终于买到， 音效厉害了，主要是高音清晰 外观优秀，主要是轻薄便携 说说系统，不太行，系统流畅 非常满意的一次购物。
品牌特惠日买的，等了很久终于买到， 屏幕的表现给力，亮度充足 电池真香，主要是快充给力 推荐购买。
毕业季，果断下单， 屏幕的表现有瑕疵，屏幕素质高 说说系统，超赞，操作便捷 说说外观，值得推荐，轻薄便携 拍照可以的，主要是夜景表现出色 音效不太理想，主要是音质好 总体来说很满意。
闪购+用券，等了很久终于买到， 说说系统，真香，操作便捷 音效优秀，主要是立体声效果好 拍照超出预期，美颜算法自然 说说电池，完美，一天重度使用没问题 总体来说很满意。
新品首销抢到的，用了一段时间来评价一下， 说说拍照，厉害了，视频防抖强 喜欢的可以下手。
限时优惠，第一时间， 说说电池，有待提高，电池容量大 说说音效，良心，声音清晰 性能给力，主要是处理器跑分很高 系统厉害了，操作便捷 拍照的表现靠谱，夜景表现出色 推荐购买。
限时优惠，价格很实惠， 系统有点失望，主要是负一屏方便 说说拍照，不得不说真的好，暗光拍摄清晰 信号惊艳，主要是双卡切换快 外观不错，工艺精致 值得。
38女神节特惠买的，趁着好价的， 外观的表现惊艳，工艺精致 拍照不错，照片清晰 喜欢的可以下手。
闪购+用券，用了一段时间来评价一下， 说说屏幕，爱了爱了，色准高 说说信号，不太满意，基站切换流畅 非常满意的一次购物。
终于了，五一放价抢到的， 系统的表现物超所值，功能丰富 外观完美，主要是金属中框扎实 性能出色，反应灵敏 拍照的表现厉害了，超广角无变形 完全超出预期。
终于了，用积分换的券， 屏幕稳定，主要是屏幕通透 电池超赞，一天重度使用没问题 外观的表现惊艳，机身轻薄 说说性能，可以的，速度快 喜欢的可以下手。
粉丝专享价买的，用了一段时间来评价一下， 说说信号，不够完美，信号覆盖广 音效可以的，主要是扬声器音质棒 性能给力，主要是应用秒开 很划算，推荐。
终于了，闪购特价， 说说屏幕，完美，显示细腻 性能的表现太棒了，处理器调度合理 说说系统，值得推荐，负一屏方便 电池厉害了，电池健康度好 信号有瑕疵，主要是信号覆盖广 性价比不错。
终于了，高考季特惠， 系统真香，手势操作流畅 推荐购买。
钻石会员价，等了很久终于买到， 屏幕超出预期，高刷新率流畅 拍照靠谱，AI场景识别准 推荐购买。
用白条券，价格很实惠， 外观可以的，主要是颜值高 拍照体验一般，主要是防抖效果好 继续支持京东自营。
用积分换的券， 外观的表现赞爆了，重量适中 说说信号，完美，双卡切换快 屏幕不错，屏幕通透 系统好评，操作便捷 这个价位段首选。
用京豆优惠买的，第一时间， 音效很好，主要是声音清晰 拍照值得推荐，主要是美颜算法自然 屏幕的表现给力，屏幕材质好 完全超出预期。
新品首发预约的，趁着好价的， 电池不太满意，主要是快充给力 很划算，推荐。
高考季特惠，用了一段时间来评价一下， 电池勉强能用，主要是待机时间长 系统的表现厉害了，隐私保护好 完全超出预期。
零点抢购的，趁着好价的， 音效的表现满意，双扬声器平衡 说说信号，期待改进，无信号死角 系统的表现完美，手势操作流畅 屏幕的表现厉害了，显示效果好 电池不太满意，主要是电池健康度好 性能完美，主要是应用秒开 推荐购买。
年货节，体验了一段时间， 说说音效，稳定，扬声器音质棒 性能靠谱，运行流畅 拍照的表现超赞，相机效果好 喜欢的可以下手。
五一放价抢到的，等了很久终于买到， 说说屏幕，良心，色准高 拍照稳定，主要是防抖效果好 说说性能，完美，多任务处理出色 信号完美，主要是无信号死角 完全超出预期。
用学生优惠买的，果断下单， 说说电池，不太理想，续航表现稳定 音效超出预期，主要是扬声器音质棒 值得。
新品首销抢到的，果断下单， 说说屏幕，超出预期，屏幕素质高 说说系统，完美，负一屏方便 值得。
限时特惠，第一时间， 性能靠谱，主要是应用秒开 说说屏幕，超出预期，显示细腻 系统还行，手势操作流畅 信号真香，主要是信号稳定 性价比不错。
新品首发预约的，价格很实惠， 拍照靠谱，主要是防抖效果好 说说性能，不错，处理器跑分很高 总体来说很满意。
新品首发预约的，经过一段时间使用， 屏幕的表现靠谱，护眼模式舒适 系统的表现体验一般，系统更新及时 真心推荐给大家。
店铺优惠日，等了很久终于买到， 音效的表现给力，低音浑厚 说说信号，强大，通话降噪好 系统的表现爱了爱了，系统稳定 拍照超赞，主要是美颜算法自然 真心推荐给大家。
高考季特惠，价格很实惠， 说说音效，不错，扬声器音质棒 拍照物超所值，夜景表现出色 说说外观，优秀，玻璃质感好 性价比不错。
618大促，趁着好价的， 电池的表现好评，电池耐用 不愧是京东自营。
终于了，叠加优惠券买的， 外观的表现厉害了，配色好看 系统厉害了，系统更新及时 非常满意的一次购物。
新品发布会预约的，等了很久终于买到， 说说屏幕，完美，显示细腻 说说外观，稳定，轻薄便携 说说系统，满意，负一屏方便 性能爱了爱了，主要是处理器调度合理 音效超赞，主要是音效调节丰富 值得。
新品首销抢到的，经过一段时间使用， 说说系统，完美，隐私保护好 说说性能，靠谱，处理器调度合理 推荐购买。
开工季特惠买的，用了一段时间来评价一下， 说说电池，不得不说真的好，快充给力 拍照的表现赞爆了，变焦效果好 系统不错，无广告干扰 音效完美，声音清晰 五星好评没话说。
818，第一时间， 音效一般，主要是低音浑厚 拍照的表现完美，人像模式自然 屏幕太棒了，显示细腻 外观需要改进，主要是工艺精致 不愧是京东自营。
尊享会员价，等了很久终于买到， 电池不错，边充边玩不卡 很划算，推荐。
新品首发预约的，价格很实惠， 外观超赞，主要是设计精美 拍照期待改进，暗光拍摄清晰 信号的表现真香，基站切换流畅 性能完美，主要是性能稳定 继续支持京东自营。
用户节特惠，果断下单， 拍照的表现一般，照片清晰 电池爱了爱了，主要是电池容量大 信号的表现稳定，WiFi信号强 不愧是京东自营。
双十一买的，第一时间， 信号的表现可以的，网络快 电池凑合，主要是充电不发烫 说说性能，不错，性能释放充分 拍照的表现靠谱，美颜算法自然 这个价位段首选。
组合优惠，果断下单， 系统超出预期，负一屏方便 总体来说很满意。
尊享会员价，第一时间， 信号赞爆了，信号覆盖广 说说外观，真香，设计精美 说说电池，出色，无线充电方便 性能的表现给力，无卡顿现象 说说拍照，完美，变焦效果好 非常满意的一次购物。
新品首发预约的，果断下单， 音效良心，主要是扬声器音质棒 性能有瑕疵，主要是处理器跑分很高 喜欢的可以下手。
周年庆特惠买的，等了很久终于买到， 信号的表现不太理想，无信号死角 音效值得推荐，低音浑厚 值得。
品类日特惠，用了一段时间来评价一下， 信号需要改进，主要是通话质量清晰 拍照的表现不得不说真的好，照片清晰 系统有待优化，主要是功能实用 总体来说很满意。
暑假特惠，经过一段时间使用， 外观厉害了，主要是工艺精致 说说信号，不够完美，网络快 说说系统，有点差，界面美观 完全超出预期。
下班闪购， 系统不太理想，主要是系统稳定 音效可以的，通话音质好 非常满意的一次购物。
用积分换的券，果断下单， 性能的表现杠杠的，游戏不卡顿 拍照强大，暗光拍摄清晰 系统的表现超出预期，优化好 说说信号，惊艳，网络快 电池的表现惊艳，充电速度快 说说外观，可以的，颜值高 推荐购买。
终于了，818， 说说屏幕，很好，分辨率高 系统的表现爱了爱了，系统流畅 性能还行，处理器调度合理 说说外观，完美，机身轻薄 继续支持京东自营。
38女神节特惠买的，经过一段时间使用， 信号的表现好评，网络快 性价比不错。
开学季买的，等了很久终于买到， 拍照的表现有瑕疵，人像虚化自然 电池的表现凑合，快充标准兼容 音效的表现物超所值，声音清晰 非常满意的一次购物。
99大促，体验了一段时间， 性能很好，主要是多任务处理出色 屏幕不得不说真的好，色准高 说说系统，良心，系统更新及时 拍照值得推荐，超广角无变形 不愧是京东自营。
用白条券，第一时间， 性能赞爆了，主要是温度适中 电池的表现不太满意，反向充电实用 屏幕有瑕疵，分辨率高 外观的表现可以的，设计精美 值得。
PLUS会员+优惠券买的，果断下单， 系统杠杠的，功能实用 电池凑合，主要是续航表现稳定 屏幕强大，屏幕材质好 性能不得不说真的好，发热控制好 完全超出预期。
818，第一时间， 性能的表现有点小问题，游戏不卡顿 系统值得推荐，主要是定制功能实用 很划算，推荐。
粉丝专享价买的，经过一段时间使用， 拍照好评，相机效果好 系统稳定，系统更新及时 五星好评没话说。
限时优惠，趁着好价的， 系统超赞，功能实用 总体来说很满意。
PLUS会员+优惠券买的，用了一段时间来评价一下， 音效的表现超赞，音量充足 电池可以的，待机时间长 外观真香，颜值高 拍照的表现超赞，变焦效果好 这个价位段首选。
新品预约特惠买的，用了一段时间来评价一下， 音效不错，主要是音质好 说说性能，赞爆了，处理器性能强劲 说说拍照，略显一般，广角拍摄优秀 推荐购买。
用户节特惠，体验了一段时间， 屏幕好评，屏幕调校专业 性能的表现惊艳，多任务处理出色 喜欢的可以下手。
周年庆特惠买的，用了一段时间来评价一下， 电池不太行，主要是充电速度快 五星好评没话说。
店铺优惠日，等了很久终于买到， 系统的表现杠杠的，优化好 值得。
零点抢购的，用了一段时间来评价一下， 外观的表现出色，重量适中 音效有点差，高音清晰 电池赞爆了，续航表现稳定 说说拍照，给力，微距拍摄清晰 说说屏幕，很好，屏幕通透 很划算，推荐。
早八抢购买到的，等了很久终于买到， 电池惊艳，待机时间长 说说外观，不得不说真的好，设计精美 说说系统，物超所值，功能丰富 喜欢的可以下手。
双十一预售+券后，经过一段时间使用， 信号不错，主要是无信号死角 系统有点小问题，主要是无广告干扰 五星好评没话说。
终于了，品类日特惠， 信号的表现赞爆了，无信号死角 说说屏幕，爱了爱了，阳光下可见度好 音效一般，双扬声器平衡 系统有点失望，无广告干扰 非常满意的一次购物。
午夜场特价，经过一段时间使用， 外观满意，主要是曲面设计优雅 系统不错，隐私保护好 说说信号，期待改进，5G信号好 很划算，推荐。
PLUS会员价，体验了一段时间， 拍照出色，主要是人像模式自然 音效物超所值，主要是双扬声器平衡 值得。
会员特价，第一时间， 电池的表现有瑕疵，待机时间长 音效的表现值得推荐，低音浑厚 拍照的表现可以的，视频防抖强 性能的表现值得推荐，游戏不卡顿 这个价位段首选。
返校季，等了很久终于买到， 系统的表现期待改进，无广告干扰 非常满意的一次购物。
用券，第一时间， 说说信号，超出预期，信号覆盖广 五星好评没话说。
开学季买的，用了一段时间来评价一下， 电池的表现出色，续航能力强 音效期待改进，主要是声音清晰 说说拍照，满意，色彩还原度高 外观不太满意，主要是轻薄便携 性价比不错。
618大促，等了很久终于买到， 屏幕完美，主要是分辨率高 系统的表现不够完美，功能实用 继续支持京东自营。
闪购特价，第一时间， 系统的表现超赞，系统稳定 外观给力，主要是质感出众 电池的表现略显一般，快充标准兼容 总体来说很满意。
高考季特惠，果断下单， 说说屏幕，勉强能用，显示细腻 五星好评没话说。
用积分换的券，体验了一段时间， 屏幕不错，护眼模式舒适 系统靠谱，主要是动画流畅 信号的表现不错，5G信号好 继续支持京东自营。
99大促，果断下单， 屏幕杠杠的，屏幕材质好 信号的表现有待优化，通话质量清晰 很划算，推荐。
新品首发预约的，等了很久终于买到， 外观完美，主要是边框窄 性能的表现稳定，处理器跑分很高 推荐购买。
限时优惠，经过一段时间使用， 拍照的表现完美，AI场景识别准 屏幕的表现体验一般，屏幕素质好 说说外观，物超所值，手感舒适 系统爱了爱了，优化好 推荐购买。
618叠加券，趁着好价的， 拍照满意，主要是相机效果好 说说性能，还行，多任务处理出色 不愧是京东自营。
预售优惠， 系统有点差，主要是优化好 完全超出预期。
新人首单， 屏幕可以的，主要是色彩鲜艳 五星好评没话说。
年货节，趁着好价的， 信号强大，通话质量清晰 说说屏幕，有瑕疵，分辨率高 电池满意，续航能力强 外观有点失望，主要是轻薄便携 值得。
用券，第一时间， 性能的表现惊艳，无卡顿现象 说说电池，值得推荐，充电功率高 真心推荐给大家。
限时特惠，等了很久终于买到， 音效稳定，扬声器音质棒 系统强大，主要是系统轻量化 拍照杠杠的，夜景表现出色 电池杠杠的，主要是快充给力 真心推荐给大家。
换新季优惠，经过一段时间使用， 屏幕有待提高，主要是护眼模式舒适 说说系统，可以的，系统流畅 很划算，推荐。
用户节特惠，体验了一段时间， 系统的表现凑合，手势操作流畅 很划算，推荐。
春节活动，等了很久终于买到， 说说外观，需要改进，质感出众 信号爱了爱了，主要是通话质量清晰 音效的表现强大，声音清晰 电池满意，待机时间长 总体来说很满意。
PLUS会员日买的，趁着好价的， 系统有点小问题，主要是系统更新及时 说说音效，体验一般，音质好 很划算，推荐。
38女神节特惠买的，体验了一段时间， 说说音效，强大，音质好 拍照完美，相机效果好 完全超出预期。
新品预约特惠买的，等了很久终于买到， 拍照不得不说真的好，广角拍摄优秀 系统靠谱，主要是无广告干扰 信号赞爆了，主要是通话质量清晰 电池有待提高，主要是反向充电实用 性能物超所值，主要是处理器性能强劲 继续支持京东自营。
618大促，果断下单， 屏幕惊艳，主要是显示效果好 电池有点差，主要是电池健康度好 完全超出预期。
毕业季，用了一段时间来评价一下， 外观的表现满意，曲面设计优雅 音效惊艳，声音清晰 很划算，推荐。
高考季特惠，经过一段时间使用， 屏幕的表现期待改进，屏幕素质高 性能完美，主要是处理器性能强劲 外观很好，曲面设计优雅 电池不得不说真的好，电池耐用 很划算，推荐。
品牌日+用券，用了一段时间来评价一下， 性能不得不说真的好，主要是运行流畅 外观不太行，主要是手感舒适 信号的表现很好，WiFi信号强 屏幕真香，主要是色准高 不愧是京东自营。
用户节特惠，用了一段时间来评价一下， 音效完美，主要是扬声器音质棒 电池优秀，边充边玩不卡 信号的表现完美，信号稳定 系统的表现还行，操作便捷 推荐购买。
终于了，PLUS会员价， 性能的表现有点小问题，应用秒开 音效良心，音效调节丰富 非常满意的一次购物。
周年庆特惠买的，体验了一段时间， 说说音效，值得推荐，双扬声器平衡 屏幕的表现优秀，显示细腻 性能很好，主要是性能释放充分 系统的表现满意，界面美观 很划算，推荐。
终于了，秒杀+会员价， 屏幕良心，主要是屏幕素质好 说说系统，惊艳，系统流畅 完全超出预期。
换新季优惠，价格很实惠， 屏幕的表现杠杠的，色准高 音效不错，主要是音量充足 说说性能，靠谱，发热控制好 值得。
用白条券，经过一段时间使用， 说说性能，完美，系统流畅度高 音效的表现靠谱，高音清晰 电池的表现稳定，充电不发烫 拍照超出预期，微距拍摄清晰 推荐购买。
用学生优惠买的，趁着好价的， 拍照给力，主要是变焦效果好 说说音效，真香，通话音质好 说说信号，值得推荐，信号稳定 推荐购买。
零点抢购的，趁着好价的， 电池的表现略显一般，无线充电方便 音效赞爆了，双扬声器平衡 五星好评没话说。
尊享会员价，用了一段时间来评价一下， 说说信号，爱了爱了，网络快 屏幕的表现太棒了，色彩鲜艳 说说音效，超赞，声音清晰 说说拍照，靠谱，防抖效果好 完全超出预期。
粉丝专享价买的，等了很久终于买到， 屏幕的表现很好，显示细腻 性能惊艳，发热控制好 信号还行，双卡切换快 说说拍照，完美，变焦效果好 系统爱了爱了，操作便捷 说说外观，惊艳，质感出众 完全超出预期。
双十一预售+券后，经过一段时间使用， 屏幕杠杠的，显示效果好 继续支持京东自营。
尊享会员价，第一时间， 屏幕不错，主要是护眼模式舒适 真心推荐给大家。
整点秒杀买的，价格很实惠， 说说屏幕，不得不说真的好，屏幕材质好 说说系统，有待优化，无广告干扰 电池超出预期，主要是续航表现稳定 说说音效，靠谱，高音清晰 信号的表现赞爆了，无信号死角 推荐购买。
品牌日+用券，等了很久终于买到， 说说信号，值得推荐，网络快 喜欢的可以下手。
下班闪购，体验了一段时间， 信号超赞，基站切换流畅 性能值得推荐，运行流畅 推荐购买。
零点抢购的，价格很实惠， 性能好评，性能释放充分 屏幕出色，主要是显示效果好 说说电池，满意，充电速度快 拍照的表现惊艳，微距拍摄清晰 完全超出预期。
高考季特惠，体验了一段时间， 音效太棒了，主要是音质好 屏幕有待提高，显示细腻 电池超出预期，主要是一天重度使用没问题 外观完美，主要是玻璃质感好 信号的表现不得不说真的好，信号稳定 非常满意的一次购物。
五一放价抢到的，第一时间， 电池的表现出色，快充标准兼容 外观的表现不得不说真的好，玻璃质感好 值得。
暑假特惠，用了一段时间来评价一下， 说说性能，太棒了，游戏不卡顿 不愧是京东自营。
618叠加券，用了一段时间来评价一下， 拍照的表现爱了爱了，美颜算法自然 屏幕赞爆了，主要是色准高 五星好评没话说。
毕业季，第一时间， 拍照的表现强大，变焦效果好 外观的表现好评，工艺精致 电池不错，待机时间长 说说信号，不得不说真的好，5G信号好 性能厉害了，处理器性能强劲 屏幕杠杠的，主要是护眼模式舒适 继续支持京东自营。
叠加优惠券买的，经过一段时间使用， 说说性能，稳定，处理器调度合理 拍照完美，人像虚化自然 外观稳定，主要是机身轻薄 音效稳定，音效调节丰富 非常满意的一次购物。
PLUS会员+优惠券买的，用了一段时间来评价一下， 性能强大，游戏不卡顿 电池可以的，主要是电池耐用 不愧是京东自营。
感恩回馈价买的，体验了一段时间， 说说性能，超赞，性能稳定 五星好评没话说。
用学生优惠买的，趁着好价的， 性能厉害了，应用秒开 总体来说很满意。
闪购特价，果断下单， 外观给力，工艺精致 说说性能，完美，发热控制好 真心推荐给大家。
用京豆优惠买的，等了很久终于买到， 拍照完美，主要是视频防抖强 电池很好，主要是反向充电实用 喜欢的可以下手。
粉丝专享价买的，价格很实惠， 系统一般，主要是负一屏方便 性能超赞，主要是处理器调度合理 喜欢的可以下手。
PLUS会员日买的，用了一段时间来评价一下， 性能的表现赞爆了，反应灵敏 说说电池，满意，待机时间长 系统勉强能用，定制功能实用 信号完美，主要是基站切换流畅 拍照可以的，主要是照片清晰 这个价位段首选。
返校季，果断下单， 说说外观，强大，工艺精致 音效真香，音质好 电池给力，主要是无线充电方便 性能值得推荐，多任务处理出色 说说系统，给力，操作便捷 推荐购买。
高考季特惠，经过一段时间使用， 拍照的表现良心，夜景表现出色 这个价位段首选。
终于了，闪购+用券， 电池满意，主要是电池耐用 说说外观，优秀，握持感好 真心推荐给大家。
终于了，用户节特惠， 系统物超所值，主要是功能丰富 电池完美，无线充电方便 很划算，推荐。
五一放价抢到的，等了很久终于买到， 屏幕优秀，分辨率高 说说性能，良心，速度快 值得。
尊享会员价，等了很久终于买到， 说说屏幕，满意，阳光下可见度好 说说外观，靠谱，玻璃质感好 拍照赞爆了，微距拍摄清晰 很划算，推荐。
首发，正品保障， 屏幕爱了爱了，屏幕素质高 性能靠谱，运行流畅 性价比不错。
年货节，果断下单， 电池凑合，主要是电池耐用 性能的表现杠杠的，应用秒开 外观可以的，主要是设计精美 说说信号，爱了爱了，信号稳定 真心推荐给大家。
新人首单，等了很久终于买到， 信号的表现体验一般，网络快 屏幕的表现很好，阳光下可见度好 总体来说很满意。
终于了，双十一预售+券后， 外观靠谱，主要是曲面设计优雅 电池可以的，边充边玩不卡 说说音效，值得推荐，低音浑厚 非常满意的一次购物。
双十一预售+券后，体验了一段时间， 说说音效，出色，低音浑厚 说说屏幕，出色，高刷新率流畅 五星好评没话说。
终于了，PLUS会员日买的， 外观完美，主要是设计精美 说说音效，好评，通话音质好 值得。
终于了，感恩回馈价买的， 信号的表现良心，通话质量清晰 性能的表现靠谱，发热控制好 外观的表现太棒了，机身轻薄 拍照的表现赞爆了，人像模式自然 真心推荐给大家。
秒杀+会员价，第一时间， 性能的表现优秀，多任务处理出色 音效完美，主要是双扬声器平衡 推荐购买。
新人首单，趁着好价的， 说说电池，稳定，无线充电方便 音效的表现良心，声音清晰 推荐购买。
99大促，趁着好价的， 说说信号，超出预期，WiFi信号强 拍照超赞，主要是变焦效果好 很划算，推荐。
品牌日+用券，价格很实惠， 信号的表现略显一般，5G信号好 性能出色，处理器性能强劲 拍照的表现给力，超广角无变形 音效有瑕疵，主要是声音清晰 外观还行，工艺精致 推荐购买。
寒假活动买的，等了很久终于买到， 音效的表现值得推荐，扬声器音质棒 说说电池，赞爆了，充电速度快 说说系统，好评，手势操作流畅 信号的表现不得不说真的好，基站切换流畅 五星好评没话说。
首批开售，等了很久终于买到， 屏幕的表现有点小问题，屏幕材质好 电池的表现靠谱，电池健康度好 系统的表现杠杠的，优化好 性能完美，主要是游戏不卡顿 这个价位段首选。
38女神节特惠买的，体验了一段时间， 拍照可以的，主要是色彩还原度高 电池太棒了，主要是充电不发烫 屏幕的表现不得不说真的好，屏幕素质高 音效的表现良心，立体声效果好 信号的表现完美，通话降噪好 喜欢的可以下手。
新品预约特惠买的，用了一段时间来评价一下， 说说系统，值得推荐，无广告干扰 说说外观，厉害了，颜值高 拍照的表现凑合，变焦效果好 继续支持京东自营。
品牌特惠日买的，价格很实惠， 系统出色，功能实用 电池的表现爱了爱了，快充标准兼容 值得。
用学生优惠买的，果断下单， 音效值得推荐，音质好 外观靠谱，设计精美 说说信号，爱了爱了，信号稳定 电池的表现不太满意，无线充电方便 非常满意的一次购物。
双十二， 性能的表现超出预期，发热控制好 说说电池，不错，电池耐用 喜欢的可以下手。
寒假活动买的， 外观靠谱，配色好看 性能很好，主要是游戏不卡顿 不愧是京东自营。
终于了，新品预约特惠买的， 性能的表现良心，处理器调度合理 电池的表现可以的，快充给力 这个价位段首选。
用京豆优惠买的，趁着好价的， 外观值得推荐，主要是边框窄 性能的表现惊艳，运行流畅 值得。
PLUS会员价，价格很实惠， 说说信号，真香，信号稳定 拍照的表现爱了爱了，超广角无变形 外观的表现期待改进，外观时尚 音效优秀，高音清晰 值得。
粉丝专享价买的， 说说信号，很好，网络快 电池惊艳，充电功率高 拍照不够完美，主要是人像虚化自然 真心推荐给大家。
暑假特惠，果断下单， 性能的表现爱了爱了，发热控制好 说说外观，满意，曲面设计优雅 喜欢的可以下手。
零点抢购的，京东售后无忧， 系统的表现良心，系统轻量化 说说性能，好评，性能稳定 非常满意的一次购物。
毕业季，体验了一段时间， 说说拍照，强大，暗光拍摄清晰 性能给力，主要是无卡顿现象 说说音效，爱了爱了，音效调节丰富 不愧是京东自营。
双十二，用了一段时间来评价一下， 性能的表现超出预期，多任务处理出色 值得。
618叠加券，果断下单， 性能的表现还行，处理器调度合理 电池值得推荐，续航能力强 拍照还行，人像模式自然 说说信号，不得不说真的好，通话降噪好 不愧是京东自营。
终于了，限时特惠， 说说音效，不得不说真的好，双扬声器平衡 系统的表现有点失望，功能丰富 说说性能，杠杠的，处理器性能强劲 外观物超所值，设计精美 屏幕值得推荐，主要是屏幕调校专业 电池完美，充电功率高 推荐购买。
终于了，品牌特惠日买的， 音效还行，主要是声音清晰 外观不得不说真的好，握持感好 很划算，推荐。
组合优惠，果断下单， 说说系统，爱了爱了，功能实用 信号的表现可以的，WiFi信号强 音效物超所值，主要是音质好 拍照出色，暗光拍摄清晰 性价比不错。
终于了，品牌日+用券， 说说外观，赞爆了，手感舒适 说说系统，有待优化，负一屏方便 电池物超所值，主要是一天重度使用没问题 性能优秀，处理器调度合理 值得。
下班闪购，体验了一段时间， 说说系统，好评，功能丰富 外观惊艳，主要是外观时尚 说说屏幕，满意，显示细腻 性能值得推荐，主要是处理器跑分很高 这个价位段首选。
双十一买的，趁着好价的， 说说音效，给力，立体声效果好 不愧是京东自营。
终于了，38女神节特惠买的， 信号不太满意，主要是信号稳定 说说系统，惊艳，动画流畅 说说音效，赞爆了，音质好 说说电池，稳定，边充边玩不卡 屏幕赞爆了，主要是屏幕材质好 外观不错，颜值高 推荐购买。
用券，果断下单， 性能很好，主要是反应灵敏 说说信号，厉害了，双卡切换快 电池给力，续航表现稳定 系统超赞，动画流畅 外观厉害了，主要是质感出众 音效的表现不得不说真的好，高音清晰 完全超出预期。
整点秒杀买的，果断下单， 说说拍照，杠杠的，微距拍摄清晰 说说音效，很好，通话音质好 说说电池，很好，反向充电实用 真心推荐给大家。
新品发布会预约的，等了很久终于买到， 信号强大，主要是无信号死角 总体来说很满意。
终于了，开工季特惠买的， 信号的表现满意，WiFi信号强 屏幕不太理想，主要是色彩鲜艳 这个价位段首选。
终于了，组合优惠， 信号有点差，主要是5G信号好 电池良心，电池容量大 五星好评没话说。
99大促，果断下单， 电池的表现给力，快充标准兼容 屏幕的表现有点失望，高刷新率流畅 音效的表现很好，音效调节丰富 说说拍照，爱了爱了，美颜算法自然 继续支持京东自营。
毕业季，价格很实惠， 系统物超所值，主要是界面美观 说说性能，一般，性能释放充分 信号的表现真香，5G信号好 五星好评没话说。
618大促， 信号赞爆了，主要是基站切换流畅 屏幕优秀，主要是屏幕调校专业 电池的表现不得不说真的好，待机时间长 性能不太满意，温度适中 真心推荐给大家。
618叠加券，果断下单， 电池稳定，续航能力强 音效满意，主要是音量充足 推荐购买。
终于了，品牌特惠日买的， 说说音效，很好，低音浑厚 拍照有待提高，主要是相机效果好 信号惊艳，5G信号好 屏幕惊艳，主要是屏幕材质好 非常满意的一次购物。
双十二， 外观的表现超赞，重量适中 信号的表现赞爆了，WiFi信号强 拍照优秀，相机效果好 说说系统，可以的，界面美观 性价比不错。
店铺优惠日，等了很久终于买到， 信号赞爆了，基站切换流畅 说说屏幕，爱了爱了，显示细腻 值得。
预售优惠，趁着好价的， 系统不够完美，主要是隐私保护好 说说外观，好评，质感出众 电池可以的，主要是充电功率高 说说屏幕，出色，色准高 说说信号，不够完美，5G信号好 喜欢的可以下手。
返校季，第一时间， 说说性能，厉害了，发热控制好 说说屏幕，不错，色准高 拍照的表现超出预期，视频防抖强 说说音效，完美，声音清晰 不愧是京东自营。
新品首发预约的，第一时间， 系统不太行，负一屏方便 拍照的表现物超所值，照片清晰 值得。
品牌日+用券，果断下单， 电池惊艳，待机时间长 外观的表现略显一般，玻璃质感好 推荐购买。
五一放价抢到的，等了很久终于买到， 电池真香，主要是无线充电方便 音效出色，主要是低音浑厚 系统物超所值，系统更新及时 喜欢的可以下手。
年货节，用了一段时间来评价一下， 电池杠杠的，快充给力 说说屏幕，不得不说真的好，色彩鲜艳 性价比不错。
粉丝专享价买的，服务周到， 说说拍照，不够完美，超广角无变形 不愧是京东自营。
店铺优惠日，用了一段时间来评价一下， 屏幕良心，主要是屏幕通透 外观物超所值，主要是工艺精致 继续支持京东自营。
首发，价格很实惠， 系统真香，手势操作流畅 说说屏幕，有点失望，触控灵敏 性能完美，多任务处理出色 信号好评，信号稳定 完全超出预期。
终于了，双十二， 外观很好，手感舒适 拍照完美，主要是人像虚化自然 这个价位段首选。
闪购+用券，等了很久终于买到， 外观的表现有点失望，颜值高 电池杠杠的，电池健康度好 说说音效，有点差，高音清晰 说说信号，有待提高，基站切换流畅 系统给力，主要是界面美观 说说性能，很好，游戏不卡顿 继续支持京东自营。
尊享会员价，果断下单， 屏幕的表现有点小问题，屏幕调校专业 信号优秀，网络快 说说电池，杠杠的，边充边玩不卡 说说性能，物超所值，性能释放充分 音效的表现不错，低音浑厚 真心推荐给大家。
用积分换的券，经过一段时间使用， 电池的表现不太理想，电池健康度好 外观勉强能用，主要是金属中框扎实 音效厉害了，主要是高音清晰 说说系统，杠杠的，负一屏方便 继续支持京东自营。
品牌日+用券，等了很久终于买到， 电池超出预期，主要是无线充电方便 外观可以的，配色好看 性能很好，性能释放充分 音效的表现优秀，高音清晰 五星好评没话说。
五一放价抢到的，用了一段时间来评价一下， 音效的表现很好，低音浑厚 五星好评没话说。
周年庆特惠买的，价格很实惠， 系统完美，操作便捷 总体来说很满意。
新品发布会预约的， 系统有待优化，主要是操作便捷 信号的表现值得推荐，双卡切换快 完全超出预期。
闪购+用券，价格很实惠， 拍照的表现一般，暗光拍摄清晰 信号爱了爱了，WiFi信号强 很划算，推荐。
用学生优惠买的，价格很实惠， 信号不太满意，主要是信号覆盖广 屏幕期待改进，主要是屏幕调校专业 说说拍照，给力，变焦效果好 推荐购买。
PLUS会员价， 电池超赞，主要是一天重度使用没问题 外观的表现完美，颜值高 总体来说很满意。
暑假特惠，体验了一段时间， 外观不错，颜值高 说说屏幕，杠杠的，分辨率高 拍照的表现赞爆了，人像虚化自然 性能爱了爱了，主要是性能稳定 性价比不错。
品牌日+用券，价格很实惠， 电池完美，充电速度快 说说屏幕，真香，高刷新率流畅 系统不太满意，主要是负一屏方便 信号物超所值，主要是信号覆盖广 性能勉强能用，处理器跑分很高 五星好评没话说。
返校季，体验了一段时间， 音效靠谱，高音清晰 电池强大，主要是电池耐用 系统给力，主要是手势操作流畅 说说信号，有点失望，WiFi信号强 完全超出预期。
开工季特惠买的， 系统爱了爱了，主要是操作便捷 说说屏幕，太棒了，屏幕素质好 音效不得不说真的好，低音浑厚 非常满意的一次购物。
PLUS会员日买的，用了一段时间来评价一下， 性能爱了爱了，运行流畅 拍照的表现很好，暗光拍摄清晰 说说系统，杠杠的，系统稳定 外观爱了爱了，重量适中 总体来说很满意。
会员特价，等了很久终于买到， 外观不得不说真的好，质感出众 性能不太行，主要是运行流畅 说说信号，优秀，信号覆盖广 推荐购买。
双十一买的，经过一段时间使用， 拍照满意，夜景表现出色 性能有瑕疵，多任务处理出色 说说电池，值得推荐，反向充电实用 信号真香，主要是基站切换流畅 完全超出预期。
七夕节特惠，经过一段时间使用， 电池值得推荐，电池健康度好 信号的表现物超所值，信号覆盖广 性价比不错。
双十一预售+券后，趁着好价的， 性能的表现可以的，性能稳定 外观强大，工艺精致 值得。
双十一预售+券后，用了一段时间来评价一下， 性能期待改进，游戏不卡顿 说说系统，优秀，系统轻量化 总体来说很满意。
五一放价抢到的，体验了一段时间， 说说拍照，很好，超广角无变形 系统略显一般，负一屏方便 说说外观，需要改进，重量适中 性价比不错。
暑假特惠，第一时间， 说说电池，有待提高，边充边玩不卡 说说性能，有点失望，无卡顿现象 喜欢的可以下手。
尊享会员价，趁着好价的， 说说拍照，有点小问题，相机效果好 系统给力，主要是系统更新及时 非常满意的一次购物。
秒杀+会员价，等了很久终于买到， 系统良心，主要是动画流畅 性能给力，反应灵敏 信号的表现稳定，无信号死角 性价比不错。
七夕节特惠，用了一段时间来评价一下， 屏幕爱了爱了，显示细腻 性能给力，发热控制好 电池完美，充电速度快 信号还行，主要是通话质量清晰 说说音效，厉害了，音量充足 外观满意，机身轻薄 非常满意的一次购物。
预售优惠，体验了一段时间， 系统有待提高，主要是定制功能实用 说说拍照，值得推荐，防抖效果好 信号靠谱，通话降噪好 推荐购买。
闪购+用券， 说说性能，有点失望，多任务处理出色 说说系统，出色，操作便捷 屏幕的表现靠谱，色彩鲜艳 电池惊艳，主要是电池健康度好 完全超出预期。
38女神节特惠买的，果断下单， 外观不错，机身轻薄 说说性能，真香，发热控制好 系统的表现完美，系统稳定 音效可以的，音量充足 拍照超出预期，主要是照片清晰 值得。
年货节，用了一段时间来评价一下， 系统不错，主要是界面美观 信号勉强能用，网络快 外观很好，主要是设计精美 拍照爱了爱了，主要是视频防抖强 非常满意的一次购物。
春节活动，果断下单， 信号的表现完美，5G信号好 系统有待优化，主要是系统更新及时 性能完美，主要是性能释放充分 拍照强大，微距拍摄清晰 说说音效，良心，音质好 说说屏幕，物超所值，触控灵敏 很划算，推荐。
新品预约特惠买的，趁着好价的， 拍照爱了爱了，AI场景识别准 音效的表现完美，音量充足 说说系统，好评，负一屏方便 说说性能，稳定，处理器跑分很高 说说外观，良心，工艺精致 电池的表现稳定，电池健康度好 很划算，推荐。
38女神节特惠买的，用了一段时间来评价一下， 说说信号，期待改进，信号覆盖广 音效的表现值得推荐，高音清晰 电池有点失望，主要是续航表现稳定 真心推荐给大家。
感恩回馈价买的，经过一段时间使用， 外观稳定，曲面设计优雅 推荐购买。
高考季特惠，价格很实惠， 系统厉害了，主要是无广告干扰 说说音效，好评，低音浑厚 完全超出预期。
用白条券，用了一段时间来评价一下， 外观的表现出色，金属中框扎实 性能完美，主要是运行流畅 五星好评没话说。
[truncated: 48,001 more rows]

## Sheet: Air conditioner
Online Review				Relevant information has been desensitized.
很合理价位很合适，用了品类券节省不少 智能惊艳，定时准时 送风的表现赞爆了，送风距离远 除湿杠杠的，除湿节能 外观的表现不太行，机身轻薄 总的来说很满意。
618购入，用上购物津贴 入手价比较合适，碰上促销很划算 外观稳定，主要是造型大气 送风有瑕疵，主要是送风舒适 除湿的表现不错，湿度调节合理 制冷制热的表现真香，制冷速度快 送货到家很快，安装很仔细。 态度很好，售后无忧。 很满意的一次购物。
使用体验真香， 618期间购买，用上整点抢购 价格方面价格适中，用了京东白条更便宜 制冷制热的表现物超所值，制冷无死角 送风有待优化，风向可调 物流很给力，现场打扫干净。 客服耐心解答，全国联保。 推荐购买。
入手价比较合适，碰上促销很划算 制冷制热凑合，主要是制热很舒适 节能的表现有点差，智能节能 外观靠谱，主要是颜值很高 健康功能的表现物超所值，健康模式赞 物流全程可追踪，安装师傅技术好。 态度很好，整机保修。 值得入手。
这款空调还行， 618期间购买，叠加组合优惠 很合理价位很合适，用上优惠券很实惠 除湿稳定，干燥舒适 噪音的表现完美，运行安静 整体体验不错。
常规购入，叠加满减优惠 这个价位比较合适，赶上活动优惠了不少 说说制冷制热，赞爆了，制热很暖和 智能还行，语音控制好用 物流很给力，安装完成后很干净。 总的来说很满意。
这款空调有点差， 趁着618活动入手的，价格非常实惠 入手价价格适中，用上优惠券很实惠 外观体验一般，尺寸合适 智能有瑕疵，主要是手机操控方便 客服很负责，原厂保修。 推荐购买。
趁着常规活动入手的，用上满减活动 入手价性价比不错，用上优惠券很实惠 说说外观，物超所值，机身美观 健康功能杠杠的，主要是自清洁好用 说说智能，稳定，智能调节温度 噪音很好，噪音控制好 售后响应快，服务点多。 推荐购买。
整体来说京东自营品质保证， 618期间购买，价格非常实惠 这个价位很实惠，赶上活动优惠了不少 说说送风，不错，导风效果好 除湿超赞，主要是抽湿给力 智能的表现杠杠的，远程控制方便 说说节能，物超所值，电费支出少 噪音的表现出色，运行安静 说说制冷制热，有待提高，制冷效果好 完全超出预期。
在常规买的，用上会员特惠 价格方面性价比高，碰上促销很划算 说说除湿，爱了爱了，除湿省心 送风的表现真香，送风无死角 噪音超赞，主要是运转无声 服务很周到，质保无忧。 真心推荐给大家。
常规期间购买，用了银行卡支付 价格方面很实惠，用上优惠券很实惠 节能有点失望，主要是待机能耗低 说说智能，有待提高，智能化体验好 除湿不错，主要是湿度控制准 说说外观，完美，尺寸合适 配送速度快，安装师傅技术好。 客服很负责，质保无忧。 完全超出预期。
整体来说惊艳， 在常规买的，用上会员特惠 性价比不错价位很合适，用了限时特价节省不少 噪音的表现赞爆了，低分贝运行 说说节能，给力，能耗很低 说说智能，良心，场景模式实用 说说除湿，良心，除湿很快 包装完好无损，安装师傅技术好。 响应很快，服务点多。 以后会继续支持。
使用体验不得不说真的好， 很划算价位很合适，用了全品类券节省不少 说说除湿，惊艳，除湿效果好 说说节能，杠杠的，电费支出少 京东物流很专业，安装位置很合适。 性价比很高。
这款空调良心， 618期间购买，叠加全品类券 入手价性价比高，比线下实体店便宜多了 噪音的表现强大，运行无杂音 说说外观，有点小问题，视觉效果好 包装完好无损，现场打扫干净。 值得入手。
空调还行， 趁着618活动入手的，各种优惠叠加下来很划算 价格方面很超值，用上优惠券很实惠 外观的表现赞爆了，尺寸合适 快递小哥服务好，安装师傅服务很好。 售后响应快，原厂保修。 很满意的一次购物。
常规期间购买，价格非常实惠 这个价位很合理，用了新人优惠节省不少 健康功能超赞，主要是除菌效果好 送风的表现爱了爱了，送风舒适 除湿的表现赞爆了，抽湿给力 智能的表现超赞，APP控制简单 值得入手。
常规期间购买，用了银行卡支付 这个价位很实惠，比线下实体店便宜多了 说说制冷制热，良心，制冷制热双给力 说说健康功能，有点小问题，清洁方便 外观的表现不错，设计简约 物流全程可追踪，上门安装及时。 售后响应快，售后无忧。 很满意的一次购物。
618购入，用了白条12期免息 这个价位很划算，比线下实体店便宜多了 说说节能，很好，一级能效很省电 健康功能不错，主要是健康功能多 京东物流很专业，现场打扫干净。 性价比很高。
618期间购买，用上购物津贴 入手价性价比不错，用了白条12期免息更便宜 说说除湿，不错，干爽舒适 噪音优秀，主要是运行安静 外观的表现爱了爱了，机身小巧 说说送风，好评，自然风很舒服 京东物流很专业，安装过程规范。 处理很及时，售后无忧。 很满意的一次购物。
空调可以的， 在常规买的，用了支付宝 价格方面价格适中，性价比很高了 制冷制热太棒了，制冷制热双给力 说说节能，超赞，运行成本低 外观很好，主要是机身美观 物流很给力，安装过程规范。 客服耐心解答，全国联保。 总的来说很满意。
整体来说不太理想， 双11期间购买，各种优惠叠加下来很划算 价格方面很合理，碰上促销很划算 外观略显一般，主要是安装整洁 说说除湿，杠杠的，抽湿给力 物流全程可追踪，安装完成后很干净。 值得入手。
使用体验， 618购入，用上店铺券 很实惠价位很合适，用上优惠券很实惠 外观的表现优秀，做工精致 说说噪音，物超所值，室外机噪音小 客服很负责，全国联保。 真心推荐给大家。
这款空调品质保证， 在常规买的，用上限时优惠 价格方面很超值，用上优惠券很实惠 噪音爱了爱了，主要是运行平稳 节能的表现太棒了，运行很节能 说说除湿，不得不说真的好，除湿均匀 制冷制热的表现太棒了，制热给力 准时送达，安装认真负责。 服务很贴心，售后无忧。 性价比很高。
常规购入，价格非常实惠 这个价位很合理，比线下实体店便宜多了 噪音有待优化，运转无声 送风的表现超赞，送风均匀 物流很给力，安装位置很合适。 推荐购买。
空调强大， 双11期间购买，用上尾款优惠 价格方面价格适中，性价比很高了 说说外观，不太满意，做工精致 健康功能爱了爱了，主要是除菌效果好 态度很好，全国联保。 真心推荐给大家。
这个价位性价比不错，赶上活动优惠了不少 噪音赞爆了，很安静 智能的表现不错，APP控制简单 除湿厉害了，湿度调节合理 健康功能的表现物超所值，防霉除菌好 说说送风，有待提高，风量充足 外观一般，做工精致 售后很靠谱，免费检测。 推荐购买。
618期间购买，用上购物津贴 很超值价位很合适，碰上促销很划算 外观有待提高，造型大气 很满意的一次购物。
价格方面价格适中，赶上活动优惠了不少 健康功能的表现惊艳，过滤网高效 说说制冷制热，太棒了，制热很暖和 除湿有瑕疵，主要是干燥舒适 说说噪音，杠杠的，低分贝运行 包装完好无损，安装位置很合适。 响应很快，整机保修。 完全超出预期。
这款空调凑合， 在双11买的，价格非常实惠 价格方面价格适中，性价比很高了 说说制冷制热，完美，制冷速度快 噪音的表现靠谱，室外机噪音小 说说外观，勉强能用，面板高级 除湿的表现爱了爱了，干爽舒适 客服很专业，上门服务。 性价比很高。
入手价比较合适，碰上促销很划算 送风有点差，风向可调 说说除湿，爱了爱了，湿度控制准 外观惊艳，主要是外形美观 健康功能赞爆了，除甲醛有效 客服耐心解答，售后完善。 真心推荐给大家。
整体来说极速送达， 618期间购买，叠加支付优惠 很合理价位很合适，用了支付宝更便宜 说说制冷制热，赞爆了，恒温效果好 说说智能，出色，APP控制简单 京东快递很快，安装完成后很干净。 推荐购买。
趁着双11活动入手的，叠加积分抵扣 这个价位很合理，比线下实体店便宜多了 节能凑合，主要是节能模式好用 说说健康功能，良心，净化效果好 噪音的表现物超所值，噪音达标 除湿的表现有待优化，湿度控制准 客服耐心解答，质保无忧。 总的来说很满意。
常规购入，用了银行卡支付 入手价很划算，性价比很高了 节能不够完美，主要是待机能耗低 外观的表现赞爆了，外形美观 送风的表现物超所值，风向调节方便 健康功能的表现有点失望，防霉除菌好 客服耐心解答，服务点多。 真心推荐给大家。
趁着618活动入手的，叠加店铺券 这个价位很超值，碰上促销很划算 送风满意，主要是风量充足 当天下单隔天到，上门安装及时。 性价比很高。
618期间购买，用了京东支付 这个价位性价比不错，用了积分抵扣节省不少 健康功能的表现良心，净化效果好 除湿赞爆了，主要是除湿静音 节能惊艳，电费很经济 配送速度快，安装效果很好。 售后很靠谱，全国联保。 整体体验不错。
使用体验期待改进， 在双11买的，各种优惠叠加下来很划算 价格适中价位很合适，用上优惠券很实惠 节能完美，主要是节能模式好用 说说除湿，不太理想，湿度适中 态度很好，质保无忧。 总的来说很满意。
整体来说自营店铺发货， 趁着618活动入手的，各种优惠叠加下来很划算 入手价很实惠，赶上活动优惠了不少 除湿不太行，除湿静音 京尊达次日达，安装师傅技术好。 客服很负责，全国联保。 以后会继续支持。
使用体验厉害了， 入手价很超值，碰上促销很划算 噪音有待优化，噪音很小 除湿给力，除湿节能 说说送风，完美，风力分配均匀 智能厉害了，APP控制简单 外观的表现出色，安装效果好 说说健康功能，太棒了，空气净化好 完全超出预期。
在618买的，用上购物津贴 价格方面性价比不错，比线下实体店便宜多了 健康功能的表现赞爆了，清洁方便 说说噪音，爱了爱了，噪音很小 快递小哥服务好，安装师傅技术好。 推荐购买。
空调物超所值， 在618买的，用了白条12期免息 价格方面性价比高，碰上促销很划算 外观靠谱，视觉效果好 节能太棒了，主要是耗电量小 制冷制热值得推荐，主要是温度适中 说说送风，有点差，自然风很舒服 除湿厉害了，除湿彻底 京尊达次日达，安装师傅技术好。 性价比很高。
使用体验极速送达， 双11期间购买，各种优惠叠加下来很划算 价格方面性价比高，比线下实体店便宜多了 说说除湿，凑合，除湿彻底 健康功能完美，主要是除甲醛有效 智能好评，远程控制方便 外观超赞，主要是设计简约 当天下单隔天到，安装完成后很干净。 响应很快，免费检测。 完全超出预期。
这款空调有点小问题， 入手价很实惠，用了店铺券节省不少 说说制冷制热，给力，制冷制热双给力 除湿的表现物超所值，湿度控制准 说说健康功能，满意，净化效果好 送风不错，主要是送风距离远 外观的表现给力，尺寸合适 噪音的表现可以的，噪音达标 物流很给力，安装完成后很干净。 服务很周到，上门服务。 完全超出预期。
618期间购买，叠加全品类券 比较合适价位很合适，用了白条12期免息更便宜 除湿的表现真香，湿度调节合理 外观的表现略显一般，尺寸合适 以后会继续支持。
在常规买的，价格非常实惠 入手价很实惠，碰上促销很划算 送风不错，风力分配均匀 说说除湿，略显一般，除湿节能 节能的表现体验一般，一级能效很省电 说说健康功能，体验一般，清洁方便 物流很给力，安装服务到位。 客服耐心解答，保修方便。 总的来说很满意。
常规购入，价格非常实惠 价格适中价位很合适，用上优惠券很实惠 节能可以的，主要是日常用电省 健康功能稳定，过滤高效 制冷制热的表现靠谱，制冷速度快 智能的表现完美，智能睡眠模式好 当天下单隔天到，安装效果很好。 客服很负责，延保优惠。 以后会继续支持。
使用体验超赞， 入手价很超值，用了限时特价节省不少 节能厉害了，主要是电费很经济 外观的表现优秀，外观漂亮 送风值得推荐，主要是送风距离远 问题解决及时，全国联保。 性价比很高。
使用体验， 双11期间购买，用上大额神券 入手价比较合适，用上优惠券很实惠 外观勉强能用，做工精致 送风强大，导风效果好 包装完好无损，安装效果很好。 推荐购买。
空调物超所值， 在618买的，用上整点抢购 比较合适价位很合适，用上优惠券很实惠 说说外观，超出预期，设计简约 说说健康功能，优秀，除甲醛有效 服务很贴心，整机保修。 推荐购买。
价格方面很合理，赶上活动优惠了不少 噪音的表现出色，声音很轻 说说智能，完美，语音控制好用 说说送风，有瑕疵，导风效果好 以后会继续支持。
在常规买的，叠加全品类券 价格方面性价比高，用了支付优惠节省不少 说说健康功能，期待改进，防霉除菌好 除湿的表现不得不说真的好，除湿彻底 物流很给力，安装师傅很专业。 服务很周到，原厂保修。 总的来说很满意。
这款空调包装完好， 618购入，用了京东支付 这个价位价格适中，比线下实体店便宜多了 节能完美，主要是智能节能 说说健康功能，太棒了，健康功能多 客服很负责，售后无忧。 值得入手。
性价比高价位很合适，用了新人优惠节省不少 制冷制热良心，制冷无死角 智能的表现体验一般，语音控制好用 送货到家很快，安装认真负责。 服务态度好，售后完善。 以后会继续支持。
价格方面价格适中，用了支付宝更便宜 外观的表现勉强能用，颜值很高 智能太棒了，智能调节给力 京尊达次日达，安装位置很合适。 服务很周到，全国联保。 以后会继续支持。
使用体验， 这个价位很划算，性价比很高了 智能很好，主要是智能化体验好 说说除湿，良心，湿度适中 送货到家很快，现场打扫干净。 处理很及时，服务点多。 值得入手。
常规购入，用了支付宝 价格方面很合理，碰上促销很划算 噪音的表现靠谱，安静舒适 说说节能，物超所值，耗电量小 说说健康功能，完美，过滤网高效 服务态度好，全国联保。 总的来说很满意。
这款空调不太理想， 价格方面很合理，赶上活动优惠了不少 健康功能有点小问题，防霉除菌好 制冷制热强大，制冷无死角 除湿满意，主要是除湿模式实用 外观的表现厉害了，安装整洁 说说智能，完美，智能场景不错 送风爱了爱了，送风舒适 配送速度快，安装很仔细。 总的来说很满意。
整体来说略显一般， 618购入，价格非常实惠 很划算价位很合适，碰上促销很划算 说说送风，可以的，风向调节方便 制冷制热真香，主要是温度调节精准 真心推荐给大家。
618购入，用了花呗分期 价格方面很合理，用了支付宝更便宜 除湿满意，除湿节能 说说制冷制热，不太理想，制冷均匀 快递小哥服务好，安装完成后很干净。 售后响应快，整机保修。 总的来说很满意。
入手价性价比高，赶上活动优惠了不少 除湿好评，主要是干爽舒适 健康功能的表现惊艳，过滤网高效 说说制冷制热，强大，制热给力 性价比很高。
价格方面很划算，性价比很高了 健康功能杠杠的，主要是健康功能多 噪音的表现杠杠的，低分贝运行 智能不得不说真的好，主要是定时准时 完全超出预期。
常规购入，用上会员特惠 这个价位很实惠，碰上促销很划算 说说除湿，好评，除湿静音 健康功能不得不说真的好，空气净化好 智能不太行，主要是智能操作简单 说说制冷制热，物超所值，恒温效果好 送风赞爆了，风向调节方便 噪音不够完美，主要是静音效果好 态度很好，延保优惠。 非常推荐大家购买。
使用体验品质保证， 入手价比较合适，用了银行卡支付更便宜 节能超赞，电费省很多 智能杠杠的，WiFi控制方便 送风稳定，主要是风量调节好 以后会继续支持。
趁着常规活动入手的，各种优惠叠加下来很划算 很合理价位很合适，性价比很高了 节能的表现出色，待机能耗低 除湿的表现物超所值，除湿静音 外观的表现出色，面板高级 健康功能的表现强大，清洁方便 准时送达，安装服务到位。 售后响应快，售后完善。 推荐购买。
这个价位很实惠，碰上促销很划算 送风厉害了，送风很自然 很满意的一次购物。
空调包装完好， 常规期间购买，用了花呗分期 价格方面很实惠，比线下实体店便宜多了 说说节能，稳定，节能模式好用 外观稳定，主要是机身美观 制冷制热的表现惊艳，制热效果好 噪音出色，主要是安静舒适 说说除湿，可以的，干燥舒适 智能需要改进，主要是智能调节给力 京东快递很快，安装服务到位。 完全超出预期。
这款空调自营店铺， 这个价位很划算，用上优惠券很实惠 说说噪音，爱了爱了，运行无杂音 说说送风，赞爆了，风力十足 物流全程可追踪，上门安装及时。 整体体验不错。
空调良心， 常规购入，叠加品类券 入手价比较合适，性价比很高了 说说噪音，出色，运行安静 外观有待优化，尺寸合适 智能可以的，主要是语音控制好用 配送速度快，安装认真负责。 推荐购买。
使用体验， 性价比高价位很合适，用了花呗分期更便宜 智能的表现可以的，WiFi控制方便 说说外观，完美，外观漂亮 售后响应快，免费检测。 非常推荐大家购买。
使用体验， 常规期间购买，叠加新人优惠 这个价位比较合适，赶上活动优惠了不少 除湿不得不说真的好，主要是抽湿给力 值得入手。
整体来说自营店铺， 趁着常规活动入手的，用了京东支付 价格方面比较合适，用上优惠券很实惠 说说制冷制热，完美，温度调节精准 快递小哥服务好，安装师傅技术好。 推荐购买。
这个价位价格适中，用了店铺券节省不少 节能的表现不太理想，节能模式好用 说说噪音，可以的，运转无声 值得入手。
使用体验， 在常规买的，用了白条12期免息 入手价很超值，性价比很高了 制冷制热好评，制热很暖和 京东物流很专业，现场打扫干净。 处理很及时，售后完善。 整体体验不错。
这款空调自营店铺， 价格方面很划算，赶上活动优惠了不少 说说除湿，不得不说真的好，除湿静音 节能的表现稳定，日常用电省 健康功能厉害了，清洁方便 京尊达次日达，安装很仔细。 总的来说很满意。
整体来说正品保障， 在双11买的，价格非常实惠 这个价位比较合适，用了支付宝更便宜 说说智能，很好，智能场景不错 节能给力，主要是电费省很多 制冷制热的表现可以的，温度调节精准 说说健康功能，不够完美，清洁无忧 送风稳定，自然风很舒服 说说外观，物超所值，设计简约 物流速度给力，安装服务到位。 真心推荐给大家。
整体来说品质保证， 很合理价位很合适，用上优惠券很实惠 节能的表现出色，日常用电省 说说健康功能，超赞，净化效果好 客服耐心解答，整机保修。 整体体验不错。
空调优秀， 常规购入，各种优惠叠加下来很划算 这个价位性价比高，性价比很高了 制冷制热的表现凑合，温度控制稳定 健康功能优秀，主要是自清洁好用 节能完美，节能模式好用 说说送风，不错，送风均匀 客服很专业，上门服务。 真心推荐给大家。
使用体验， 常规购入，各种优惠叠加下来很划算 这个价位很划算，用了京东白条更便宜 智能的表现不得不说真的好，远程控制方便 送风的表现真香，风力调节合理 外观杠杠的，主要是外观时尚 京东快递很快，安装认真负责。 总的来说很满意。
这款空调惊艳， 618期间购买，叠加限时特价 入手价很超值，比线下实体店便宜多了 噪音不错，安静舒适 说说外观，不够完美，外观时尚 节能的表现不太理想，节能模式好用 智能很好，主要是WiFi控制方便 准时送达，现场打扫干净。 推荐购买。
使用体验有点小问题， 在双11买的，叠加店铺券 入手价很实惠，比线下实体店便宜多了 噪音的表现超出预期，晚上睡觉不吵 送风真香，风力十足 制冷制热稳定，温度控制稳定 外观物超所值，设计简约 物流很给力，安装很仔细。 完全超出预期。
空调一般， 价格方面价格适中，碰上促销很划算 健康功能太棒了，过滤网高效 总的来说很满意。
常规期间购买，各种优惠叠加下来很划算 这个价位很实惠，碰上促销很划算 除湿的表现超赞，除湿彻底 说说送风，真香，导风效果好 推荐购买。
使用体验出色， 价格方面比较合适，性价比很高了 说说健康功能，厉害了，过滤网高效 说说送风，惊艳，风力强劲 物流全程可追踪，安装认真负责。 问题解决及时，原厂保修。 真心推荐给大家。
双11期间购买，价格非常实惠 性价比不错价位很合适，性价比很高了 噪音不得不说真的好，主要是静音效果好 制冷制热期待改进，主要是制热给力 智能的表现超出预期，场景模式实用 说说节能，完美，电费省很多 以后会继续支持。
在常规买的，用了京东白条 价格方面性价比不错，用了京东支付更便宜 噪音的表现完美，运行安静 健康功能的表现值得推荐，空气净化好 售后很靠谱，全国联保。 完全超出预期。
空调完美， 双11购入，叠加全品类券 入手价价格适中，性价比很高了 噪音不太理想，低分贝运行 当天下单隔天到，安装师傅服务很好。 值得入手。
这款空调太棒了， 这个价位很超值，用了白条12期免息更便宜 送风的表现凑合，送风距离远 噪音需要改进，主要是晚上睡觉不吵 值得入手。
使用体验值得推荐， 618购入，用了微信支付 价格方面很超值，用上优惠券很实惠 除湿的表现有点小问题，除湿静音 外观的表现杠杠的，机身美观 制冷制热的表现物超所值，制热很暖和 送货到家很快，安装过程规范。 客服很负责，免费检测。 总的来说很满意。
空调惊艳， 常规购入，价格非常实惠 这个价位性价比不错，用了店铺券节省不少 节能杠杠的，能效等级高 说说智能，超赞，联动功能好 健康功能的表现惊艳，除甲醛有效 物流全程可追踪，上门安装及时。 态度很好，全国联保。 真心推荐给大家。
使用体验， 这个价位很超值，用了京东支付更便宜 噪音物超所值，室外机噪音小 除湿有点差，主要是湿度调节合理 说说制冷制热，超出预期，温度调节精准 服务很贴心，售后无忧。 非常推荐大家购买。
使用体验全国联保， 入手价很合理，碰上促销很划算 节能优秀，一级能效很省电 智能的表现稳定，智能化程度高 非常推荐大家购买。
使用体验， 在618买的，用上618大促 价格适中价位很合适，用了品类券节省不少 制冷制热的表现有待提高，制冷均匀 送风可以的，风量充足 健康功能的表现好评，健康模式赞 除湿出色，除湿省心 外观给力，主要是尺寸合适 说说噪音，厉害了，静音效果好 京东物流很专业，安装过程规范。 总的来说很满意。
618期间购买，用了京东白条 性价比不错价位很合适，赶上活动优惠了不少 制冷制热稳定，制冷均匀 除湿不太理想，主要是除湿效果好 噪音惊艳，运行平稳 说说送风，出色，风向可调 包装完好无损，安装效果很好。 性价比很高。
使用体验服务周到， 趁着常规活动入手的，用了京东支付 价格方面比较合适，用了白条12期免息更便宜 节能爱了爱了，主要是耗电量小 噪音好评，噪音控制好 包装完好无损，安装很仔细。 值得入手。
使用体验超出预期， 在双11买的，各种优惠叠加下来很划算 这个价位很超值，用了优惠券减免节省不少 说说除湿，值得推荐，干燥效果好 智能物超所值，联动功能好 节能有瑕疵，能耗很低 制冷制热好评，主要是控温精准 服务很贴心，售后完善。 很满意的一次购物。
整体来说超出预期， 在618买的，用了支付宝 这个价位性价比高，用了花呗分期更便宜 除湿有待优化，主要是湿度调节合理 制冷制热赞爆了，制冷无死角 说说噪音，太棒了，运行无杂音 外观值得推荐，设计简约 说说节能，赞爆了，智能节能 健康功能真香，主要是空气净化好 物流很给力，安装过程规范。 整体体验不错。
整体来说惊艳， 在双11买的，价格非常实惠 入手价很合理，用了积分抵扣节省不少 送风的表现出色，送风距离远 健康功能的表现稳定，健康模式赞 节能很好，节能模式好用 除湿还行，主要是除湿效果好 京东物流很专业，安装过程规范。 客服耐心解答，售后完善。 性价比很高。
很合理价位很合适，比线下实体店便宜多了 除湿的表现稳定，除湿效果好 智能的表现满意，场景模式实用 送风稳定，主要是风向调节方便 京东物流很专业，安装效果很好。 推荐购买。
618期间购买，用上整点抢购 入手价很划算，性价比很高了 说说送风，赞爆了，风向可调 外观的表现需要改进，视觉效果好 说说节能，良心，运行很节能 健康功能的表现爱了爱了，除菌效果好 很满意的一次购物。
趁着常规活动入手的，各种优惠叠加下来很划算 很合理价位很合适，赶上活动优惠了不少 说说制冷制热，爱了爱了，制热很舒适 说说送风，可以的，风力分配均匀 健康功能爱了爱了，主要是空气净化好 节能凑合，能耗很低 客服很专业，上门服务。 性价比很高。
空调赞爆了， 性价比高价位很合适，性价比很高了 说说节能，良心，能效比高 噪音强大，主要是安静舒适 送风的表现有瑕疵，风向调节方便 推荐购买。
这个价位很合理，性价比很高了 说说噪音，还行，静音模式赞 节能爱了爱了，能效比高 说说外观，真香，外观漂亮 健康功能爱了爱了，主要是过滤网高效 物流速度给力，安装认真负责。 真心推荐给大家。
整体来说真香， 在618买的，各种优惠叠加下来很划算 价格方面很实惠，用了支付宝更便宜 外观不太满意，主要是安装整洁 智能稳定，APP控制简单 健康功能好评，过滤高效 准时送达，安装服务到位。 非常推荐大家购买。
趁着常规活动入手的，价格非常实惠 这个价位很超值，用上优惠券很实惠 说说噪音，满意，运行安静 智能满意，智能场景不错 节能的表现不得不说真的好，运行成本低 送风不错，风量调节好 外观的表现可以的，机身美观 健康功能靠谱，主要是清洁方便 包装完好无损，安装很仔细。 服务很周到，延保优惠。 真心推荐给大家。
这款空调值得推荐， 在618买的，价格非常实惠 很实惠价位很合适，碰上促销很划算 智能给力，主要是智能化程度高 健康功能满意，自清洁好用 噪音不够完美，晚上睡觉不吵 制冷制热的表现强大，制冷效果好 当天下单隔天到，安装师傅技术好。 非常推荐大家购买。
空调服务周到， 在双11买的，价格非常实惠 很超值价位很合适，用了全品类券节省不少 说说除湿，不够完美，干燥舒适 智能值得推荐，智能调节温度 节能出色，节能模式好用 制冷制热超出预期，控温精准 配送速度快，安装很仔细。 服务很周到，全国联保。 非常推荐大家购买。
618购入，用了京东白条 很合理价位很合适，比线下实体店便宜多了 节能厉害了，日常用电省 说说外观，有瑕疵，安装效果好 制冷制热完美，主要是制冷制热双给力 说说智能，厉害了，智能调节温度 京东物流很专业，安装认真负责。 真心推荐给大家。
使用体验可以的， 趁着双11活动入手的，用上双11狂欢 入手价比较合适，赶上活动优惠了不少 送风的表现完美，风量调节好 说说制冷制热，强大，制冷无死角 物流全程可追踪，安装师傅很专业。 问题解决及时，售后完善。 以后会继续支持。
这款空调还行， 618期间购买，各种优惠叠加下来很划算 入手价性价比高，碰上促销很划算 外观完美，尺寸合适 节能出色，智能节能 京尊达次日达，安装认真负责。 完全超出预期。
使用体验真香， 趁着双11活动入手的，各种优惠叠加下来很划算 这个价位性价比高，性价比很高了 智能超赞，语音控制好用 除湿靠谱，主要是干燥效果好 噪音的表现真香，静音效果好 健康功能需要改进，主要是净化效果好 送风满意，主要是风量充足 外观良心，设计简约 物流速度给力，上门安装及时。 服务很贴心，售后完善。 很满意的一次购物。
整体来说官方正品， 常规购入，用上店铺优惠 这个价位很划算，性价比很高了 节能爱了爱了，主要是能耗很低 送风的表现厉害了，风力调节合理 说说外观，不太满意，颜值很高 真心推荐给大家。
使用体验完美， 常规购入，叠加满减优惠 价格方面很合理，用上优惠券很实惠 噪音的表现物超所值，很安静 物流全程可追踪，安装认真负责。 客服耐心解答，全国联保。 真心推荐给大家。
性价比不错价位很合适，用了支付宝更便宜 智能的表现超赞，智能调节给力 说说外观，良心，尺寸合适 整体体验不错。
在618买的，用了银行卡支付 入手价性价比不错，用了京东支付更便宜 健康功能的表现满意，空气净化好 说说智能，强大，语音控制好用 节能略显一般，运行成本低 送风凑合，风力分配均匀 京东物流很专业，安装服务到位。 服务态度好，整机保修。 非常推荐大家购买。
整体来说很好， 价格方面比较合适，碰上促销很划算 说说噪音，稳定，静音模式赞 京尊达次日达，安装很仔细。 以后会继续支持。
这款空调完美， 很超值价位很合适，用了新人优惠节省不少 健康功能有点小问题，主要是除味效果好 说说除湿，赞爆了，湿度调节合理 说说智能，稳定，联动功能好 说说噪音，优秀，运转无声 值得入手。
这款空调强大， 在常规买的，叠加支付优惠 这个价位很实惠，赶上活动优惠了不少 外观很好，主要是外观漂亮 物流速度给力，安装过程规范。 总的来说很满意。
这款空调不得不说真的好， 618购入，价格非常实惠 很合理价位很合适，性价比很高了 智能稳定，语音控制好用 说说健康功能，需要改进，防霉除菌好 包装完好无损，安装很仔细。 客服耐心解答，延保优惠。 推荐购买。
空调自营店铺发货， 618期间购买，各种优惠叠加下来很划算 这个价位很划算，用了支付优惠节省不少 节能体验一般，能效等级高 健康功能有瑕疵，空气净化好 服务态度好，保修方便。 值得入手。
双11期间购买，叠加品类券 这个价位很超值，性价比很高了 说说噪音，良心，运行安静 智能厉害了，主要是定时准时 说说健康功能，靠谱，健康模式赞 送风有瑕疵，主要是风向调节方便 处理很及时，原厂保修。 完全超出预期。
在618买的，价格非常实惠 很超值价位很合适，比线下实体店便宜多了 智能不得不说真的好，智能化程度高 售后很靠谱，全国联保。 非常推荐大家购买。
这款空调给力， 这个价位很合理，比线下实体店便宜多了 说说噪音，有待优化，静音模式赞 说说外观，强大，机身小巧 说说送风，超出预期，风力分配均匀 除湿的表现杠杠的，除湿静音 智能的表现稳定，场景模式实用 健康功能的表现良心，杀菌功能强 完全超出预期。
这款空调正品保障， 入手价很合理，性价比很高了 噪音勉强能用，主要是很安静 说说制冷制热，真香，制热给力 除湿的表现优秀，湿度适中 智能可以的，智能化程度高 说说健康功能，稳定，自清洁好用 送风的表现体验一般，风量调节好 非常推荐大家购买。
价格方面很超值，赶上活动优惠了不少 节能略显一般，电费省很多 说说健康功能，完美，除菌效果好 说说智能，完美，智能调节给力 噪音物超所值，主要是低分贝运行 送风满意，风量充足 京东物流很专业，安装位置很合适。 售后很靠谱，售后完善。 真心推荐给大家。
整体来说很好， 双11期间购买，叠加新人优惠 很实惠价位很合适，比线下实体店便宜多了 噪音杠杠的，运行安静 除湿杠杠的，主要是除湿效果好 以后会继续支持。
在常规买的，用上限时优惠 性价比不错价位很合适，比线下实体店便宜多了 除湿出色，干燥舒适 送风完美，风量充足 快递小哥服务好，安装效果很好。 处理很及时，全国联保。 整体体验不错。
在618买的，用了支付宝 价格方面性价比不错，碰上促销很划算 外观不太理想，做工精致 节能超出预期，主要是能效等级高 包装完好无损，安装师傅服务很好。 真心推荐给大家。
使用体验完美， 双11期间购买，价格非常实惠 这个价位性价比高，碰上促销很划算 制冷制热良心，主要是温度调节精准 除湿不太满意，主要是除湿效果好 噪音的表现很好，静音模式赞 说说智能，不够完美，智能调节温度 说说外观，完美，设计简约 节能满意，运行很节能 服务很周到，全国联保。 性价比很高。
整体来说太棒了， 618购入，用了京东支付 性价比高价位很合适，性价比很高了 除湿还行，主要是除湿静音 送风的表现超赞，风量调节好 物流全程可追踪，安装过程规范。 非常推荐大家购买。
常规购入，用了京东支付 这个价位很实惠，比线下实体店便宜多了 节能稳定，耗电量小 噪音不太行，静音模式赞 除湿不得不说真的好，主要是湿度适中 包装完好无损，安装师傅技术好。 服务很周到，全国联保。 推荐购买。
整体来说稳定， 入手价很实惠，用了优惠券减免节省不少 健康功能不得不说真的好，防霉除菌好 准时送达，安装效果很好。 值得入手。
趁着618活动入手的，用了花呗分期 很划算价位很合适，赶上活动优惠了不少 除湿有瑕疵，主要是干爽舒适 节能不错，运行成本低 京东物流很专业，安装完成后很干净。 完全超出预期。
空调不太满意， 在常规买的，各种优惠叠加下来很划算 入手价很超值，用了品类券节省不少 健康功能不得不说真的好，主要是净化效果好 外观超赞，主要是外观漂亮 总的来说很满意。
在常规买的，用了银行卡支付 入手价性价比不错，用了品类券节省不少 节能真香，耗电量小 说说送风，杠杠的，风力调节合理 物流全程可追踪，安装师傅很专业。 推荐购买。
在常规买的，叠加品类券 性价比高价位很合适，性价比很高了 除湿超出预期，除湿模式实用 送风杠杠的，送风距离远 外观的表现满意，尺寸合适 物流全程可追踪，安装认真负责。 值得入手。
空调不够完美， 618期间购买，用了微信支付 价格方面很实惠，赶上活动优惠了不少 节能超出预期，能效等级高 制冷制热的表现好评，制热给力 总的来说很满意。
性价比不错价位很合适，用了优惠券减免节省不少 送风的表现不得不说真的好，送风距离远 外观的表现超赞，机身美观 以后会继续支持。
在常规买的，用了支付宝 性价比高价位很合适，用上优惠券很实惠 节能满意，主要是待机能耗低 说说智能，不太行，智能化体验好 当天下单隔天到，现场打扫干净。 完全超出预期。
价格适中价位很合适，用了限时特价节省不少 说说健康功能，强大，防霉除菌好 说说智能，可以的，语音控制好用 外观的表现不得不说真的好，面板高级 以后会继续支持。
整体来说真香， 很实惠价位很合适，赶上活动优惠了不少 除湿一般，主要是除湿均匀 说说噪音，超赞，噪音控制好 智能的表现给力，语音控制好用 制冷制热的表现赞爆了，控温精准 物流速度给力，安装服务到位。 客服很专业，质保无忧。 以后会继续支持。
这款空调有瑕疵， 价格方面很合理，用了支付优惠节省不少 送风完美，主要是自然风很舒服 健康功能赞爆了，主要是过滤高效 智能很好，智能调节温度 说说除湿，值得推荐，湿度适中 说说外观，完美，机身美观 说说节能，强大，变频省电 京尊达次日达，安装位置很合适。 客服很负责，保修方便。 非常推荐大家购买。
618购入，用上整点抢购 很实惠价位很合适，用了新人优惠节省不少 智能的表现物超所值，智能操作简单 准时送达，安装师傅很专业。 售后很靠谱，全国联保。 总的来说很满意。
使用体验， 常规购入，用上新品首发 很划算价位很合适，用了支付优惠节省不少 健康功能的表现完美，健康功能多 制冷制热稳定，制冷效果好 节能的表现太棒了，能效等级高 当天下单隔天到，安装认真负责。 值得入手。
空调不太理想， 在618买的，叠加支付优惠 价格方面性价比不错，用上优惠券很实惠 说说健康功能，爱了爱了，杀菌功能强 噪音赞爆了，噪音控制好 智能的表现爱了爱了，远程控制方便 以后会继续支持。
整体来说惊艳， 双11期间购买，价格非常实惠 很实惠价位很合适，赶上活动优惠了不少 制冷制热的表现勉强能用，温度控制稳定 智能超出预期，WiFi控制方便 健康功能有待提高，清洁方便 外观有点差，外形美观 物流很给力，安装过程规范。 性价比很高。
整体来说极速送达， 入手价性价比不错，用了花呗分期更便宜 外观值得推荐，主要是机身美观 除湿值得推荐，除湿彻底 当天下单隔天到，安装师傅技术好。 服务很周到，免费检测。 真心推荐给大家。
入手价很划算，用上优惠券很实惠 说说制冷制热，赞爆了，制热效果好 外观满意，造型大气 送风的表现真香，送风均匀 售后很靠谱，售后完善。 性价比很高。
整体来说优秀， 618购入，用了银行卡支付 价格方面很超值，比线下实体店便宜多了 智能有点失望，智能化程度高 说说节能，靠谱，待机能耗低 制冷制热杠杠的，制冷效果好 除湿出色，主要是除湿省心 服务很贴心，售后完善。 以后会继续支持。
入手价很划算，赶上活动优惠了不少 健康功能有待提高，过滤高效 外观不得不说真的好，主要是机身美观 服务很周到，延保优惠。 非常推荐大家购买。
使用体验， 618期间购买，用了信用卡分期 价格方面很合理，赶上活动优惠了不少 说说制冷制热，有点小问题，温度适中 智能完美，主要是联动功能好 说说健康功能，有待优化，防霉除菌好 送风可以的，送风无死角 处理很及时，上门服务。 很满意的一次购物。
趁着常规活动入手的，用了银行卡支付 价格方面性价比高，性价比很高了 噪音的表现厉害了，静音模式赞 说说节能，超出预期，电费支出少 送风有瑕疵，主要是风量调节好 推荐购买。
价格方面很超值，用上优惠券很实惠 除湿期待改进，主要是除湿效果好 节能的表现完美，一级能效很省电 推荐购买。
这款空调不错， 双11期间购买，用了银行卡支付 价格方面很合理，性价比很高了 健康功能赞爆了，主要是空气净化好 除湿满意，主要是干爽舒适 真心推荐给大家。
价格方面性价比高，比线下实体店便宜多了 噪音的表现值得推荐，运行安静 说说健康功能，一般，过滤高效 说说除湿，可以的，干燥舒适 节能有待优化，能效等级高 配送速度快，上门安装及时。 服务很周到，服务点多。 完全超出预期。
趁着常规活动入手的，用上限时优惠 入手价很超值，赶上活动优惠了不少 噪音可以的，主要是噪音控制好 送风有瑕疵，风量充足 配送速度快，安装效果很好。 响应很快，质保无忧。 值得入手。
入手价比较合适，用了新人优惠节省不少 节能凑合，能效比高 说说健康功能，不太理想，空气净化好 智能的表现一般，智能睡眠模式好 说说制冷制热，厉害了，制热效果好 物流全程可追踪，现场打扫干净。 总的来说很满意。
常规期间购买，价格非常实惠 入手价很实惠，用了微信支付更便宜 制冷制热超出预期，主要是温度调节精准 节能强大，主要是一级能效很省电 服务态度好，免费检测。 整体体验不错。
趁着双11活动入手的，用上超级红包 这个价位比较合适，碰上促销很划算 送风超赞，主要是风量调节好 健康功能可以的，除甲醛有效 很满意的一次购物。
这款空调厉害了， 很合理价位很合适，赶上活动优惠了不少 健康功能的表现值得推荐，空气清新 送风的表现爱了爱了，风力强劲 除湿的表现完美，抽湿给力 说说制冷制热，有点小问题，温度控制稳定 客服很负责，整机保修。 值得入手。
入手价很合理，性价比很高了 说说除湿，强大，除湿省心 说说制冷制热，强大，制冷速度快 健康功能的表现超赞，自清洁好用 智能很好，语音控制好用 当天下单隔天到，安装认真负责。 客服耐心解答，售后完善。 很满意的一次购物。
这款空调不太满意， 双11购入，用了京东支付 很超值价位很合适，用上优惠券很实惠 送风强大，风力调节合理 智能厉害了，智能操作简单 京东物流很专业，安装认真负责。 以后会继续支持。
整体来说自营店铺， 这个价位性价比高，赶上活动优惠了不少 外观给力，主要是机身美观 噪音靠谱，运行无杂音 智能完美，手机操控方便 送风厉害了，主要是送风距离远 态度很好，质保无忧。 以后会继续支持。
性价比高价位很合适，性价比很高了 制冷制热给力，制冷效果好 说说除湿，还行，干爽舒适 物流速度给力，安装认真负责。 总的来说很满意。
618期间购买，用了支付宝 性价比高价位很合适，性价比很高了 智能有待提高，主要是联动功能好 送风可以的，主要是风力调节合理 说说节能，厉害了，一级能效很省电 噪音赞爆了，静音效果好 快递小哥服务好，上门安装及时。 态度很好，整机保修。 以后会继续支持。
空调出色， 双11购入，用了京东支付 这个价位性价比高，碰上促销很划算 健康功能凑合，防霉除菌好 送风有待提高，主要是送风距离远 物流速度给力，安装完成后很干净。 值得入手。
在常规买的，各种优惠叠加下来很划算 价格方面比较合适，碰上促销很划算 说说智能，凑合，场景模式实用 送风的表现超出预期，导风效果好 说说节能，凑合，节能模式好用 态度很好，免费检测。 性价比很高。
空调京东物流速度快， 在双11买的，叠加优惠券减免 价格方面比较合适，碰上促销很划算 节能靠谱，主要是待机能耗低 说说外观，值得推荐，安装效果好 送风的表现超赞，风向调节方便 京东快递很快，安装师傅很专业。 处理很及时，全国联保。 推荐购买。
趁着618活动入手的，用了银行卡支付 性价比不错价位很合适，用上优惠券很实惠 送风的表现一般，送风无死角 制冷制热真香，温度控制稳定 智能爱了爱了，主要是联动功能好 健康功能的表现良心，除味效果好 外观期待改进，主要是机身轻薄 节能靠谱，主要是电费很经济 京东物流很专业，安装认真负责。 客服很专业，原厂保修。 真心推荐给大家。
在618买的，价格非常实惠 入手价很超值，用了银行卡支付更便宜 说说健康功能，强大，过滤高效 说说送风，物超所值，送风舒适 外观的表现给力，造型大气 节能的表现稳定，一级能效很省电 包装完好无损，安装位置很合适。 售后很靠谱，整机保修。 值得入手。
趁着双11活动入手的，各种优惠叠加下来很划算 入手价很实惠，赶上活动优惠了不少 噪音有点小问题，室外机噪音小 送风厉害了，风量调节好 制冷制热出色，制冷速度快 智能值得推荐，APP控制简单 除湿的表现不得不说真的好，除湿节能 售后很靠谱，质保无忧。 非常推荐大家购买。
这个价位很超值，比线下实体店便宜多了 噪音超赞，噪音达标 健康功能稳定，过滤高效 值得入手。
这款空调勉强能用， 在双11买的，叠加组合优惠 价格方面很实惠，碰上促销很划算 外观的表现期待改进，尺寸合适 除湿的表现强大，干燥舒适 客服很负责，整机保修。 完全超出预期。
这个价位很超值，用上优惠券很实惠 噪音值得推荐，主要是安静舒适 除湿超赞，主要是除湿节能 说说外观，有点失望，设计简约 智能很好，主要是WiFi控制方便 售后响应快，保修方便。 值得入手。
这款空调强大， 双11期间购买，用上大额神券 价格方面很合理，比线下实体店便宜多了 噪音超赞，主要是噪音达标 智能完美，智能调节给力 京东物流很专业，安装认真负责。 值得入手。
空调不太理想， 趁着常规活动入手的，用上店铺优惠 入手价很划算，用了支付宝更便宜 制冷制热靠谱，温度调节精准 说说健康功能，好评，过滤网高效 噪音的表现优秀，晚上睡觉不吵 外观惊艳，设计简约 智能的表现惊艳，智能化程度高 节能的表现惊艳，运行成本低 京尊达次日达，安装完成后很干净。 非常推荐大家购买。
使用体验京东自营品质保证， 618购入，叠加新人优惠 入手价性价比高，用了白条12期免息更便宜 健康功能厉害了，除菌效果好 智能的表现强大，智能调节温度 除湿很好，主要是干爽舒适 说说制冷制热，良心，制冷速度快 配送速度快，上门安装及时。 售后很靠谱，全国联保。 性价比很高。
空调自营店铺， 双11购入，价格非常实惠 入手价很实惠，性价比很高了 制冷制热的表现完美，制热给力 送风一般，主要是送风均匀 健康功能不太理想，健康功能多 性价比很高。
使用体验全国联保， 双11购入，用上预售定金 很实惠价位很合适，用了京东支付更便宜 送风值得推荐，风量调节好 说说智能，不得不说真的好，手机操控方便 京东物流很专业，安装过程规范。 服务态度好，售后完善。 性价比很高。
空调期待改进， 很超值价位很合适，赶上活动优惠了不少 健康功能有点失望，过滤高效 整体体验不错。
使用体验服务周到， 趁着618活动入手的，各种优惠叠加下来很划算 价格方面价格适中，用上优惠券很实惠 除湿的表现超出预期，除湿很快 健康功能超赞，除味效果好 送风有待提高，风量充足 物流很给力，安装师傅服务很好。 总的来说很满意。
双11购入，各种优惠叠加下来很划算 这个价位很划算，用上优惠券很实惠 除湿的表现略显一般，除湿省心 说说制冷制热，不够完美，制热效果好 说说噪音，很好，噪音控制好 准时送达，安装完成后很干净。 客服很负责，整机保修。 性价比很高。
使用体验， 双11购入，价格非常实惠 入手价性价比不错，性价比很高了 噪音值得推荐，主要是静音模式赞 外观略显一般，面板高级 包装完好无损，安装效果很好。 性价比很高。
这款空调强大， 双11期间购买，用上全球购物节 性价比不错价位很合适，性价比很高了 说说外观，不错，外观漂亮 节能不得不说真的好，电费省很多 送风出色，主要是风力分配均匀 健康功能厉害了，主要是清洁无忧 性价比很高。
空调需要改进， 这个价位很合理，碰上促销很划算 外观物超所值，主要是机身轻薄 噪音勉强能用，主要是低分贝运行 包装完好无损，安装位置很合适。 非常推荐大家购买。
趁着618活动入手的，叠加秒杀优惠 入手价价格适中，比线下实体店便宜多了 说说送风，靠谱，风量调节好 噪音的表现给力，运行无杂音 制冷制热的表现不太理想，制冷均匀 除湿的表现超赞，除湿静音 节能的表现很好，能耗很低 外观赞爆了，外观漂亮 物流很给力，安装师傅很专业。 售后很靠谱，原厂保修。 以后会继续支持。
使用体验太棒了， 常规期间购买，用了微信支付 这个价位很合理，用了限时特价节省不少 健康功能期待改进，过滤高效 说说制冷制热，不太理想，控温精准 值得入手。
空调惊艳， 常规期间购买，叠加支付优惠 比较合适价位很合适，比线下实体店便宜多了 说说智能，出色，智能化体验好 健康功能有点小问题，清洁方便 除湿的表现超赞，抽湿给力 制冷制热不得不说真的好，主要是制冷效果好 当天下单隔天到，安装服务到位。 服务很周到，全国联保。 性价比很高。
双11期间购买，价格非常实惠 这个价位比较合适，用了白条12期免息更便宜 说说节能，满意，日常用电省 除湿的表现太棒了，除湿彻底 服务很贴心，整机保修。 推荐购买。
这个价位很划算，用了店铺券节省不少 外观的表现不得不说真的好，机身美观 除湿的表现很好，湿度控制准 包装完好无损，安装过程规范。 非常推荐大家购买。
这个价位很实惠，碰上促销很划算 制冷制热的表现赞爆了，温度调节精准 噪音给力，主要是运行安静 准时送达，安装服务到位。 问题解决及时，保修方便。 以后会继续支持。
使用体验一般， 这个价位性价比不错，性价比很高了 除湿靠谱，主要是抽湿给力 说说智能，靠谱，智能化体验好 制冷制热有点小问题，主要是制热很舒适 说说外观，不太满意，安装效果好 节能的表现好评，变频省电 客服很专业，上门服务。 以后会继续支持。
在双11买的，各种优惠叠加下来很划算 入手价很超值，用了支付宝更便宜 噪音很好，主要是运行安静 送风完美，风向调节方便 整体体验不错。
空调闪电发货， 常规购入，叠加新人优惠 入手价很合理，比线下实体店便宜多了 节能的表现值得推荐，运行很节能 除湿需要改进，除湿均匀 说说外观，不太满意，机身美观 噪音有点差，静音模式赞 准时送达，安装过程规范。 整体体验不错。
在常规买的，用上特价秒杀 价格方面价格适中，比线下实体店便宜多了 送风的表现太棒了，风力分配均匀 外观凑合，机身轻薄 制冷制热赞爆了，温度适中 节能的表现杠杠的，一级能效很省电 说说健康功能，略显一般，自清洁好用 京东快递很快，安装服务到位。 服务很贴心，延保优惠。 性价比很高。
趁着618活动入手的，用上整点抢购 这个价位价格适中，赶上活动优惠了不少 健康功能出色，除菌效果好 说说制冷制热，完美，制热很舒适 物流速度给力，安装服务到位。 服务很周到，免费检测。 真心推荐给大家。
整体来说一般， 618期间购买，价格非常实惠 价格方面性价比不错，用了支付宝更便宜 说说智能，超赞，智能调节温度 节能真香，主要是能效比高 当天下单隔天到，安装效果很好。 客服耐心解答，质保无忧。 完全超出预期。
整体来说物流给力， 618购入，叠加满减优惠 价格方面很超值，碰上促销很划算 噪音满意，主要是静音模式赞 制冷制热的表现值得推荐，制冷速度快 智能完美，主要是语音控制好用 除湿很好，抽湿给力 说说送风，超赞，风向可调 送货到家很快，安装很仔细。 真心推荐给大家。
很划算价位很合适，赶上活动优惠了不少 噪音的表现不得不说真的好，室外机噪音小 说说智能，超出预期，智能调节给力 送风完美，主要是送风均匀 制冷制热的表现完美，快速制冷 健康功能满意，健康模式赞 外观的表现靠谱，安装整洁 推荐购买。
这款空调值得推荐， 在常规买的，价格非常实惠 入手价比较合适，比线下实体店便宜多了 健康功能不得不说真的好，健康模式赞 说说智能，满意，智能化程度高 送货到家很快，安装认真负责。 服务很周到，售后无忧。 真心推荐给大家。
空调满意， 价格方面价格适中，用了白条12期免息更便宜 健康功能太棒了，主要是过滤网高效 噪音的表现优秀，室外机噪音小 京尊达次日达，安装师傅技术好。 以后会继续支持。
入手价很合理，比线下实体店便宜多了 外观物超所值，主要是尺寸合适 噪音稳定，主要是静音效果好 说说除湿，不得不说真的好，干爽舒适 智能不得不说真的好，智能场景不错 完全超出预期。
使用体验， 常规期间购买，用了支付宝 入手价价格适中，用了支付优惠节省不少 说说制冷制热，真香，温度控制稳定 说说外观，优秀，外形美观 健康功能的表现有待优化，除甲醛有效 整体体验不错。
入手价性价比不错，赶上活动优惠了不少 说说制冷制热，靠谱，温度调节精准 节能给力，主要是日常用电省 说说噪音，可以的，低分贝运行 说说智能，需要改进，定时准时 京东物流很专业，安装师傅服务很好。 客服很专业，上门服务。 很满意的一次购物。
这个价位很超值，用了秒杀优惠节省不少 智能爱了爱了，主要是远程控制方便 节能可以的，日常用电省 外观的表现物超所值，安装效果好 服务很贴心，整机保修。 值得入手。
使用体验， 常规购入，各种优惠叠加下来很划算 价格适中价位很合适，赶上活动优惠了不少 节能靠谱，主要是电费省很多 送风的表现值得推荐，风向可调 健康功能很好，过滤高效 噪音有点失望，主要是噪音控制好 智能不太满意，主要是智能操作简单 物流全程可追踪，安装完成后很干净。 推荐购买。
双11购入，用上双11狂欢 很合理价位很合适，用上优惠券很实惠 除湿出色，主要是湿度调节合理 制冷制热好评，制冷均匀 健康功能物超所值，主要是防霉除菌好 噪音出色，主要是低分贝运行 送货到家很快，上门安装及时。 完全超出预期。
618购入，价格非常实惠 入手价很实惠，用了满减优惠节省不少 噪音略显一般，噪音达标 健康功能好评，主要是杀菌功能强 以后会继续支持。
双11期间购买，各种优惠叠加下来很划算 这个价位很合理，碰上促销很划算 说说送风，不得不说真的好，风力分配均匀 健康功能很好，主要是除味效果好 物流很给力，安装完成后很干净。 完全超出预期。
空调稳定， 618期间购买，用上618大促 这个价位很实惠，赶上活动优惠了不少 智能强大，主要是APP控制简单 节能的表现满意，变频省电 外观的表现给力，做工精致 说说制冷制热，厉害了，制热给力 包装完好无损，安装过程规范。 很满意的一次购物。
这款空调很好， 双11购入，用了信用卡分期 价格方面性价比不错，用了白条12期免息更便宜 送风给力，风向可调 说说节能，不太行，耗电量小 包装完好无损，安装位置很合适。 服务很周到，服务点多。 完全超出预期。
趁着双11活动入手的，用了白条12期免息 价格适中价位很合适，用了银行卡支付更便宜 制冷制热太棒了，主要是恒温效果好 送风出色，风力强劲 除湿可以的，除湿省心 客服很负责，免费检测。 非常推荐大家购买。
这款空调极速送达， 常规购入，叠加会员优惠 很划算价位很合适，赶上活动优惠了不少 除湿赞爆了，主要是湿度适中 当天下单隔天到，安装完成后很干净。 服务态度好，服务点多。 推荐购买。
使用体验极速送达， 在双11买的，用上全球购物节 入手价价格适中，赶上活动优惠了不少 智能的表现不错，WiFi控制方便 京东快递很快，安装很仔细。 处理很及时，全国联保。 整体体验不错。
常规购入，用了银行卡支付 很划算价位很合适，性价比很高了 健康功能超出预期，自清洁好用 除湿良心，主要是湿度适中 快递小哥服务好，安装效果很好。 真心推荐给大家。
这款空调物超所值， 价格方面比较合适，用了银行卡支付更便宜 节能的表现完美，耗电量小 噪音好评，噪音达标 说说智能，有瑕疵，APP控制简单 送风略显一般，主要是送风均匀 送货到家很快，安装师傅服务很好。 服务态度好，售后完善。 整体体验不错。
整体来说惊艳， 入手价很实惠，性价比很高了 说说节能，物超所值，能效等级高 送风的表现出色，送风舒适 噪音需要改进，室外机噪音小 说说智能，杠杠的，场景模式实用 准时送达，现场打扫干净。 总的来说很满意。
使用体验不得不说真的好， 价格方面性价比高，用了优惠券减免节省不少 噪音太棒了，主要是静音模式赞 除湿爱了爱了，湿度适中 健康功能可以的，防霉除菌好 性价比很高。
使用体验体验一般， 价格方面很划算，比线下实体店便宜多了 噪音的表现值得推荐，静音模式赞 制冷制热的表现好评，制热给力 说说外观，靠谱，外观漂亮 售后响应快，上门服务。 完全超出预期。
使用体验， 常规购入，叠加限时特价 价格方面很实惠，碰上促销很划算 说说制冷制热，稳定，制冷制热双给力 说说健康功能，完美，空气清新 说说外观，稳定，做工精致 说说噪音，太棒了，运行无杂音 京东物流很专业，安装很仔细。 很满意的一次购物。
价格方面很实惠，比线下实体店便宜多了 噪音可以的，低分贝运行 制冷制热优秀，制热效果好 送货到家很快，安装很仔细。 售后响应快，上门服务。 真心推荐给大家。
整体来说强大， 618期间购买，用了微信支付 入手价很划算，赶上活动优惠了不少 健康功能厉害了，主要是清洁无忧 节能不错，主要是运行很节能 外观有瑕疵，主要是设计简约 说说智能，稳定，智能调节温度 整体体验不错。
使用体验爱了爱了， 618期间购买，用了银行卡支付 很实惠价位很合适，用了支付宝更便宜 说说节能，靠谱，能效等级高 整体体验不错。
使用体验， 618购入，价格非常实惠 很超值价位很合适，碰上促销很划算 说说噪音，厉害了，晚上睡觉不吵 健康功能很好，主要是健康功能多 服务很贴心，上门服务。 推荐购买。
双11购入，用了微信支付 入手价性价比不错，用了京东白条更便宜 节能有点差，电费省很多 物流速度给力，现场打扫干净。 客服耐心解答，全国联保。 很满意的一次购物。
这款空调品质保证， 在常规买的，价格非常实惠 这个价位很划算，比线下实体店便宜多了 说说节能，不错，电费支出少 噪音的表现出色，室外机噪音小 值得入手。
整体来说完美， 在常规买的，用上限时优惠 比较合适价位很合适，碰上促销很划算 送风厉害了，导风效果好 整体体验不错。
在双11买的，叠加限时特价 入手价比较合适，用上优惠券很实惠 制冷制热的表现给力，制热给力 噪音体验一般，低分贝运行 当天下单隔天到，安装很仔细。 值得入手。
趁着618活动入手的，用了信用卡分期 很划算价位很合适，用了秒杀优惠节省不少 健康功能赞爆了，主要是除味效果好 噪音的表现满意，晚上睡觉不吵 物流速度给力，安装认真负责。 响应很快，免费检测。 非常推荐大家购买。
使用体验， 双11期间购买，价格非常实惠 入手价很划算，用了秒杀优惠节省不少 智能物超所值，远程控制方便 节能的表现惊艳，电费支出少 噪音不错，主要是室外机噪音小 健康功能体验一般，主要是健康模式赞 京东物流很专业，安装效果很好。 客服耐心解答，质保无忧。 整体体验不错。
使用体验， 在常规买的，叠加支付优惠 价格适中价位很合适，用上优惠券很实惠 智能有待提高，智能化体验好 以后会继续支持。
趁着常规活动入手的，各种优惠叠加下来很划算 入手价价格适中，用了会员优惠节省不少 说说噪音，有点失望，声音很轻 说说健康功能，强大，除菌效果好 说说制冷制热，良心，快速制冷 外观强大，颜值很高 当天下单隔天到，安装服务到位。 问题解决及时，质保无忧。 总的来说很满意。
使用体验， 常规期间购买，用了信用卡分期 很划算价位很合适，用了积分抵扣节省不少 送风的表现优秀，风力调节合理 健康功能的表现超出预期，清洁无忧 售后很靠谱，全国联保。 总的来说很满意。
这款空调良心， 入手价性价比不错，用上优惠券很实惠 智能太棒了，主要是智能调节温度 说说外观，完美，机身轻薄 送风有点差，主要是自然风很舒服 值得入手。
使用体验， 价格方面价格适中，比线下实体店便宜多了 噪音有待提高，运行安静 送风满意，风向可调 制冷制热很好，制冷无死角 外观可以的，安装整洁 值得入手。
整体来说满意， 618购入，用上618大促 价格方面很划算，用上优惠券很实惠 噪音可以的，静音模式赞 健康功能的表现出色，空气清新 送风厉害了，送风均匀 京东快递很快，安装服务到位。 推荐购买。
趁着618活动入手的，用了支付宝 价格方面很实惠，用上优惠券很实惠 健康功能不太满意，主要是空气净化好 除湿的表现有点失望，除湿模式实用 说说制冷制热，可以的，制热效果好 准时送达，安装很仔细。 完全超出预期。
在常规买的，叠加支付优惠 价格方面很合理，用了限时特价节省不少 节能良心，主要是电费很经济 说说制冷制热，靠谱，制热很舒适 送货到家很快，安装师傅服务很好。 值得入手。
这款空调赞爆了， 618期间购买，用了信用卡分期 价格方面很合理，用了优惠券减免节省不少 噪音的表现好评，声音很轻 态度很好，售后无忧。 完全超出预期。
空调好评， 价格方面性价比不错，用上优惠券很实惠 外观完美，主要是外形美观 包装完好无损，安装服务到位。 总的来说很满意。
空调太棒了， 在618买的，叠加店铺券 入手价性价比高，用了限时特价节省不少 智能给力，手机操控方便 京东物流很专业，安装师傅服务很好。 客服很负责，免费检测。 总的来说很满意。
双11购入，用了银行卡支付 很实惠价位很合适，用了京东白条更便宜 制冷制热真香，制热效果好 客服耐心解答，上门服务。 推荐购买。
使用体验物超所值， 入手价比较合适，碰上促销很划算 说说除湿，真香，除湿模式实用 制冷制热有点小问题，温度调节精准 送风的表现强大，风力调节合理 智能的表现不太行，定时准时 节能的表现有待优化，耗电量小 健康功能太棒了，主要是除味效果好 物流速度给力，安装服务到位。 态度很好，全国联保。 完全超出预期。
这款空调超出预期， 趁着常规活动入手的，价格非常实惠 价格方面很划算，碰上促销很划算 除湿有待优化，干燥舒适 说说健康功能，靠谱，健康模式赞 物流速度给力，上门安装及时。 推荐购买。
这个价位很划算，用上优惠券很实惠 说说制冷制热，期待改进，制冷无死角 说说外观，很好，安装整洁 智能完美，手机操控方便 性价比很高。
双11购入，用了银行卡支付 入手价比较合适，用了信用卡分期更便宜 制冷制热稳定，主要是制热给力 说说外观，完美，外观时尚 当天下单隔天到，安装效果很好。 售后很靠谱，整机保修。 非常推荐大家购买。
使用体验真香， 在618买的，叠加全品类券 入手价很合理，性价比很高了 外观的表现赞爆了，外形美观 噪音的表现良心，噪音控制好 健康功能的表现期待改进，净化效果好 说说制冷制热，期待改进，快速制冷 京东物流很专业，安装很仔细。 响应很快，售后完善。 非常推荐大家购买。
618购入，用了花呗分期 很合理价位很合适，用了白条12期免息更便宜 健康功能厉害了，主要是自清洁好用 制冷制热的表现爱了爱了，控温精准 噪音满意，静音模式赞 智能很好，WiFi控制方便 服务态度好，延保优惠。 以后会继续支持。
空调给力， 常规购入，叠加店铺券 这个价位很实惠，赶上活动优惠了不少 节能靠谱，主要是电费很经济 送风优秀，送风均匀 外观超出预期，外观时尚 智能稳定，主要是联动功能好 物流全程可追踪，安装很仔细。 完全超出预期。
整体来说不得不说真的好， 性价比高价位很合适，赶上活动优惠了不少 健康功能不太满意，主要是健康功能多 外观不太行，主要是安装整洁 服务很周到，整机保修。 很满意的一次购物。
空调杠杠的， 在618买的，用上618大促 入手价比较合适，用了会员优惠节省不少 智能好评，主要是智能睡眠模式好 问题解决及时，延保优惠。 整体体验不错。
价格方面比较合适，用了秒杀优惠节省不少 外观的表现有待提高，外形美观 说说节能，略显一般，耗电量小 物流全程可追踪，安装位置很合适。 处理很及时，服务点多。 性价比很高。
这款空调优秀， 趁着双11活动入手的，各种优惠叠加下来很划算 这个价位很实惠，性价比很高了 智能的表现良心，智能调节温度 制冷制热的表现一般，温度适中 节能满意，运行成本低 包装完好无损，安装认真负责。 真心推荐给大家。
空调优秀， 很超值价位很合适，用上优惠券很实惠 说说健康功能，出色，除菌效果好 制冷制热有点失望，主要是恒温效果好 准时送达，安装师傅很专业。 客服耐心解答，全国联保。 真心推荐给大家。
在618买的，用了微信支付 入手价价格适中，性价比很高了 制冷制热物超所值，制热效果好 智能满意，WiFi控制方便 京东快递很快，安装过程规范。 售后响应快，延保优惠。 非常推荐大家购买。
这款空调服务周到， 在618买的，用了京东白条 价格方面性价比不错，用了会员优惠节省不少 说说噪音，真香，运行无杂音 配送速度快，安装效果很好。 服务很贴心，整机保修。 以后会继续支持。
整体来说满意， 趁着双11活动入手的，用上购物津贴 这个价位很划算，比线下实体店便宜多了 除湿的表现不够完美，干燥舒适 节能太棒了，主要是耗电量小 智能完美，主要是智能化体验好 快递小哥服务好，安装位置很合适。 很满意的一次购物。
使用体验， 这个价位性价比高，用了银行卡支付更便宜 制冷制热出色，制热很暖和 说说智能，完美，智能调节温度 送风的表现惊艳，自然风很舒服 整体体验不错。
趁着常规活动入手的，用上会员特惠 性价比不错价位很合适，用了满减优惠节省不少 智能出色，主要是远程控制方便 外观给力，主要是尺寸合适 送风的表现超赞，风力十足 总的来说很满意。
双11购入，各种优惠叠加下来很划算 这个价位很划算，赶上活动优惠了不少 说说制冷制热，满意，制热很舒适 外观有点小问题，主要是面板高级 噪音完美，运行无杂音 智能的表现略显一般，智能化程度高 京尊达次日达，安装认真负责。 很满意的一次购物。
双11期间购买，叠加会员优惠 价格方面比较合适，用了积分抵扣节省不少 智能的表现有待提高，智能操作简单 送风好评，主要是风量调节好 说说制冷制热，杠杠的，控温精准 真心推荐给大家。
整体来说官方正品， 这个价位比较合适，比线下实体店便宜多了 外观的表现不得不说真的好，机身美观 健康功能有点小问题，空气清新 除湿的表现期待改进，除湿效果好 节能惊艳，主要是能耗很低 快递小哥服务好，安装认真负责。 以后会继续支持。
在双11买的，用上整点抢券 入手价性价比不错，用了信用卡分期更便宜 噪音的表现优秀，运转无声 说说送风，强大，风力分配均匀 说说节能，完美，电费省很多 健康功能的表现爱了爱了，清洁无忧 说说除湿，赞爆了，湿度控制准 智能赞爆了，智能调节给力 服务态度好，质保无忧。 性价比很高。
趁着常规活动入手的，用了花呗分期 入手价性价比高，用了微信支付更便宜 节能可以的，耗电量小 物流很给力，安装师傅服务很好。 以后会继续支持。
空调稳定， 趁着618活动入手的，价格非常实惠 很合理价位很合适，用了银行卡支付更便宜 除湿值得推荐，主要是除湿省心 说说制冷制热，超出预期，制热很舒适 配送速度快，安装服务到位。 整体体验不错。
价格方面比较合适，碰上促销很划算 说说节能，超赞，能耗很低 智能有点小问题，WiFi控制方便 除湿厉害了，主要是除湿效果好 物流全程可追踪，现场打扫干净。 态度很好，原厂保修。 总的来说很满意。
使用体验， 在常规买的，用了信用卡分期 这个价位性价比高，用了白条12期免息更便宜 说说外观，超出预期，面板高级 节能有点差，主要是电费很经济 送风的表现略显一般，自然风很舒服 说说噪音，强大，噪音很小 服务很周到，整机保修。 总的来说很满意。
这款空调很好， 双11购入，各种优惠叠加下来很划算 价格方面很合理，用上优惠券很实惠 节能不错，主要是运行很节能 客服很专业，延保优惠。 非常推荐大家购买。
空调给力， 双11购入，各种优惠叠加下来很划算 性价比高价位很合适，碰上促销很划算 健康功能的表现勉强能用，自清洁好用 节能的表现可以的，日常用电省 物流速度给力，安装过程规范。 客服耐心解答，整机保修。 以后会继续支持。
整体来说有待提高， 趁着618活动入手的，用了银行卡支付 这个价位很合理，赶上活动优惠了不少 节能超出预期，日常用电省 除湿惊艳，除湿模式实用 外观的表现勉强能用，造型大气 送风满意，风向调节方便 制冷制热不得不说真的好，主要是制冷无死角 京尊达次日达，安装服务到位。 非常推荐大家购买。
这款空调完美， 双11期间购买，用上购物津贴 性价比高价位很合适，用了花呗分期更便宜 说说智能，完美，WiFi控制方便 当天下单隔天到，安装认真负责。 总的来说很满意。
常规购入，叠加支付优惠 入手价很超值，用上优惠券很实惠 节能优秀，主要是能效比高 制冷制热超赞，主要是制冷速度快 说说噪音，勉强能用，运行安静 配送速度快，安装效果很好。 整体体验不错。
这个价位价格适中，赶上活动优惠了不少 除湿的表现靠谱，除湿效果好 节能惊艳，主要是运行成本低 说说送风，超出预期，送风距离远 说说智能，出色，智能调节给力 物流很给力，安装很仔细。 性价比很高。
使用体验太棒了， 在双11买的，价格非常实惠 入手价价格适中，碰上促销很划算 外观的表现超赞，机身美观 除湿太棒了，湿度控制准 说说送风，厉害了，风力强劲 配送速度快，安装师傅技术好。 值得入手。
这个价位很实惠，用上优惠券很实惠 制冷制热的表现有待优化，制热很舒适 节能的表现不太满意，能耗很低 健康功能还行，主要是防霉除菌好 送风太棒了，风力分配均匀 京尊达次日达，上门安装及时。 问题解决及时，免费检测。 完全超出预期。
趁着双11活动入手的，价格非常实惠 很超值价位很合适，用上优惠券很实惠 智能的表现真香，智能调节给力 除湿真香，干燥舒适 噪音良心，低分贝运行 说说外观，好评，面板高级 以后会继续支持。
使用体验有点小问题， 双11购入，叠加限时特价 很超值价位很合适，用了限时特价节省不少 健康功能真香，主要是空气清新 外观赞爆了，主要是机身小巧 节能杠杠的，电费支出少 物流速度给力，安装位置很合适。 非常推荐大家购买。
趁着常规活动入手的，叠加支付优惠 价格方面很划算，用上优惠券很实惠 送风超赞，送风距离远 节能超出预期，变频省电 智能的表现稳定，手机操控方便 物流全程可追踪，安装位置很合适。 服务很贴心，保修方便。 非常推荐大家购买。
这款空调好评， 双11期间购买，各种优惠叠加下来很划算 入手价性价比高，用了银行卡支付更便宜 除湿强大，主要是除湿节能 噪音的表现不够完美，低分贝运行 准时送达，安装服务到位。 售后很靠谱，整机保修。 完全超出预期。
这款空调惊艳， 这个价位很实惠，用了积分抵扣节省不少 制冷制热值得推荐，制冷效果好 快递小哥服务好，安装师傅服务很好。 客服耐心解答，质保无忧。 非常推荐大家购买。
整体来说包装完好， 性价比不错价位很合适，性价比很高了 智能稳定，智能操作简单 说说送风，不错，风量调节好 制冷制热需要改进，温度控制稳定 说说噪音，完美，静音效果好 节能的表现给力，能效等级高 说说外观，强大，安装整洁 客服耐心解答，上门服务。 值得入手。
这个价位很超值，比线下实体店便宜多了 说说智能，物超所值，智能调节给力 噪音出色，主要是运转无声 物流速度给力，安装认真负责。 非常推荐大家购买。
使用体验厉害了， 趁着双11活动入手的，叠加全品类券 入手价性价比不错，赶上活动优惠了不少 送风的表现完美，导风效果好 智能稳定，主要是智能化程度高 售后很靠谱，售后完善。 总的来说很满意。
使用体验超出预期， 在618买的，用了京东白条 这个价位很划算，用了限时特价节省不少 除湿的表现强大，除湿节能 健康功能稳定，主要是防霉除菌好 总的来说很满意。
使用体验有点小问题， 常规购入，各种优惠叠加下来很划算 价格方面性价比不错，赶上活动优惠了不少 说说制冷制热，稳定，制热给力 说说送风，体验一般，风向调节方便 京尊达次日达，现场打扫干净。 客服很专业，原厂保修。 性价比很高。
整体来说全国联保， 常规购入，各种优惠叠加下来很划算 性价比高价位很合适，用了积分抵扣节省不少 智能的表现超赞，智能操作简单 健康功能有瑕疵，主要是除菌效果好 送货到家很快，安装效果很好。 真心推荐给大家。
双11购入，用了花呗分期 价格方面性价比不错，性价比很高了 送风值得推荐，送风距离远 说说健康功能，优秀，空气净化好 当天下单隔天到，安装师傅很专业。 服务态度好，全国联保。 整体体验不错。
在618买的，用了微信支付 这个价位很实惠，用了组合优惠节省不少 送风杠杠的，主要是风量调节好 说说外观，体验一般，外观时尚 除湿的表现一般，干燥效果好 说说噪音，出色，声音很轻 完全超出预期。
使用体验， 双11期间购买，用了京东支付 入手价很实惠，用上优惠券很实惠 外观的表现有点失望，面板高级 说说健康功能，稳定，除味效果好 问题解决及时，上门服务。 总的来说很满意。
趁着双11活动入手的，价格非常实惠 价格方面价格适中，比线下实体店便宜多了 外观超出预期，主要是机身美观 说说除湿，完美，湿度适中 以后会继续支持。
整体来说强大， 这个价位价格适中，用了全品类券节省不少 送风厉害了，主要是自然风很舒服 节能的表现有待提高，电费支出少 健康功能的表现很好，清洁无忧 客服很专业，售后完善。 性价比很高。
在双11买的，用上大额神券 价格方面很实惠，赶上活动优惠了不少 制冷制热的表现出色，温度控制稳定 问题解决及时，售后完善。 真心推荐给大家。
常规期间购买，用上店铺优惠 性价比不错价位很合适，用了京东白条更便宜 智能的表现惊艳，APP控制简单 说说送风，凑合，送风无死角 外观凑合，主要是设计简约 健康功能强大，除味效果好 节能优秀，主要是待机能耗低 客服耐心解答，售后完善。 值得入手。
使用体验正品保障， 在双11买的，各种优惠叠加下来很划算 这个价位很超值，比线下实体店便宜多了 除湿的表现期待改进，湿度适中 性价比很高。
在618买的，各种优惠叠加下来很划算 价格适中价位很合适，比线下实体店便宜多了 送风物超所值，风力调节合理 说说除湿，有点差，除湿很快 说说制冷制热，不得不说真的好，制热效果好 说说节能，完美，耗电量小 送货到家很快，安装认真负责。 响应很快，延保优惠。 真心推荐给大家。
空调好评， 常规期间购买，用了信用卡分期 入手价很实惠，赶上活动优惠了不少 送风爱了爱了，主要是风力强劲 智能超赞，APP控制简单 当天下单隔天到，安装师傅服务很好。 问题解决及时，售后无忧。 整体体验不错。
空调值得推荐， 双11购入，用上整点抢券 入手价很超值，性价比很高了 除湿爱了爱了，湿度控制准 外观的表现满意，机身小巧 说说智能，很好，场景模式实用 整体体验不错。
这个价位很划算，用上优惠券很实惠 节能完美，能效等级高 说说智能，不够完美，定时准时 说说制冷制热，物超所值，制热效果好 非常推荐大家购买。
空调好评， 常规购入，价格非常实惠 入手价很实惠，比线下实体店便宜多了 说说健康功能，有待提高，自清洁好用 智能的表现超出预期，智能化体验好 客服耐心解答，售后无忧。 完全超出预期。
价格适中价位很合适，赶上活动优惠了不少 噪音太棒了，主要是室外机噪音小 送风太棒了，送风无死角 整体体验不错。
整体来说不够完美， 在常规买的，叠加秒杀优惠 入手价价格适中，用了积分抵扣节省不少 智能值得推荐，主要是定时准时 送风稳定，主要是送风舒适 京东物流很专业，安装师傅技术好。 服务很贴心，全国联保。 真心推荐给大家。
空调完美， 入手价性价比高，赶上活动优惠了不少 节能的表现赞爆了，变频省电 外观靠谱，视觉效果好 快递小哥服务好，安装完成后很干净。 完全超出预期。
这款空调有点失望， 常规期间购买，用上特价秒杀 价格方面性价比不错，用了微信支付更便宜 说说噪音，厉害了，运行平稳 包装完好无损，安装师傅很专业。 客服耐心解答，全国联保。 很满意的一次购物。
这款空调需要改进， 入手价很实惠，用了京东支付更便宜 除湿的表现爱了爱了，除湿彻底 说说外观，完美，颜值很高 噪音太棒了，主要是噪音达标 送风超赞，导风效果好 京尊达次日达，安装完成后很干净。 态度很好，售后完善。 推荐购买。
618期间购买，价格非常实惠 价格方面比较合适，赶上活动优惠了不少 智能值得推荐，主要是智能调节温度 除湿很好，主要是干燥效果好 说说节能，爱了爱了，运行很节能 健康功能好评，净化效果好 准时送达，安装完成后很干净。 推荐购买。
空调服务周到， 性价比不错价位很合适，性价比很高了 健康功能的表现还行，过滤高效 说说除湿，物超所值，除湿彻底 送风的表现完美，送风均匀 准时送达，上门安装及时。 响应很快，上门服务。 完全超出预期。
空调可以的， 入手价很超值，用了微信支付更便宜 外观完美，主要是机身小巧 健康功能的表现厉害了，空气清新 物流很给力，安装认真负责。 性价比很高。
趁着618活动入手的，叠加全品类券 这个价位很超值，用了新人优惠节省不少 噪音值得推荐，主要是低分贝运行 说说外观，值得推荐，设计简约 除湿的表现勉强能用，抽湿给力 问题解决及时，免费检测。 推荐购买。
趁着常规活动入手的，各种优惠叠加下来很划算 性价比高价位很合适，用了品类券节省不少 健康功能不得不说真的好，主要是健康功能多 说说外观，可以的，颜值很高 当天下单隔天到，安装师傅很专业。 处理很及时，原厂保修。 以后会继续支持。
使用体验， 趁着常规活动入手的，用了花呗分期 价格方面比较合适，赶上活动优惠了不少 节能真香，能效比高 外观太棒了，主要是外观漂亮 准时送达，安装很仔细。 处理很及时，保修方便。 总的来说很满意。
双11期间购买，用上预售定金 价格方面很划算，用了支付宝更便宜 噪音的表现太棒了，噪音很小 制冷制热良心，制冷速度快 问题解决及时，免费检测。 性价比很高。
双11购入，用了信用卡分期 入手价性价比不错，用了银行卡支付更便宜 说说噪音，超赞，安静舒适 说说健康功能，良心，自清洁好用 说说除湿，不太理想，抽湿给力 性价比很高。
趁着618活动入手的，用了白条12期免息 价格方面很合理，比线下实体店便宜多了 说说制冷制热，惊艳，制冷速度快 除湿的表现体验一般，除湿彻底 以后会继续支持。
使用体验良心， 入手价很合理，用上优惠券很实惠 外观的表现不得不说真的好，安装整洁 说说健康功能，良心，清洁无忧 说说除湿，杠杠的，除湿模式实用 噪音的表现给力，室外机噪音小 说说制冷制热，出色，温度调节精准 智能不错，智能调节给力 客服很负责，延保优惠。 总的来说很满意。
这款空调超赞， 趁着常规活动入手的，价格非常实惠 入手价很合理，用了京东白条更便宜 说说健康功能，不够完美，净化效果好 送风超赞，送风无死角 节能很好，主要是能耗很低 噪音的表现满意，运转无声 制冷制热的表现真香，制冷无死角 物流很给力，安装服务到位。 推荐购买。
整体来说良心， 这个价位很超值，用上优惠券很实惠 噪音的表现给力，很安静 智能有点失望，手机操控方便 态度很好，服务点多。 值得入手。
在618买的，价格非常实惠 入手价价格适中，赶上活动优惠了不少 说说外观，完美，外观时尚 健康功能的表现厉害了，除甲醛有效 制冷制热的表现物超所值，制热很舒适 值得入手。
使用体验， 价格方面很实惠，比线下实体店便宜多了 说说制冷制热，强大，制热很舒适 外观的表现有点差，设计简约 节能强大，节能模式好用 噪音的表现物超所值，低分贝运行 京东物流很专业，安装服务到位。 售后很靠谱，全国联保。 总的来说很满意。
价格方面很划算，赶上活动优惠了不少 节能超出预期，一级能效很省电 智能惊艳，主要是智能化体验好 除湿爱了爱了，干爽舒适 送风满意，主要是风向可调 当天下单隔天到，安装师傅服务很好。 服务很贴心，整机保修。 整体体验不错。
这个价位很实惠，碰上促销很划算 制冷制热勉强能用，主要是制热很舒适 说说送风，值得推荐，送风无死角 说说智能，真香，智能操作简单 健康功能的表现超出预期，净化效果好 节能的表现惊艳，耗电量小 说说外观，杠杠的，安装效果好 以后会继续支持。
在618买的，叠加满减优惠 这个价位比较合适，赶上活动优惠了不少 智能的表现稳定，语音控制好用 节能好评，变频省电 送风满意，主要是风力分配均匀 快递小哥服务好，安装过程规范。 整体体验不错。
在常规买的，叠加新人优惠 入手价性价比高，用了支付优惠节省不少 说说节能，勉强能用，节能模式好用 制冷制热真香，主要是制冷均匀 智能的表现满意，手机操控方便 健康功能不太理想，主要是除菌效果好 态度很好，上门服务。 性价比很高。
整体来说满意， 在常规买的，用了京东白条 价格方面价格适中，比线下实体店便宜多了 噪音超赞，主要是运行无杂音 送风的表现超出预期，送风距离远 说说除湿，可以的，干燥舒适 包装完好无损，安装师傅很专业。 服务很贴心，整机保修。 性价比很高。
双11购入，用上整点抢券 价格适中价位很合适，赶上活动优惠了不少 节能完美，电费很经济 制冷制热太棒了，制热很舒适 健康功能很好，主要是健康模式赞 噪音杠杠的，静音模式赞 京东物流很专业，安装位置很合适。 总的来说很满意。
空调不得不说真的好， 在常规买的，各种优惠叠加下来很划算 这个价位比较合适，碰上促销很划算 外观略显一般，主要是机身轻薄 说说制冷制热，可以的，制热很暖和 送风厉害了，主要是风量调节好 服务态度好，延保优惠。 总的来说很满意。
618期间购买，用了京东支付 很超值价位很合适，用了京东支付更便宜 外观不错，主要是尺寸合适 健康功能值得推荐，主要是自清洁好用 说说除湿，满意，湿度调节合理 制冷制热的表现很好，温度调节精准 送货到家很快，安装师傅很专业。 处理很及时，保修方便。 很满意的一次购物。
整体来说完美， 在双11买的，用了银行卡支付 这个价位很实惠，用上优惠券很实惠 健康功能厉害了，主要是空气净化好 说说外观，超出预期，尺寸合适 物流全程可追踪，安装服务到位。 服务很周到，整机保修。 推荐购买。
整体来说不太行， 这个价位比较合适，性价比很高了 说说智能，满意，智能场景不错 送风一般，送风很自然 健康功能出色，清洁方便 处理很及时，整机保修。 以后会继续支持。
空调有点差， 价格方面性价比高，用了秒杀优惠节省不少 除湿的表现有待提高，除湿模式实用 说说送风，惊艳，风量调节好 智能需要改进，主要是远程控制方便 快递小哥服务好，安装很仔细。 服务很贴心，整机保修。 完全超出预期。
这款空调不太行， 很划算价位很合适，碰上促销很划算 送风有瑕疵，主要是风向可调 除湿爱了爱了，主要是干燥舒适 制冷制热太棒了，主要是控温精准 节能超出预期，能耗很低 京尊达次日达，上门安装及时。 客服耐心解答，原厂保修。 整体体验不错。
入手价性价比高，用上优惠券很实惠 智能厉害了，WiFi控制方便 除湿爱了爱了，除湿节能 以后会继续支持。
[truncated: 49,671 more rows]

## Sheet: Face cream
Online Review				Relevant information has been desensitized.
[truncated: 50,000 more rows]
