# Supplementary material for: Multi-feature fusion-based consumer perceived risk prediction and its interpretability study
Source: PLoS One. 2025 Jan 3;20(1):e0316277. doi: 10.1371/journal.pone.0316277 (PMC11698466; doi:10.1371/journal.pone.0316277)
Supplement: S2 Table — (XLSX) [file pone.0316277.s002.xlsx]

## Sheet: mobile phone
Perceived Risk Dimensions Clustering	Topic Code	Supporting Text Count	Top 8 Feature Words Belonging to Each Topic
Functionality	T1	5544	Processor, Speed, RAM, Storage, Loading, Gaming, Multitasking, Responsiveness
	T2	2261	Network, 5G, WiFi, Signal strength, Mobile data, Connectivity, Reception, Roaming
	T3	4552	Camera, Photo quality, Night mode, Portrait, Zoom, Video recording, Stabilization, Lens
	T4	2214	Software updates, Security patches, OS upgrades, Bug fixes, Feature updates, Support period, Optimization, Maintenance
Quality	T5	4214	Battery life, Charging speed, Power consumption, Endurance, Fast charging, Wireless charging, Battery health, Overheating
	T6	3624	quality, Materials, Durability, Water resistance, Drop protection, Scratch resistance, Frame, Glass
	T7	3206	Screen, Display quality, Resolution, Brightness, Color accuracy, Refresh rate, Touch response, HDR
	T8	3155	Price, Cost-effectiveness, Value for money, Discount, Deal, Premium, Budget, Worth
	T9	2396	Authentic, Genuine product, Warranty, Official version, Global version, Regional variant, Import, Original
Service	T10	3122	Customer service, After-sales, Repair service, Technical support, Warranty claim, Service center, Response time, Solution
	T11	3069	Charger, Cable, Earphones, Case, Screen protector, Box contents, Manual, Adapter
Appearance	T12	3087	Appearance, Design, Aesthetics, Form factor, Slim, Premium look, Color options, Finish
	T13	2100	Size, Weight, Ergonomics, Grip, One-hand usage, Pocket-friendly, Dimensions, Comfort

## Sheet: Air conditioner
Perceived Risk Dimensions Clustering	Topic Code	Supporting Text Count	Top 8 Feature Words Belonging to Each Topic
Cooling Performance	T1	4167	Cooling capacity, Refrigeration power, Chilling performance, Cold output, Cooling efficiency, Temperature reduction, Cooling capability, Freezing power
	T2	3411	Quick cooling, Rapid refrigeration, Fast chilling, Swift cooling, Speedy cooling, Instant cold, Quick freeze, Rapid temperature drop
Quality	T3	3123	Build quality, Manufacturing standard, Construction quality, Material grade, Production excellence, Craftsmanship level, Quality standard, Workmanship
	T4	3002	Longevity, Endurance, Resilience, Sturdiness, Robustness, Reliability, Lasting quality, Durability strength
Energy Eficiency	T5	4121	Power usage, Energy usage, Electricity consumption, Power draw, Energy drain, Electric usage, Power demand, Energy requirement
	T6	3224	Power saving, Energy efficiency, Electricity saving, Power conservation, Energy economizing, Electric efficiency, Power economy, Energy preservation
Service	T7	3306	Setup service, Mounting assistance, Installation support, Assembly service, Fitting help, Setup aid, Installation assistance, Mounting support
	T8	2855	Repair service, Upkeep support, Maintenance help, Service support, Repair assistance, Upkeep aid, Maintenance care, Service maintenance
	T9	3346	Tech assistance, Technical help, Expert support, Professional guidance, Technical aid, Specialist help, Expert assistance, Professional support

## Sheet: Face cream
Perceived Risk Dimensions Clustering	Topic Code	Supporting Text Count	Top 8 Feature Words Belonging to Each Topic
Skin Safety	T1	3667	Irritation, Allergy, Reaction, Redness, Inflammation, Itching, Discomfort, Sensitivity
	T2	3221	Dermatologist-tested, Hypoallergenic, Safety verification, Clinical trials, Skin tolerance, Patch test, Safety certification, Laboratory testing
Eficacy	T3	2998	Hydration, Moisture retention, Nourishment, Moisturizing power, Skin hydration, Water-lock, Moisture boost, Hydrating effect
	T4	2653	Skin repair, Wrinkle reduction, Texture improvement, Firmness enhancement, Elasticity boost, Skin refinement, Complexion improvement, Rejuvenation
Ingredients	T5	3121	Natural ingredients, Non-toxic, Chemical-free, Safe composition, Pure formula, Clean ingredients, Gentle components, Safe formulation
	T6	2774	Effective elements, Functional components, Active compounds, Key ingredients, Beneficial substances, Core elements, Essential compounds, Vital components
Package Quality	T7	2366	Seal quality, Container durability, Package protection, Closure security, Preservation ability, Container stability, Packaging strength, Seal integrity
	T8	2411	Easy application, User-friendly, Convenient design, Simple usage, Practical packaging, Easy handling, Accessibility, Operation convenience
Service	T9	2334	Customer service, Support response, Problem solving, Service assistance, Help provision, Issue handling, Support efficiency, Service quality
	T10	2524	Return guarantee, Exchange service, Refund policy, Return flexibility, Compensation system, Money-back guarantee, Return rights, Exchange guarantee
	T11	2211	Professional guidance, Expert advice, Skincare consultation, Usage instruction, Product recommendation, Skin analysis, Professional suggestion, Beauty advice
